# Supplementary material for: Crystal structure of (3R,5aS,6R,9R,12R,12aR)-3,6,9-tri­methyl­deca­hydro-12H-3,12-ep­oxy[1,2]dioxepino[4,3-i]isochromen-10-yl 5-((3aS,4S,6aR)-2-oxohexa­hydro-1H-thieno[3,4-d]imidazol-4-yl)penta­noate
Source: Acta Crystallogr E Crystallogr Commun. 2026 May 29;82(Pt 6):751–4. doi: 10.1107/S2056989026004895 (PMC13239019; doi:10.1107/S2056989026004895)
Supplement: Supplementary file 1 [file e-82-00751-sup1.cif]

##############################################################################
#                                                                            #
# This CIF contains the data in a paper accepted for publication in          #
# Acta Crystallographica Section E. It conforms to the requirements of       #
# Notes for Authors for Acta Crystallographica Section E, and has been       #
# peer reviewed under the auspices of the IUCr Commission on Journals.       #
#                                                                            #
# Full details of the Crystallographic Information File format               #
# are given in the paper "The Crystallographic Information File (CIF):       #
# a New Standard Archive File for Crystallography" by S. R. Hall, F. H.      #
# Allen and I. D. Brown [Acta Cryst. (1991), A47, 655-685].                  #
#                                                                            #
# The current version of the core CIF dictionary is obtainable from          #
# ftp://ftp.iucr.org/pub/cif_core.dic.                                       #
#                                                                            #
# Software is freely available for graphical display of the structure(s)     #
# in this CIF. For information consult the CIF software page                 #
# http://www.iucr.org/resources/cif/software.                                #
#                                                                            #
# This file may be used for bona fide research purposes within the           #
# scientific community so long as proper attribution is given to the journal # 
# article from which it was obtained.                                        #
#                                                                            #
##############################################################################
data_global
_audit_creation_method     'APEX4 v2021.6-RC5'
_journal_date_recd_electronic     2026-04-22
_journal_date_accepted     2026-05-11
_journal_name_full     'Acta Crystallographica, Section E'
_journal_year     2026
_journal_volume     82
_journal_issue      1
_journal_page_first     0
_journal_page_last     0
_journal_paper_category     GO
_journal_paper_doi     10.1107/S2056989026004895
_journal_coeditor_code     HB8220
_publ_contact_author_name     'Qingjie Zhao'
_publ_contact_author_address
;
Innovation Research Institute of Traditional Chinese Medicine
of Shanghai University of Traditional Chinese Medicine,
Shanghai 201203, China
;
_publ_contact_author_email     zhaoqingjie@shutcm.edu.cn
_publ_contact_author_fax     ?
_publ_contact_author_phone     ?
_publ_section_title
;\
Crystal structure of
(3<i>R</i>,5a<i>S</i>,6<i>R</i>,9<i>R</i>,12<i>R</i>,12<i>aR</i>)-3,6,9-\
trimethyldecahydro-12<i>H</i>-3,12-epoxy[1,2]dioxepino[4,3-<i>i</i>]\
isochromen-10-yl
5-((3a<i>S</i>,4<i>S</i>,6a<i>R</i>)-2-oxohexahydro-1<i>H</i>-thieno[3,4-\
<i>d</i>]imidazol-4-yl)pentanoate
;
_publ_section_title_footnote     .
loop_
    _publ_author_name
    _publ_author_footnote
    _publ_author_address
    'Yang, Xiaomei' .
;
Innovation Research Institute of Traditional Chinese Medicine,
Shanghai University of Traditional Chinese Medicine, Shanghai 201203,
People's Republic of China
;
    'Chen, Siyu' .
;
College of Life Sciences, Shanghai Normal University, Shanghai 201418,
People's Republic of China
;
    'Liu, Wenxin' .
;
Innovation Research Institute of Traditional Chinese Medicine,
Shanghai University of Traditional Chinese Medicine, Shanghai 201203,
People's Republic of China
;
    'Cui, Mengjie' .
;
Innovation Research Institute of Traditional Chinese Medicine,
Shanghai University of Traditional Chinese Medicine, Shanghai 201203,
People's Republic of China
;
    'Zhao, Qingjie' .
;
Innovation Research Institute of Traditional Chinese Medicine,
Shanghai University of Traditional Chinese Medicine, Shanghai 201203,
People's Republic of China
;
_publ_section_synopsis
;
In the title biotin-conjugated dihydroartemisinin (DHA) derivative, the molecule
retains the essential endoperoxide bridge and links the C-10 position of DHA
to the pentanoate chain of biotin <i>via</i> an ester bond. This structural
elucidation provides a valuable blueprint for the rational design of hybrid
antimalarial and anticancer therapies based on DHA--biotin conjugates.
;
data_I
_audit_creation_method
;
Olex2 1.3
(compiled 2020.11.12 svn.r5f609507 for OlexSys, GUI svn.r6408)
;
_chemical_name_systematic
;\
(3<i>R</i>,5a<i>S</i>,6<i>R</i>,9<i>R</i>,12<i>R</i>,12a<i>R</i>)-3,6,9-\
Trimethyldecahydro-12<i>H</i>-3,12-epoxy[1,2]dioxepino[4,3-<i>i</i>]\
isochromen-10-yl
5-((3a<i>S</i>,4<i>S</i>,6a<i>R</i>)-2-oxohexahydro-1<i>H</i>-thieno\
[3,4-<i>d</i>]imidazol-4-yl)pentanoate
;
_chemical_name_common     unk
_chemical_formula_moiety     'C25 H38 N2 O7 S'
_chemical_formula_sum     'C25 H38 N2 O7 S'
_chemical_formula_iupac     'C25 H38 N2 O7 S'
_chemical_formula_weight     510.63
_chemical_melting_point     ?
_chemical_absolute_configuration     rmad
_space_group_crystal_system     monoclinic
_space_group_name_H-M_alt     'P 1 21 1'
_space_group_name_Hall     'P 2yb'
loop_
    _space_group_symop_operation_xyz
    'x, y, z'
    '-x, y+1/2, -z'
_cell_length_a     12.8909(8)
_cell_length_b     7.5857(4)
_cell_length_c     14.9027(9)
_cell_angle_alpha     90
_cell_angle_beta     103.924(4)
_cell_angle_gamma     90
_cell_volume     1414.46(15)
_cell_formula_units_Z     2
_cell_measurement_reflns_used     4632
_cell_measurement_theta_min     3.06
_cell_measurement_theta_max     66.65
_cell_measurement_temperature     150.(2)
_exptl_crystal_description     needle
_exptl_crystal_colour     colorless
_exptl_crystal_size_max     0.08
_exptl_crystal_size_mid     0.03
_exptl_crystal_size_min     0.01
_exptl_crystal_density_diffrn     1.199
_exptl_crystal_density_meas     ?
_exptl_crystal_density_method     'not measured'
_exptl_crystal_F_000     548
_exptl_absorpt_coefficient_mu     1.374
_exptl_absorpt_correction_type     multi-scan
_exptl_absorpt_process_details
;
(SADABS; Krause <i>et al.</i>,  2015)
;
_exptl_absorpt_correction_T_min     0.90
_exptl_absorpt_correction_T_max     0.99
_exptl_special_details
;
;
_diffrn_ambient_temperature     150.0
_diffrn_source     ?
_diffrn_radiation_type     CuK\a
_diffrn_radiation_wavelength     1.54178
_diffrn_measurement_device_type     'Bruker D8 VENTURE DUO PHOTON III'
_diffrn_measurement_device     diffractometer
_diffrn_measurement_method     \w
_diffrn_detector_area_resol_mean     ?
_diffrn_reflns_number     16792
_diffrn_reflns_av_R_equivalents     0.0590
_diffrn_reflns_av_unetI/netI     0.0475
_diffrn_reflns_theta_min     3.055
_diffrn_reflns_theta_max     66.916
_diffrn_reflns_theta_full     66.916
_diffrn_measured_fraction_theta_max     0.994
_diffrn_measured_fraction_theta_full     0.994
_diffrn_reflns_limit_h_min     -15
_diffrn_reflns_limit_h_max     15
_diffrn_reflns_limit_k_min     -7
_diffrn_reflns_limit_k_max     9
_diffrn_reflns_limit_l_min     -17
_diffrn_reflns_limit_l_max     17
_refine_special_details     ?
_reflns_number_total     4678
_reflns_number_gt     3874
_reflns_threshold_expression     'I > 2\s(I)'
_refine_ls_structure_factor_coef     Fsqd
_refine_ls_matrix_type     full
_refine_ls_R_factor_all     0.0538
_refine_ls_R_factor_gt     0.0441
_refine_ls_wR_factor_gt     0.1153
_refine_ls_wR_factor_ref     0.1225
_refine_ls_goodness_of_fit_ref     1.016
_refine_ls_restrained_S_all     1.016
_refine_ls_number_reflns     4678
_refine_ls_number_parameters     320
_refine_ls_number_restraints     1
_refine_ls_hydrogen_treatment     constr
_refine_ls_weighting_scheme     calc
_refine_ls_weighting_details
                      'w=1/[\s^2^(Fo^2^)+(0.0757P)^2^] where P=(Fo^2^+2Fc^2^)/3'
_atom_sites_solution_hydrogens     geom
_atom_sites_solution_primary     ?
_atom_sites_solution_secondary     ?
_refine_ls_shift/su_max     0.005
_refine_ls_shift/su_mean     0.000
_refine_diff_density_max     0.253
_refine_diff_density_min     -0.234
_refine_ls_extinction_method
;
SHELXL-2018/3 (Sheldrick 2015b)
;
_refine_ls_extinction_coef     0.0052(9)
_refine_ls_extinction_expression
                                  'Fc^*^=kFc[1+0.001xFc^2^\l^3^/sin(2\q)]^-1/4^'
_refine_ls_abs_structure_details
;
Flack <i>x</i> determined using 1374 quotients
[(<i>I</i>^+^)-(<i>I</i>^-^)]/[(<i>I</i>^+^)+(<i>I</i>^-^)]
(Parsons <i>et al.</i>,  2013)
;
_refine_ls_abs_structure_Flack     0.034(14)
loop_
    _atom_type_symbol
    _atom_type_description
    _atom_type_scat_dispersion_real
    _atom_type_scat_dispersion_imag
    _atom_type_scat_source
    'C' 'C' 0.0181 0.0091
                         'International Tables Vol C Tables 4.2.6.8 and 6.1.1.4'
    'H' 'H' 0.0000 0.0000
                         'International Tables Vol C Tables 4.2.6.8 and 6.1.1.4'
    'N' 'N' 0.0311 0.0180
                         'International Tables Vol C Tables 4.2.6.8 and 6.1.1.4'
    'O' 'O' 0.0492 0.0322
                         'International Tables Vol C Tables 4.2.6.8 and 6.1.1.4'
    'S' 'S' 0.3331 0.5567
                         'International Tables Vol C Tables 4.2.6.8 and 6.1.1.4'
_computing_data_collection
;
APEX4 (Bruker, 2021)
;
_computing_cell_refinement
;
SAINT (Bruker, 2021)
;
_computing_data_reduction
;
SAINT (Bruker, 2021)
;
_computing_structure_solution
;
<i>SHELXT2018/2</i> (Sheldrick, 2015a)
;
_computing_structure_refinement
;
<i>SHELXL2018/3</i> (Sheldrick, 2015b)
;
_computing_molecular_graphics
;
Olex2 1.3 (Dolomanov et al., 2009)
;
_computing_publication_material
;
Olex2 1.3 (Dolomanov et al., 2009)
;
loop_
    _atom_site_type_symbol
    _atom_site_label
    _atom_site_fract_x
    _atom_site_fract_y
    _atom_site_fract_z
    _atom_site_U_iso_or_equiv
    _atom_site_adp_type
    _atom_site_calc_flag
    _atom_site_occupancy
    _atom_site_disorder_assembly
    _atom_site_disorder_group
    S S1 0.20915(8) 0.91961(15) 0.81646(8) 0.0505(3) Uani d 1 . .
    O O1 0.3657(2) -0.0313(4) 0.2718(2) 0.0458(7) Uani d 1 . .
    O O2 0.44866(19) 0.0792(4) 0.24888(19) 0.0404(6) Uani d 1 . .
    O O3 0.2270(2) 0.1621(4) 0.2161(2) 0.0456(7) Uani d 1 . .
    O O4 0.3154(2) 0.2950(4) 0.34723(19) 0.0462(7) Uani d 1 . .
    O O5 0.3909(2) 0.4090(4) 0.48693(18) 0.0468(7) Uani d 1 . .
    O O6 0.2471(3) 0.5877(5) 0.4587(2) 0.0628(9) Uani d 1 . .
    O O7 -0.0070(2) 0.9020(4) 1.02806(17) 0.0454(6) Uani d 1 . .
    N N1 0.0146(3) 0.7662(4) 0.8946(2) 0.0361(7) Uani d 1 . .
    H H1 0.027671 0.658762 0.916697 0.043 Uiso calc 1 . .
    N N2 -0.0131(3) 1.0527(5) 0.8929(2) 0.0489(9) Uani d 1 . .
    H H2 -0.029146 1.156896 0.911758 0.059 Uiso calc 1 . .
    C C1 0.2702(3) -0.0056(6) 0.2019(3) 0.0472(10) Uani d 1 . .
    C C2 0.2875(4) -0.0182(6) 0.1046(3) 0.0568(12) Uani d 1 . .
    H H2A 0.224701 -0.076423 0.064125 0.068 Uiso calc 1 . .
    H H2B 0.350640 -0.093609 0.106140 0.068 Uiso calc 1 . .
    C C3 0.3047(4) 0.1613(7) 0.0624(3) 0.0530(11) Uani d 1 . .
    H H3A 0.316922 0.140743 0.000095 0.064 Uiso calc 1 . .
    H H3B 0.238135 0.230865 0.054350 0.064 Uiso calc 1 . .
    C C4 0.3979(3) 0.2722(6) 0.1184(3) 0.0440(10) Uani d 1 . .
    H H4 0.464604 0.220533 0.106201 0.053 Uiso calc 1 . .
    C C5 0.3932(3) 0.4658(6) 0.0846(3) 0.0487(11) Uani d 1 . .
    H H5 0.328070 0.521826 0.097374 0.058 Uiso calc 1 . .
    C C6 0.4891(4) 0.5656(7) 0.1371(3) 0.0568(12) Uani d 1 . .
    H H6A 0.484468 0.689124 0.115031 0.068 Uiso calc 1 . .
    H H6B 0.554409 0.512710 0.124660 0.068 Uiso calc 1 . .
    C C7 0.4980(4) 0.5642(6) 0.2411(3) 0.0520(11) Uani d 1 . .
    H H7A 0.435923 0.627083 0.254181 0.062 Uiso calc 1 . .
    H H7B 0.563545 0.627881 0.272931 0.062 Uiso calc 1 . .
    C C8 0.5017(3) 0.3759(5) 0.2794(3) 0.0416(9) Uani d 1 . .
    H H8 0.570105 0.322268 0.272309 0.050 Uiso calc 1 . .
    C C9 0.5033(3) 0.3668(5) 0.3833(3) 0.0428(9) Uani d 1 . .
    H H9 0.515695 0.241411 0.403753 0.051 Uiso calc 1 . .
    C C10 0.3938(3) 0.4198(6) 0.3927(2) 0.0425(8) Uani d 1 . .
    H H10 0.375336 0.541369 0.368037 0.051 Uiso calc 1 . .
    C C11 0.3043(3) 0.2912(6) 0.2501(3) 0.0386(8) Uani d 1 . .
    H H11 0.275535 0.407766 0.224163 0.046 Uiso calc 1 . .
    C C12 0.4096(3) 0.2584(5) 0.2232(3) 0.0375(9) Uani d 1 . .
    C C13 0.1948(4) -0.1446(7) 0.2248(4) 0.0644(14) Uani d 1 . .
    H H13A 0.120870 -0.113683 0.194582 0.097 Uiso calc 1 . .
    H H13B 0.203215 -0.149263 0.291871 0.097 Uiso calc 1 . .
    H H13C 0.212073 -0.260022 0.202622 0.097 Uiso calc 1 . .
    C C14 0.3851(4) 0.4786(8) -0.0199(3) 0.0702(15) Uani d 1 . .
    H H14A 0.386812 0.602762 -0.037677 0.105 Uiso calc 1 . .
    H H14B 0.317880 0.425094 -0.053913 0.105 Uiso calc 1 . .
    H H14C 0.445360 0.416090 -0.034798 0.105 Uiso calc 1 . .
    C C15 0.5923(4) 0.4794(7) 0.4432(3) 0.0559(11) Uani d 1 . .
    H H15A 0.597680 0.453881 0.508621 0.084 Uiso calc 1 . .
    H H15B 0.575689 0.604524 0.431167 0.084 Uiso calc 1 . .
    H H15C 0.660379 0.451758 0.428080 0.084 Uiso calc 1 . .
    C C16 0.3104(3) 0.4963(6) 0.5113(3) 0.0464(10) Uani d 1 . .
    C C17 0.3106(3) 0.4587(6) 0.6095(3) 0.0458(10) Uani d 1 . .
    H H17A 0.380400 0.495470 0.649024 0.055 Uiso calc 1 . .
    H H17B 0.304132 0.329780 0.616797 0.055 Uiso calc 1 . .
    C C18 0.2231(3) 0.5482(6) 0.6440(3) 0.0451(10) Uani d 1 . .
    H H18A 0.152821 0.501030 0.610520 0.054 Uiso calc 1 . .
    H H18B 0.223951 0.676273 0.631481 0.054 Uiso calc 1 . .
    C C19 0.2379(3) 0.5181(6) 0.7478(3) 0.0429(9) Uani d 1 . .
    H H19A 0.300397 0.586948 0.781685 0.052 Uiso calc 1 . .
    H H19B 0.253349 0.391870 0.761697 0.052 Uiso calc 1 . .
    C C20 0.1395(3) 0.5716(5) 0.7824(3) 0.0401(9) Uani d 1 . .
    H H20A 0.078893 0.494997 0.752409 0.048 Uiso calc 1 . .
    H H20B 0.154677 0.550105 0.849798 0.048 Uiso calc 1 . .
    C C21 0.1064(3) 0.7618(5) 0.7639(3) 0.0390(9) Uani d 1 . .
    H H21 0.089365 0.780523 0.695482 0.047 Uiso calc 1 . .
    C C22 0.1103(4) 1.0931(6) 0.7889(4) 0.0540(12) Uani d 1 . .
    H H22A 0.132734 1.195311 0.830339 0.065 Uiso calc 1 . .
    H H22B 0.102292 1.132618 0.724264 0.065 Uiso calc 1 . .
    C C23 0.0041(4) 1.0191(6) 0.8017(3) 0.0444(10) Uani d 1 . .
    H H23 -0.056977 1.065423 0.752700 0.053 Uiso calc 1 . .
    C C24 0.0082(3) 0.8141(5) 0.7977(3) 0.0369(9) Uani d 1 . .
    H H24 -0.058346 0.765882 0.755939 0.044 Uiso calc 1 . .
    C C25 -0.0017(3) 0.9048(5) 0.9458(3) 0.0370(8) Uani d 1 . .
loop_
    _atom_site_aniso_label
    _atom_site_aniso_U_11
    _atom_site_aniso_U_22
    _atom_site_aniso_U_33
    _atom_site_aniso_U_12
    _atom_site_aniso_U_13
    _atom_site_aniso_U_23
    S1 0.0525(5) 0.0362(6) 0.0686(7) -0.0132(5) 0.0258(5) -0.0079(5)
    O1 0.0413(13) 0.0288(16) 0.0662(17) -0.0034(11) 0.0108(12) 0.0005(13)
    O2 0.0362(13) 0.0272(14) 0.0578(16) 0.0016(11) 0.0111(11) 0.0007(12)
    O3 0.0378(14) 0.0413(17) 0.0604(18) 0.0028(12) 0.0173(12) -0.0038(14)
    O4 0.0519(15) 0.0422(17) 0.0504(16) 0.0006(13) 0.0237(12) -0.0025(13)
    O5 0.0582(15) 0.0404(16) 0.0465(14) 0.0076(14) 0.0217(12) -0.0016(14)
    O6 0.082(2) 0.060(2) 0.0547(18) 0.0288(19) 0.0323(16) 0.0079(17)
    O7 0.0724(17) 0.0240(14) 0.0471(15) 0.0008(13) 0.0285(12) 0.0000(13)
    N1 0.0512(18) 0.0223(17) 0.0400(18) -0.0007(13) 0.0209(14) -0.0019(13)
    N2 0.084(3) 0.0252(19) 0.046(2) 0.0104(17) 0.0325(18) 0.0021(15)
    C1 0.041(2) 0.034(2) 0.065(3) 0.0002(17) 0.0097(18) -0.004(2)
    C2 0.061(3) 0.047(3) 0.060(3) -0.003(2) 0.010(2) -0.019(2)
    C3 0.055(3) 0.056(3) 0.048(3) 0.006(2) 0.011(2) -0.008(2)
    C4 0.048(2) 0.046(3) 0.041(2) 0.0097(18) 0.0172(17) 0.0022(19)
    C5 0.053(2) 0.049(3) 0.049(2) 0.010(2) 0.0221(18) 0.009(2)
    C6 0.059(3) 0.046(3) 0.073(3) 0.005(2) 0.030(2) 0.019(2)
    C7 0.061(3) 0.037(3) 0.060(3) -0.007(2) 0.019(2) 0.001(2)
    C8 0.043(2) 0.034(2) 0.049(2) 0.0002(16) 0.0148(16) -0.0025(18)
    C9 0.049(2) 0.030(2) 0.050(2) 0.0015(16) 0.0136(17) -0.0067(17)
    C10 0.057(2) 0.034(2) 0.0408(19) -0.002(2) 0.0212(16) -0.0039(19)
    C11 0.0414(19) 0.033(2) 0.044(2) 0.0050(16) 0.0163(16) -0.0003(17)
    C12 0.043(2) 0.028(2) 0.044(2) 0.0053(15) 0.0142(16) -0.0028(16)
    C13 0.053(3) 0.045(3) 0.091(4) -0.010(2) 0.010(2) -0.001(3)
    C14 0.085(3) 0.076(4) 0.056(3) 0.014(3) 0.030(2) 0.024(3)
    C15 0.060(2) 0.053(3) 0.056(2) -0.008(2) 0.016(2) -0.013(2)
    C16 0.056(2) 0.038(2) 0.051(2) 0.012(2) 0.0242(19) 0.004(2)
    C17 0.054(2) 0.041(3) 0.045(2) 0.0073(19) 0.0180(17) 0.0006(19)
    C18 0.055(2) 0.041(2) 0.044(2) 0.0058(19) 0.0212(18) -0.0022(19)
    C19 0.053(2) 0.034(2) 0.047(2) 0.0064(17) 0.0240(17) 0.0061(18)
    C20 0.051(2) 0.028(2) 0.048(2) 0.0020(17) 0.0229(17) -0.0004(17)
    C21 0.047(2) 0.027(2) 0.048(2) -0.0009(16) 0.0225(17) -0.0023(17)
    C22 0.083(3) 0.025(2) 0.066(3) -0.001(2) 0.040(2) 0.000(2)
    C23 0.065(3) 0.035(2) 0.040(2) 0.0116(19) 0.0246(19) 0.0032(18)
    C24 0.043(2) 0.032(2) 0.040(2) 0.0000(16) 0.0181(17) -0.0012(17)
    C25 0.0449(18) 0.024(2) 0.046(2) 0.0011(16) 0.0177(15) 0.0004(18)
_geom_special_details
;
 All esds (except the esd in the dihedral angle between two l.s. planes)
 are estimated using the full covariance matrix.  The cell esds are taken
 into account individually in the estimation of esds in distances, angles
 and torsion angles; correlations between esds in cell parameters are only
 used when they are defined by crystal symmetry.  An approximate (isotropic)
 treatment of cell esds is used for estimating esds involving l.s. planes.
;
loop_
    _geom_bond_atom_site_label_1
    _geom_bond_atom_site_label_2
    _geom_bond_site_symmetry_2
    _geom_bond_distance
    _geom_bond_publ_flag
    S1 C21 . 1.817(4) ?
    S1 C22 . 1.809(5) ?
    O1 O2 . 1.462(4) ?
    O1 C1 . 1.422(5) ?
    O2 C12 . 1.468(5) ?
    O3 C1 . 1.425(5) ?
    O3 C11 . 1.402(5) ?
    O4 C10 . 1.431(5) ?
    O4 C11 . 1.420(5) ?
    O5 C10 . 1.416(4) ?
    O5 C16 . 1.351(5) ?
    O6 C16 . 1.206(5) ?
    O7 C25 . 1.245(4) ?
    N1 H1 . 0.8800 ?
    N1 C24 . 1.473(5) ?
    N1 C25 . 1.344(5) ?
    N2 H2 . 0.8800 ?
    N2 C23 . 1.452(5) ?
    N2 C25 . 1.358(5) ?
    C1 C2 . 1.522(6) ?
    C1 C13 . 1.527(6) ?
    C2 H2A . 0.9900 ?
    C2 H2B . 0.9900 ?
    C2 C3 . 1.538(7) ?
    C3 H3A . 0.9900 ?
    C3 H3B . 0.9900 ?
    C3 C4 . 1.538(6) ?
    C4 H4 . 1.0000 ?
    C4 C5 . 1.549(7) ?
    C4 C12 . 1.537(5) ?
    C5 H5 . 1.0000 ?
    C5 C6 . 1.499(7) ?
    C5 C14 . 1.539(6) ?
    C6 H6A . 0.9900 ?
    C6 H6B . 0.9900 ?
    C6 C7 . 1.526(6) ?
    C7 H7A . 0.9900 ?
    C7 H7B . 0.9900 ?
    C7 C8 . 1.535(6) ?
    C8 H8 . 1.0000 ?
    C8 C9 . 1.545(6) ?
    C8 C12 . 1.558(5) ?
    C9 H9 . 1.0000 ?
    C9 C10 . 1.506(5) ?
    C9 C15 . 1.533(6) ?
    C10 H10 . 1.0000 ?
    C11 H11 . 1.0000 ?
    C11 C12 . 1.525(5) ?
    C13 H13A . 0.9800 ?
    C13 H13B . 0.9800 ?
    C13 H13C . 0.9800 ?
    C14 H14A . 0.9800 ?
    C14 H14B . 0.9800 ?
    C14 H14C . 0.9800 ?
    C15 H15A . 0.9800 ?
    C15 H15B . 0.9800 ?
    C15 H15C . 0.9800 ?
    C16 C17 . 1.490(6) ?
    C17 H17A . 0.9900 ?
    C17 H17B . 0.9900 ?
    C17 C18 . 1.509(5) ?
    C18 H18A . 0.9900 ?
    C18 H18B . 0.9900 ?
    C18 C19 . 1.529(5) ?
    C19 H19A . 0.9900 ?
    C19 H19B . 0.9900 ?
    C19 C20 . 1.534(5) ?
    C20 H20A . 0.9900 ?
    C20 H20B . 0.9900 ?
    C20 C21 . 1.511(6) ?
    C21 H21 . 1.0000 ?
    C21 C24 . 1.522(5) ?
    C22 H22A . 0.9900 ?
    C22 H22B . 0.9900 ?
    C22 C23 . 1.533(7) ?
    C23 H23 . 1.0000 ?
    C23 C24 . 1.558(5) ?
    C24 H24 . 1.0000 ?
loop_
    _geom_angle_atom_site_label_1
    _geom_angle_atom_site_label_2
    _geom_angle_atom_site_label_3
    _geom_angle_site_symmetry_1
    _geom_angle_site_symmetry_3
    _geom_angle
    _geom_angle_publ_flag
    C22 S1 C21 . . 88.9(2) ?
    C1 O1 O2 . . 107.6(3) ?
    O1 O2 C12 . . 111.5(2) ?
    C11 O3 C1 . . 114.1(3) ?
    C11 O4 C10 . . 112.5(3) ?
    C16 O5 C10 . . 116.3(3) ?
    C24 N1 H1 . . 123.7 ?
    C25 N1 H1 . . 123.7 ?
    C25 N1 C24 . . 112.6(3) ?
    C23 N2 H2 . . 123.9 ?
    C25 N2 H2 . . 123.9 ?
    C25 N2 C23 . . 112.2(3) ?
    O1 C1 O3 . . 108.3(3) ?
    O1 C1 C2 . . 113.0(3) ?
    O1 C1 C13 . . 103.1(4) ?
    O3 C1 C2 . . 110.5(4) ?
    O3 C1 C13 . . 106.9(4) ?
    C2 C1 C13 . . 114.6(4) ?
    C1 C2 H2A . . 108.8 ?
    C1 C2 H2B . . 108.8 ?
    C1 C2 C3 . . 113.8(4) ?
    H2A C2 H2B . . 107.7 ?
    C3 C2 H2A . . 108.8 ?
    C3 C2 H2B . . 108.8 ?
    C2 C3 H3A . . 108.4 ?
    C2 C3 H3B . . 108.4 ?
    H3A C3 H3B . . 107.4 ?
    C4 C3 C2 . . 115.6(4) ?
    C4 C3 H3A . . 108.4 ?
    C4 C3 H3B . . 108.4 ?
    C3 C4 H4 . . 106.3 ?
    C3 C4 C5 . . 112.2(3) ?
    C5 C4 H4 . . 106.3 ?
    C12 C4 C3 . . 112.8(4) ?
    C12 C4 H4 . . 106.3 ?
    C12 C4 C5 . . 112.5(3) ?
    C4 C5 H5 . . 108.1 ?
    C6 C5 C4 . . 110.3(3) ?
    C6 C5 H5 . . 108.1 ?
    C6 C5 C14 . . 110.1(4) ?
    C14 C5 C4 . . 112.1(4) ?
    C14 C5 H5 . . 108.1 ?
    C5 C6 H6A . . 109.2 ?
    C5 C6 H6B . . 109.2 ?
    C5 C6 C7 . . 112.2(3) ?
    H6A C6 H6B . . 107.9 ?
    C7 C6 H6A . . 109.2 ?
    C7 C6 H6B . . 109.2 ?
    C6 C7 H7A . . 109.2 ?
    C6 C7 H7B . . 109.2 ?
    C6 C7 C8 . . 111.9(4) ?
    H7A C7 H7B . . 107.9 ?
    C8 C7 H7A . . 109.2 ?
    C8 C7 H7B . . 109.2 ?
    C7 C8 H8 . . 106.8 ?
    C7 C8 C9 . . 113.9(3) ?
    C7 C8 C12 . . 112.4(3) ?
    C9 C8 H8 . . 106.8 ?
    C9 C8 C12 . . 109.8(3) ?
    C12 C8 H8 . . 106.8 ?
    C8 C9 H9 . . 108.1 ?
    C10 C9 C8 . . 107.1(3) ?
    C10 C9 H9 . . 108.1 ?
    C10 C9 C15 . . 112.6(3) ?
    C15 C9 C8 . . 112.7(3) ?
    C15 C9 H9 . . 108.1 ?
    O4 C10 C9 . . 110.5(3) ?
    O4 C10 H10 . . 110.9 ?
    O5 C10 O4 . . 104.3(3) ?
    O5 C10 C9 . . 109.0(3) ?
    O5 C10 H10 . . 110.9 ?
    C9 C10 H10 . . 110.9 ?
    O3 C11 O4 . . 105.7(3) ?
    O3 C11 H11 . . 108.3 ?
    O3 C11 C12 . . 113.0(3) ?
    O4 C11 H11 . . 108.3 ?
    O4 C11 C12 . . 113.1(3) ?
    C12 C11 H11 . . 108.3 ?
    O2 C12 C4 . . 105.7(3) ?
    O2 C12 C8 . . 102.7(3) ?
    O2 C12 C11 . . 110.7(3) ?
    C4 C12 C8 . . 112.5(3) ?
    C11 C12 C4 . . 112.4(3) ?
    C11 C12 C8 . . 112.1(3) ?
    C1 C13 H13A . . 109.5 ?
    C1 C13 H13B . . 109.5 ?
    C1 C13 H13C . . 109.5 ?
    H13A C13 H13B . . 109.5 ?
    H13A C13 H13C . . 109.5 ?
    H13B C13 H13C . . 109.5 ?
    C5 C14 H14A . . 109.5 ?
    C5 C14 H14B . . 109.5 ?
    C5 C14 H14C . . 109.5 ?
    H14A C14 H14B . . 109.5 ?
    H14A C14 H14C . . 109.5 ?
    H14B C14 H14C . . 109.5 ?
    C9 C15 H15A . . 109.5 ?
    C9 C15 H15B . . 109.5 ?
    C9 C15 H15C . . 109.5 ?
    H15A C15 H15B . . 109.5 ?
    H15A C15 H15C . . 109.5 ?
    H15B C15 H15C . . 109.5 ?
    O5 C16 C17 . . 110.5(3) ?
    O6 C16 O5 . . 123.4(4) ?
    O6 C16 C17 . . 126.1(4) ?
    C16 C17 H17A . . 108.5 ?
    C16 C17 H17B . . 108.5 ?
    C16 C17 C18 . . 115.1(3) ?
    H17A C17 H17B . . 107.5 ?
    C18 C17 H17A . . 108.5 ?
    C18 C17 H17B . . 108.5 ?
    C17 C18 H18A . . 109.5 ?
    C17 C18 H18B . . 109.5 ?
    C17 C18 C19 . . 110.9(3) ?
    H18A C18 H18B . . 108.1 ?
    C19 C18 H18A . . 109.5 ?
    C19 C18 H18B . . 109.5 ?
    C18 C19 H19A . . 109.0 ?
    C18 C19 H19B . . 109.0 ?
    C18 C19 C20 . . 112.8(3) ?
    H19A C19 H19B . . 107.8 ?
    C20 C19 H19A . . 109.0 ?
    C20 C19 H19B . . 109.0 ?
    C19 C20 H20A . . 108.7 ?
    C19 C20 H20B . . 108.7 ?
    H20A C20 H20B . . 107.6 ?
    C21 C20 C19 . . 114.3(3) ?
    C21 C20 H20A . . 108.7 ?
    C21 C20 H20B . . 108.7 ?
    S1 C21 H21 . . 107.7 ?
    C20 C21 S1 . . 113.9(3) ?
    C20 C21 H21 . . 107.7 ?
    C20 C21 C24 . . 114.2(3) ?
    C24 C21 S1 . . 105.3(3) ?
    C24 C21 H21 . . 107.7 ?
    S1 C22 H22A . . 110.1 ?
    S1 C22 H22B . . 110.1 ?
    H22A C22 H22B . . 108.5 ?
    C23 C22 S1 . . 107.8(3) ?
    C23 C22 H22A . . 110.1 ?
    C23 C22 H22B . . 110.1 ?
    N2 C23 C22 . . 113.2(4) ?
    N2 C23 H23 . . 110.5 ?
    N2 C23 C24 . . 103.0(3) ?
    C22 C23 H23 . . 110.5 ?
    C22 C23 C24 . . 108.7(4) ?
    C24 C23 H23 . . 110.5 ?
    N1 C24 C21 . . 113.9(3) ?
    N1 C24 C23 . . 101.7(3) ?
    N1 C24 H24 . . 110.9 ?
    C21 C24 C23 . . 108.1(3) ?
    C21 C24 H24 . . 110.9 ?
    C23 C24 H24 . . 110.9 ?
    O7 C25 N1 . . 126.7(4) ?
    O7 C25 N2 . . 124.2(4) ?
    N1 C25 N2 . . 109.1(3) ?
loop_
    _geom_torsion_atom_site_label_1
    _geom_torsion_atom_site_label_2
    _geom_torsion_atom_site_label_3
    _geom_torsion_atom_site_label_4
    _geom_torsion_site_symmetry_1
    _geom_torsion_site_symmetry_2
    _geom_torsion_site_symmetry_3
    _geom_torsion_site_symmetry_4
    _geom_torsion
    _geom_torsion_publ_flag
    S1 C21 C24 N1 . . . . -74.8(4) ?
    S1 C21 C24 C23 . . . . 37.4(4) ?
    S1 C22 C23 N2 . . . . 93.4(4) ?
    S1 C22 C23 C24 . . . . -20.5(5) ?
    O1 O2 C12 C4 . . . . -108.2(3) ?
    O1 O2 C12 C8 . . . . 133.7(3) ?
    O1 O2 C12 C11 . . . . 13.8(4) ?
    O1 C1 C2 C3 . . . . -95.4(4) ?
    O2 O1 C1 O3 . . . . -74.8(3) ?
    O2 O1 C1 C2 . . . . 47.9(4) ?
    O2 O1 C1 C13 . . . . 172.2(3) ?
    O3 C1 C2 C3 . . . . 26.0(5) ?
    O3 C11 C12 O2 . . . . -52.7(4) ?
    O3 C11 C12 C4 . . . . 65.3(4) ?
    O3 C11 C12 C8 . . . . -166.8(3) ?
    O4 C11 C12 O2 . . . . 67.4(4) ?
    O4 C11 C12 C4 . . . . -174.6(3) ?
    O4 C11 C12 C8 . . . . -46.7(4) ?
    O5 C16 C17 C18 . . . . -179.4(4) ?
    O6 C16 C17 C18 . . . . -1.0(7) ?
    N2 C23 C24 N1 . . . . -11.1(4) ?
    N2 C23 C24 C21 . . . . -131.4(3) ?
    C1 O1 O2 C12 . . . . 46.5(4) ?
    C1 O3 C11 O4 . . . . -97.3(4) ?
    C1 O3 C11 C12 . . . . 26.9(5) ?
    C1 C2 C3 C4 . . . . 56.9(5) ?
    C2 C3 C4 C5 . . . . -166.2(3) ?
    C2 C3 C4 C12 . . . . -38.0(5) ?
    C3 C4 C5 C6 . . . . -176.5(3) ?
    C3 C4 C5 C14 . . . . -53.4(5) ?
    C3 C4 C12 O2 . . . . 70.6(4) ?
    C3 C4 C12 C8 . . . . -178.1(3) ?
    C3 C4 C12 C11 . . . . -50.4(5) ?
    C4 C5 C6 C7 . . . . -58.4(5) ?
    C5 C4 C12 O2 . . . . -161.4(3) ?
    C5 C4 C12 C8 . . . . -50.0(4) ?
    C5 C4 C12 C11 . . . . 77.7(4) ?
    C5 C6 C7 C8 . . . . 56.9(5) ?
    C6 C7 C8 C9 . . . . -176.3(3) ?
    C6 C7 C8 C12 . . . . -50.6(5) ?
    C7 C8 C9 C10 . . . . 71.4(4) ?
    C7 C8 C9 C15 . . . . -53.0(5) ?
    C7 C8 C12 O2 . . . . 161.0(3) ?
    C7 C8 C12 C4 . . . . 47.8(4) ?
    C7 C8 C12 C11 . . . . -80.0(4) ?
    C8 C9 C10 O4 . . . . 64.4(4) ?
    C8 C9 C10 O5 . . . . 178.5(3) ?
    C9 C8 C12 O2 . . . . -71.1(4) ?
    C9 C8 C12 C4 . . . . 175.7(3) ?
    C9 C8 C12 C11 . . . . 47.9(4) ?
    C10 O4 C11 O3 . . . . 179.0(3) ?
    C10 O4 C11 C12 . . . . 54.8(4) ?
    C10 O5 C16 O6 . . . . -4.2(7) ?
    C10 O5 C16 C17 . . . . 174.2(3) ?
    C11 O3 C1 O1 . . . . 34.9(4) ?
    C11 O3 C1 C2 . . . . -89.4(4) ?
    C11 O3 C1 C13 . . . . 145.3(4) ?
    C11 O4 C10 O5 . . . . 178.0(3) ?
    C11 O4 C10 C9 . . . . -64.9(4) ?
    C12 C4 C5 C6 . . . . 55.2(4) ?
    C12 C4 C5 C14 . . . . 178.2(3) ?
    C12 C8 C9 C10 . . . . -55.7(4) ?
    C12 C8 C9 C15 . . . . 179.9(3) ?
    C13 C1 C2 C3 . . . . 146.9(4) ?
    C14 C5 C6 C7 . . . . 177.3(4) ?
    C15 C9 C10 O4 . . . . -171.1(3) ?
    C15 C9 C10 O5 . . . . -57.0(5) ?
    C16 O5 C10 O4 . . . . -79.5(4) ?
    C16 O5 C10 C9 . . . . 162.5(4) ?
    C16 C17 C18 C19 . . . . -173.5(4) ?
    C17 C18 C19 C20 . . . . -167.7(4) ?
    C18 C19 C20 C21 . . . . -57.8(5) ?
    C19 C20 C21 S1 . . . . -59.4(4) ?
    C19 C20 C21 C24 . . . . 179.6(3) ?
    C20 C21 C24 N1 . . . . 50.8(5) ?
    C20 C21 C24 C23 . . . . 163.1(4) ?
    C21 S1 C22 C23 . . . . 36.8(3) ?
    C22 S1 C21 C20 . . . . -168.9(3) ?
    C22 S1 C21 C24 . . . . -43.0(3) ?
    C22 C23 C24 N1 . . . . 109.3(4) ?
    C22 C23 C24 C21 . . . . -10.9(5) ?
    C23 N2 C25 O7 . . . . 176.0(4) ?
    C23 N2 C25 N1 . . . . -4.6(5) ?
    C24 N1 C25 O7 . . . . 175.6(3) ?
    C24 N1 C25 N2 . . . . -3.7(4) ?
    C25 N1 C24 C21 . . . . 125.6(4) ?
    C25 N1 C24 C23 . . . . 9.5(4) ?
    C25 N2 C23 C22 . . . . -107.1(4) ?
    C25 N2 C23 C24 . . . . 10.2(5) ?
loop_
    _geom_hbond_atom_site_label_D
    _geom_hbond_atom_site_label_H
    _geom_hbond_atom_site_label_A
    _geom_hbond_site_symmetry_A
    _geom_hbond_distance_DH
    _geom_hbond_distance_HA
    _geom_hbond_distance_DA
    _geom_hbond_angle_DHA
    _geom_hbond_publ_flag
    N1 H1 O7 2_547 0.88 2.16 3.004(4) 161.7 yes
    N2 H2 O7 2_557 0.88 2.07 2.886(5) 154.2 yes
    C13 H13A O7 1_544 0.98 2.63 3.438(6) 139.8 yes
    C17 H17A O2 2_656 0.99 2.44 3.431(5) 177.9 yes
    C24 H24 O3 2_556 1.00 2.44 3.204(5) 132.7 yes
_shelx_space_group_comment
;
The symmetry employed for this shelxl refinement is uniquely defined
by the following loop, which should always be used as a source of
symmetry information in preference to the above space-group names.
They are only intended as comments.
;
_shelx_estimated_absorpt_T_min     0.898
_shelx_estimated_absorpt_T_max     0.986
_shelx_hkl_file
;
   1   0   0   81.49    4.60
   1   0   0   80.39    3.80
   1   0   0   87.49    3.70
  -1   0   0   81.79    3.70
  -2   0   0  181.88    8.00
   2   0   0  198.68    8.20
   2   0   0  189.18    9.70
   2   0   0  178.58    8.40
   3   0   0 1289.27   44.60
  -3   0   0 1268.07   42.80
   3   0   0 1303.87   43.00
   3   0   0 1235.48   43.50
   4   0   0 1944.01   67.99
   4   0   0 1998.80   66.69
   4   0   0 1990.40   65.89
  -5   0   0  983.20   36.20
   5   0   0  964.60   39.40
   5   0   0  981.10   37.40
   5   0   0  958.50   36.00
   6   0   0   91.89   15.00
   6   0   0   90.79    8.20
   6   0   0   89.39    8.90
  -6   0   0   76.49    7.60
   7   0   0    7.30    5.20
   7   0   0   26.70   14.90
  -7   0   0    8.20    4.60
   8   0   0  548.85   23.80
  -8   0   0  576.44   26.20
   8   0   0  555.74   27.60
  -8   0   0  575.94   27.80
   8   0   0  604.04   38.60
   8   0   0  569.24   23.90
   8   0   0  510.45   28.60
  -9   0   0  128.29   11.80
   9   0   0  129.29   13.10
   9   0   0  115.79   13.30
   9   0   0  123.79   10.00
   9   0   0  170.88   30.80
   9   0   0  125.59   10.00
  -9   0   0  129.19   12.30
  10   0   0 1152.48   44.40
  10   0   0 1168.38   51.69
  10   0   0 1121.99   52.59
 -10   0   0 1107.09   50.09
  10   0   0 1160.98   74.19
 -10   0   0 1168.28   46.50
  10   0   0 1160.68   44.20
 -11   0   0  118.29   12.00
  11   0   0  105.49   16.30
  11   0   0  170.78   30.50
  11   0   0  141.99   54.29
  11   0   0  128.09   10.90
  11   0   0  114.19   10.80
  12   0   0    9.50   12.90
 -12   0   0    5.50    4.40
  12   0   0    5.50    3.80
 -12   0   0    4.30    9.40
  12   0   0    0.30    4.00
  13   0   0   59.09    7.80
 -13   0   0   58.19    8.20
  13   0   0   53.79    7.40
  14   0   0   18.60    4.00
 -14   0   0    7.90    4.60
 -14   0   0   17.70    4.20
  14   0   0   15.20    4.60
   0   1   0   -0.20    0.80
   0   1   0    0.30    1.20
   1  -1   0  478.45   17.90
  -1  -1   0  489.75   17.80
   1   1   0  583.74   19.30
  -1   1   0  545.15   18.00
   1   1   0  550.04   18.50
   1   1   0  546.95   17.90
  -1   1   0  577.74   19.30
  -1   1   0  575.24   18.80
   2   1   0 4234.08  133.59
  -3  -1   0  209.58    9.50
   3  -1   0  202.78   10.10
   3  -1   0  205.08    9.70
   3   1   0  194.98   11.10
  -3   1   0  183.88    9.10
   3   1   0  182.78    9.20
   3   1   0  189.38    9.90
  -4  -1   0  275.57   13.10
   4  -1   0  275.07   13.40
   4  -1   0  285.77   13.80
   4   1   0  273.97   12.90
   4   1   0  285.37   15.50
   4   1   0  306.07   14.20
  -4   1   0  269.27   13.00
   5  -1   0  158.98   15.60
   5  -1   0  152.28   10.10
   5  -1   0  141.49   16.60
  -5   1   0  140.89    9.30
   5   1   0  156.28    9.60
   5   1   0  157.28   13.10
   5   1   0  159.88   10.80
   6  -1   0  359.96   18.00
   6  -1   0  333.27   29.70
   6  -1   0  368.96   18.90
  -6  -1   0  346.47   17.40
   6   1   0  328.27   18.30
  -6   1   0  305.87   16.60
   6   1   0  312.57   16.60
   6   1   0  291.77   20.60
   7  -1   0   65.79    9.60
   7  -1   0   78.59   23.80
  -7  -1   0   63.39    9.20
   7  -1   0   53.49    8.20
  -7   1   0   62.39    9.50
   7   1   0   81.09   10.30
   7   1   0   64.19   10.60
   7   1   0   64.99   14.40
   8  -1   0  320.47   21.20
  -8  -1   0  329.87   20.40
   8  -1   0  324.77   18.40
   8  -1   0  325.07   20.60
  -8  -1   0  338.87   19.90
   8  -1   0  326.57   38.10
   8   1   0  297.47   20.30
   8   1   0  361.36   28.10
   8   1   0  363.76   19.90
  -8   1   0  342.27   17.90
   8   1   0  331.87   16.40
  -8   1   0  323.77   19.20
  -9  -1   0  151.78   12.40
   9  -1   0  159.28   27.80
  -9  -1   0  133.29   13.00
   9  -1   0  144.99   11.20
   9  -1   0  137.89   14.90
   9  -1   0  147.19   11.00
   9   1   0  148.19   10.70
   9   1   0  159.68   24.30
  -9   1   0  165.98   12.60
   9   1   0  243.58   31.90
   9   1   0  176.28   14.30
   9   1   0  170.48   11.50
 -10  -1   0    8.40    4.60
  10  -1   0    5.40    7.10
  10  -1   0    6.60    6.60
  10  -1   0    5.30    3.80
 -10  -1   0    3.50    3.80
  10   1   0    7.20    7.60
  10   1   0    5.40    5.60
  10   1   0   10.20    4.50
  10   1   0   10.80    4.40
 -10   1   0   14.90    7.40
  10   1   0   21.30   24.90
 -10   1   0    6.70    4.80
 -11  -1   0    2.30    3.70
  11  -1   0    3.30    6.50
  11  -1   0    1.50    4.00
  11  -1   0    2.40    4.00
 -11  -1   0    8.10    4.70
  11   1   0    3.10    4.20
  11   1   0  -60.19   45.00
  11   1   0   -6.30    8.50
 -11   1   0   10.30    7.50
  11   1   0    1.20    6.30
  11   1   0    2.30    3.60
 -11   1   0    5.70    4.70
 -12  -1   0  273.17   21.80
  12  -1   0  239.68   15.40
  12  -1   0  270.07   16.20
  12  -1   0  233.98   22.20
 -12  -1   0  274.57   17.90
  12   1   0  247.08   22.20
  12   1   0  259.47   15.20
  12   1   0  252.37   14.70
 -12   1   0  243.18   15.60
  13  -1   0   87.99    8.90
  13  -1   0  103.49   10.60
 -13  -1   0  112.99   10.70
 -13   1   0   94.19    8.50
  13   1   0  111.29    9.20
  13   1   0   80.99    7.60
  14  -1   0   20.40    4.40
 -14  -1   0   14.90    5.00
 -14  -1   0   13.60    4.20
  14  -1   0   13.50    4.30
 -14   1   0   14.50    4.60
  14   1   0   19.60    4.60
  -1  -2   0  757.82   24.80
  -1  -2   0  697.73   25.10
   1  -2   0  754.92   24.80
   1   2   0  767.52   24.40
  -1   2   0  783.92   28.20
  -1   2   0  772.22   25.20
   1   2   0  759.02   28.30
   1   2   0  755.22   24.80
  -1   2   0  754.22   25.10
   2  -2   0  262.57   11.60
  -2  -2   0  261.27   11.30
   2   2   0  299.27   11.20
  -2   2   0  291.37   13.50
   2   2   0  306.87   13.90
  -2   2   0  296.67   13.30
   2   2   0  298.37   12.40
  -2   2   0  287.07   11.40
   3  -2   0 1032.10   37.90
  -3  -2   0 1035.70   37.20
  -3   2   0 1068.79   36.30
   3   2   0 1114.59   39.40
  -3   2   0 1048.40   37.40
  -3   2   0 1164.68   38.60
   3   2   0 1086.59   36.80
  -3   2   0 1053.49   40.30
   3   2   0 1095.09   38.30
   3   2   0 1107.09   36.90
  -4  -2   0   27.20    4.50
   4  -2   0   33.90    5.90
  -4   2   0   41.10   14.50
  -4   2   0   26.90    4.60
   4   2   0   33.70    5.00
   4   2   0   22.10    5.90
   4   2   0   34.70    5.60
  -4   2   0   40.60    4.20
   4   2   0   31.50    4.60
   5  -2   0 1078.89   41.70
   5  -2   0 1004.60   40.80
  -5  -2   0 1133.69   40.90
   5   2   0 1092.39   39.70
   5   2   0 1120.79   40.90
   5   2   0 1088.89   42.20
  -5   2   0 1112.79   39.70
  -6  -2   0  306.87   16.40
   6  -2   0  294.07   17.20
  -6   2   0  277.17   15.40
   6   2   0  296.67   19.50
   6   2   0  292.97   16.70
   6   2   0  290.67   15.60
   7  -2   0   82.69   11.60
  -7  -2   0   78.29    8.60
   7   2   0  109.29   15.60
   7   2   0   84.29    6.80
   7   2   0   94.29   14.90
  -7   2   0   80.19    8.80
   7   2   0   75.19    5.70
   7   2   0   73.19    8.10
  -8  -2   0  169.18   13.10
   8  -2   0  160.78   14.70
   8  -2   0  156.98   11.10
  -8  -2   0  152.88   13.00
  -8   2   0  147.89   11.60
   8   2   0  158.28   14.50
   8   2   0  152.48    9.80
   8   2   0  162.58   12.80
   8   2   0  148.09   10.40
  -8   2   0  159.08   12.70
   8   2   0  151.18    8.20
   8   2   0  175.28   21.90
  -9  -2   0   58.19   10.60
  -9  -2   0   45.70    8.50
   9  -2   0   49.30   10.10
   9  -2   0   40.60    6.50
   9  -2   0   45.10    8.60
   9   2   0   49.70    6.80
   9   2   0   53.09    7.00
   9   2   0   44.70    9.40
   9   2   0   53.89    5.40
  -9   2   0   45.90    7.20
   9   2   0   60.29   18.70
   9   2   0   63.89   10.30
 -10  -2   0  413.06   26.10
  10  -2   0  428.96   28.80
 -10  -2   0  463.15   24.60
  10  -2   0  435.06   21.90
  10  -2   0  445.56   22.10
  10   2   0  380.16   26.20
  10   2   0  407.76   19.80
  10   2   0  425.76   20.40
  10   2   0  414.86   39.10
  10   2   0  424.86   24.90
 -10   2   0  434.26   21.20
 -11  -2   0   12.90    5.40
 -11  -2   0   29.10   10.20
  11  -2   0   14.00    9.80
  11  -2   0    8.60    4.50
  11  -2   0    8.50    5.80
 -11   2   0   12.90    4.90
  11   2   0   14.90    6.70
  11   2   0    6.10    8.30
  11   2   0   11.60    5.00
  11   2   0   55.69   29.50
  11   2   0    6.90    4.10
 -12  -2   0    4.50    4.30
  12  -2   0   11.70    4.90
  12  -2   0   14.80    6.10
  12   2   0    7.60    4.00
  13  -2   0   -0.30    2.70
 -13  -2   0    3.60    5.40
  13  -2   0    7.80    5.30
 -13  -2   0   -0.80    3.10
  13   2   0   -0.90    2.50
 -13   2   0    2.90    3.40
 -14  -2   0   18.80    5.50
  14  -2   0    7.90    4.70
 -14  -2   0   21.40    4.30
  14  -2   0   15.60    4.20
  14   2   0   16.50    4.10
 -14   2   0   13.90    4.10
  14   2   0   13.30    4.00
   0   3   0   -1.60    2.40
  -1  -3   0  960.60   31.10
   1  -3   0  941.51   31.30
  -1  -3   0  930.51   31.80
  -1   3   0  951.90   36.30
   1   3   0  959.80   36.80
  -2  -3   0  512.25   18.50
   2  -3   0  502.55   18.80
   2   3   0  496.75   17.00
  -2   3   0  497.65   18.80
  -2   3   0  530.55   26.60
  -2   3   0  487.35   17.30
   2   3   0  493.95   22.80
   2   3   0  475.95   17.80
  -2   3   0  484.55   18.50
  -2   3   0  481.45   17.30
  -3  -3   0 1648.04   53.49
   3  -3   0 1558.14   54.09
   3   3   0 1582.74   52.09
  -3   3   0 1551.24   52.59
  -3   3   0 1577.14   55.89
   3   3   0 1555.94   54.59
   4  -3   0  250.47   14.00
  -4  -3   0  280.37   13.70
   4   3   0  250.87   12.20
   4   3   0  276.87   16.40
  -4   3   0  252.37   13.10
   4   3   0  257.67   14.70
  -4   3   0  260.77   14.30
  -5  -3   0   41.40    6.90
   5  -3   0   33.70    6.30
  -5   3   0   17.30    4.70
   5   3   0   20.00    8.60
   5   3   0   26.40    4.80
   5   3   0   28.00    6.80
  -5   3   0   11.00   21.30
   6  -3   0  232.08   15.30
  -6  -3   0  204.48   13.60
   6   3   0  206.98   11.20
   6   3   0  208.88   10.10
   6   3   0  216.98   17.90
   6   3   0  204.48   15.70
   6   3   0  210.28   12.70
   7  -3   0   -0.80    4.30
   7  -3   0    4.10    3.60
  -7  -3   0    5.90    5.00
  -7  -3   0    2.60    4.20
   7   3   0    6.90    2.30
   7   3   0    1.90    4.60
   7   3   0    1.20    9.30
   7   3   0    2.70    3.00
   7   3   0    3.40    2.50
  -8  -3   0  129.99   12.40
   8  -3   0  149.99   11.00
  -8  -3   0  122.99   12.30
   8  -3   0  130.19   14.10
   8   3   0  128.39    7.50
   8   3   0  102.79   17.70
   8   3   0  139.59    9.40
   8   3   0  134.59   11.60
   8   3   0  122.69   14.00
  -9  -3   0   26.80    7.70
   9  -3   0   29.30    6.80
  -9  -3   0   25.60    7.30
   9  -3   0   23.80    8.70
   9   3   0   19.10    4.80
   9   3   0   24.10    9.40
   9   3   0   31.60    7.20
   9   3   0   36.30   17.50
   9   3   0   20.80    3.90
  10  -3   0   64.29    8.60
 -10  -3   0   67.49    9.80
  10  -3   0   66.09   11.80
 -10  -3   0   51.49    9.80
  10   3   0   68.99   14.10
  10   3   0   75.99    6.30
  10   3   0   90.99   13.10
  10   3   0   83.49    9.10
  10   3   0   58.69   43.00
  11  -3   0   18.70    5.10
 -11  -3   0   11.70    5.10
  11   3   0   15.50    4.50
  11   3   0   29.60   25.60
  12  -3   0   79.79    9.70
 -12  -3   0   73.39    9.80
 -12   3   0   76.19    9.20
  12   3   0   81.09    7.50
 -13  -3   0    9.30    5.00
  13  -3   0    5.60    4.00
 -13   3   0    8.40    4.00
  13   3   0   16.20    5.20
  14  -3   0   29.80    4.90
 -14  -3   0   25.20    4.50
 -14   3   0   24.50    3.90
  14   3   0   25.70    4.20
   0   4   0  121.69   10.50
   1   4   0   81.19    9.10
  -1   4   0   80.89    8.70
  -2  -4   0  535.45   20.00
   2  -4   0  524.85   20.90
   2   4   0  547.05   26.80
  -2   4   0  555.44   25.40
   3  -4   0  911.91   33.90
  -3  -4   0  949.51   32.90
  -3   4   0  861.21   36.70
   3   4   0  863.81   39.10
  -4  -4   0  394.36   18.00
   4  -4   0  414.16   19.70
  -4   4   0  364.96   20.10
   4   4   0  388.06   17.70
  -4   4   0  375.06   15.90
  -4   4   0  386.66   19.40
   4   4   0  388.06   15.30
   4   4   0  398.46   23.20
  -5  -4   0  449.86   21.70
   5  -4   0  435.56   22.70
  -5   4   0  451.45   25.00
  -5   4   0  459.45   20.70
  -5   4   0  501.35   22.10
  -5   4   0  485.25   41.50
  -5   4   0  476.05   21.40
   5   4   0  480.25   20.60
   5   4   0  460.65   19.60
   5   4   0  444.26   22.40
   5   4   0  425.76   25.90
  -6  -4   0  104.49    9.70
   6  -4   0   88.09   11.90
  -6  -4   0   96.89   12.10
   6  -4   0  100.39    9.60
   6   4   0  104.69   13.50
  -6   4   0   97.09    9.80
  -6   4   0   50.69   28.80
   6   4   0  104.09    7.00
  -6   4   0   77.69   15.60
   6   4   0  102.29    6.50
   6   4   0  117.69   22.60
   6   4   0  101.39    8.10
  -7  -4   0  234.18   16.10
  -7  -4   0  225.78   16.00
   7  -4   0  227.98   17.70
   7  -4   0  230.58   14.30
   7   4   0  225.18   11.70
   7   4   0  213.58   20.90
   7   4   0  217.88   13.40
   7   4   0  216.78   18.90
   7   4   0  200.88   10.10
  -8  -4   0    5.50    4.50
   8  -4   0    5.00    6.70
   8  -4   0   12.00    4.50
  -8  -4   0    6.70    5.30
   8   4   0   21.90    4.40
   8   4   0   12.40    4.90
   8   4   0   29.20   10.60
   8   4   0    4.20   13.90
   8   4   0   18.00    3.50
  -9  -4   0   37.00    7.50
   9  -4   0   44.10   12.10
   9  -4   0   43.80    7.80
  -9  -4   0   41.10    9.80
   9   4   0   34.70    4.30
  -9   4   0   30.00    8.10
  -9   4   0   29.20    6.10
   9   4   0   33.10    5.30
   9   4   0   39.60    7.30
   9   4   0   29.80   11.30
  10  -4   0   34.50    6.70
  10  -4   0   41.30   11.60
 -10  -4   0   38.60    7.80
 -10  -4   0   39.50   12.50
 -10   4   0   41.30   10.10
  10   4   0   42.70    6.10
  10   4   0   31.30   20.90
  10   4   0   57.69    8.90
  10   4   0   34.20    4.70
 -10   4   0   41.50    6.80
 -10   4   0   39.30   28.70
  11  -4   0    2.40    3.70
 -11  -4   0    2.50    3.90
 -11   4   0    0.60    3.10
 -11   4   0   17.80   35.30
  11   4   0   -0.40    2.60
 -12  -4   0   43.20    8.90
  12  -4   0   52.99    9.10
  12   4   0   29.70    6.10
 -12   4   0   45.20    7.80
  12   4   0   45.80    6.20
 -13  -4   0    2.10    2.90
  13  -4   0    1.20    2.80
 -13   4   0   -0.20    2.60
 -13   4   0    1.40    2.00
  13   4   0   -0.20    1.90
  13   4   0    2.60    2.80
   0   5   0   -2.20    2.80
   0   5   0   -1.80    3.50
   1   5   0  201.38   12.70
  -1   5   0  229.88   16.30
  -1   5   0  210.78   12.10
   1   5   0  242.88   17.40
   1   5   0  208.08   12.50
   2   5   0  243.58   12.60
   2   5   0  278.47   19.30
  -2   5   0  257.77   14.10
  -2   5   0  267.77   23.00
   3  -5   0  198.58   11.60
  -3  -5   0  206.28   10.70
   3   5   0  222.78   14.20
   3   5   0  216.78   11.30
   3   5   0  210.08   23.10
  -3   5   0  205.28   12.80
  -3   5   0  218.38   15.60
   4  -5   0   28.30    5.90
  -4  -5   0   41.90    6.20
   4   5   0   22.20    4.10
  -4   5   0   10.40    4.00
   4   5   0   26.70    8.80
  -4   5   0   21.30    6.00
   4   5   0   18.10    6.10
   5  -5   0    8.70    5.10
  -5  -5   0    9.20    4.00
   5   5   0    5.40    5.90
  -5   5   0   18.60    7.40
   5   5   0   12.40    3.20
   5   5   0    9.40    4.90
  -6  -5   0   47.00    8.10
   6  -5   0   49.99   10.20
  -6   5   0   41.00    5.00
   6   5   0   60.99    9.90
   6   5   0   58.79    5.30
   6   5   0   47.10   11.70
  -6   5   0   48.40    8.40
   6   5   0   49.40    5.00
  -7  -5   0   89.39   11.30
   7  -5   0   86.39    9.60
   7   5   0   76.69    6.10
   7   5   0   76.99    6.00
   7   5   0  108.59   23.90
  -7   5   0   72.99    6.80
  -7   5   0   69.69   10.00
  -8  -5   0  203.18   16.20
   8  -5   0  182.58   13.50
  -8  -5   0  209.28   15.10
   8  -5   0  215.38   18.70
   8   5   0  216.28   15.80
  -8   5   0  215.08   15.50
  -8   5   0  199.08   11.20
   8   5   0  205.48   10.00
   8   5   0  197.88   10.40
   8   5   0  167.38   19.90
  -9  -5   0  151.48   12.80
   9  -5   0  169.38   18.30
   9  -5   0  159.48   11.90
  -9  -5   0  160.88   15.30
   9   5   0  139.19   12.90
   9   5   0  137.29    7.90
  -9   5   0  127.29    9.00
  -9   5   0  155.08   13.20
   9   5   0  127.99    8.30
 -10  -5   0   66.79    8.60
  10  -5   0   66.49    8.30
 -10   5   0   47.40    7.70
 -10   5   0   55.09    5.60
  10   5   0   68.39    5.30
  10   5   0   53.19    5.30
  10   5   0   55.39    8.80
 -11  -5   0    5.60    4.00
  11  -5   0    9.00    4.10
 -11   5   0    5.20    2.00
 -11   5   0   11.40    4.50
  11   5   0    5.30    2.40
  11   5   0    8.50    3.80
 -12  -5   0   21.30    4.80
  12  -5   0   16.70    4.30
 -12   5   0   24.00    4.70
   0   6   0  416.76   20.20
   0   6   0  430.86   26.30
   0   6   0  430.96   20.10
   1   6   0   53.09   10.80
  -1   6   0   60.49    8.70
   1   6   0   39.00    5.60
  -1   6   0   47.00    6.80
  -1   6   0   38.20    8.50
   1   6   0   44.50    7.80
   2   6   0  346.27   24.00
  -2   6   0  321.17   17.30
  -2   6   0  307.97   21.00
  -2   6   0  304.17   17.60
   2   6   0  326.87   18.60
   2   6   0  321.57   15.70
   3   6   0  339.27   24.20
  -3   6   0  314.27   21.40
  -3   6   0  325.67   17.80
   3   6   0  330.07   15.40
   3   6   0  301.77   18.20
   4   6   0  280.97   13.10
   4   6   0  251.47   21.10
  -4   6   0  262.87   16.60
   4   6   0  250.87   16.60
  -5   6   0  137.99   12.10
   5   6   0  131.29   18.20
   5   6   0  138.69    8.40
   5   6   0  139.89   13.00
  -6   6   0   35.50    7.50
   6   6   0   34.10    8.10
   6   6   0   24.60   11.40
   6   6   0   32.50    4.20
  -7   6   0   34.70    7.50
   7   6   0   45.30    4.60
   7   6   0   27.80    6.40
   7   6   0   17.40   16.80
   8  -6   0   56.99   13.90
   8   6   0   96.49   10.30
  -8   6   0   86.09    9.80
   8   6   0   91.29    6.10
   9  -6   0   13.30    4.90
  -9  -6   0   13.10    5.30
  -9   6   0   20.50    5.30
   9   6   0   14.50    5.20
   9   6   0   16.30    2.90
 -10  -6   0   24.10    5.90
  10  -6   0   13.80    5.80
  10   6   0   23.30    5.40
 -10   6   0   36.00    6.30
  11  -6   0    4.70    3.40
 -11  -6   0    0.10    2.70
 -11   6   0    5.20    3.20
  11   6   0   -1.00    2.50
   0   7   0   -3.50    5.30
   0   7   0   -3.60    4.30
   0   7   0    1.00    3.00
   1   7   0   35.40    6.60
   1   7   0   29.40    9.10
   1   7   0   31.30    5.70
  -1   7   0   25.80    5.20
  -1   7   0   44.30   10.50
  -1   7   0   37.60    8.20
   2   7   0  103.79   15.40
  -2   7   0   62.79    9.60
   2   7   0   94.79    8.50
  -2   7   0   97.29   10.90
   3   7   0   77.19   10.80
  -3   7   0   69.09    8.90
   3   7   0   95.89   25.30
   3   7   0   68.79    6.50
  -4   7   0   41.40    7.50
   4   7   0   30.50    4.20
   4   7   0   26.70    6.10
   4   7   0   23.30   14.20
   5   7   0    5.20    4.50
   5   7   0    6.30    2.50
  -5   7   0   11.20    4.50
  -6   7   0   22.00    6.00
   6   7   0   20.80    5.50
   6   7   0   20.80    3.10
  -7   7   0   18.30    4.80
   7   7   0   20.40    5.70
   7   7   0   18.30    3.10
  -8   7   0   84.39    8.00
   8   7   0   80.39    4.90
   8   7   0   63.99    7.90
   9   7   0    2.30    1.70
   9   7   0    2.40    2.90
  -9   7   0    4.00    3.20
   0   8   0  128.59    8.90
  -1   8   0   96.59    8.00
   1   8   0   93.39   10.60
   1   8   0   86.29    7.00
   2   8   0    3.00    4.10
   2   8   0    6.70    2.80
  -2   8   0    4.70    3.50
  -3   8   0   50.69    6.60
   3   8   0   49.99    6.80
   3   8   0   41.80    4.70
   4   8   0   86.69    5.50
   4   8   0   60.79    7.30
   5   8   0  107.29    8.80
   5   8   0  130.69    6.50
  -5   8   0  145.29    9.30
   6   8   0   15.80    2.30
   6   8   0   10.70    3.80
  -6   8   0   13.00    3.70
   1   9   0    5.60    2.10
  15   0  -1   -0.60    2.40
 -15   0   1    0.00    2.70
  15   0  -1    0.90    2.80
 -15   0   1   -0.70    3.30
 -14   0   1   43.60    5.90
  14   0  -1   33.50    5.50
  14   0  -1   43.20    5.90
 -13   0   1    2.10    3.70
  13   0  -1    5.70    3.60
  13   0  -1    0.20    3.50
 -12   0   1   17.00    8.20
  12   0  -1    9.90    6.30
 -12   0   1    4.00    5.20
  12   0  -1    4.60    8.80
  12   0  -1    9.10    5.10
  11   0  -1   47.70   13.20
  11   0  -1   25.00   10.90
 -11   0   1   60.29    9.40
  11   0  -1    8.70   51.59
 -11   0   1   36.00   13.40
  11   0  -1   48.90    7.70
  11   0  -1   47.60    8.30
  10   0  -1    7.70    3.60
 -10   0   1    3.40    4.20
  10   0  -1   -0.50    5.70
  10   0  -1    6.10    7.50
  10   0  -1    6.00    4.40
 -10   0   1    7.10    5.60
  10   0  -1  -64.69   41.00
  -9   0   1  106.19   10.10
  -9   0   1   80.19   11.90
   9   0  -1   95.79    8.70
   9   0  -1  111.29   27.70
   9   0  -1  103.99   14.50
   9   0  -1  112.19   17.20
   9   0  -1   96.39    8.70
   8   0  -1  493.15   36.90
   8   0  -1  470.35   21.10
  -8   0   1  496.45   23.60
  -8   0   1  504.95   24.80
   8   0  -1  468.05   24.80
   8   0  -1  457.35   25.80
   7   0  -1  498.75   31.40
   7   0  -1  489.15   25.10
  -7   0   1  481.15   23.20
   7   0  -1  499.85   23.70
   6   0  -1  450.35   22.00
  -6   0   1  442.76   20.60
   6   0  -1  451.05   26.90
   6   0  -1  452.15   21.00
   5   0  -1 1936.61   66.09
   5   0  -1 1827.72   64.79
  -5   0   1 1923.61   64.79
   5   0  -1 1923.41   71.09
   4   0  -1 1907.41   67.89
   4   0  -1 2189.58   74.29
   4   0  -1 2001.90   69.39
   3   0  -1 1340.97   44.70
  -3   0   1 1300.27   44.30
   3   0  -1 1348.57   46.40
  -2   0   1 1975.30   99.89
   1   0  -1 2670.93   84.29
   0   0  -1   20.30    1.50
   0   0  -1   22.90    1.80
   0   0   1   21.10    1.50
   1   0   1   27.20    2.20
  -1   0  -1   29.50    2.20
   1   0   1   25.70    2.30
   2   0   1 9999.00  311.17
   3   0   1  201.08   12.20
   3   0   1  212.58   10.80
   3   0   1  204.58    9.90
  -3   0  -1  206.38   10.00
   4   0   1  744.33   28.80
   4   0   1  751.32   31.00
  -4   0  -1  747.63   28.10
   4   0   1  731.33   27.90
   5   0   1  573.24   24.20
   5   0   1  603.94   28.40
  -5   0  -1  597.54   24.60
   5   0   1  587.34   25.70
  -6   0  -1  687.23   28.10
   6   0   1  636.64   28.80
   6   0   1  623.94   27.30
   6   0   1  622.24   31.60
  -7   0  -1  120.99   10.70
   7   0   1  129.39   12.10
   7   0   1  115.99   10.20
   7   0   1  147.19   19.50
  -8   0  -1    0.60    2.90
  -8   0  -1   -1.20    3.50
   8   0   1    0.40    3.30
   8   0   1   -1.30    4.10
   8   0   1   -0.40    2.60
   8   0   1   29.00   18.50
   8   0   1    1.60    3.40
   9   0   1  147.69   31.70
  -9   0  -1   77.99   11.90
   9   0   1   77.39    9.10
  -9   0  -1   64.49    9.00
   9   0   1   79.89    8.30
   9   0   1   80.69   15.80
   9   0   1   89.59   13.70
  10   0   1  371.56   50.49
  10   0   1  318.87   24.20
 -10   0  -1  328.97   20.10
  10   0   1  345.97   18.60
  10   0   1  331.47   18.30
 -10   0  -1  341.97   23.10
  10   0   1  350.06   24.00
  11   0   1  179.08   23.40
 -11   0  -1  177.58   16.90
  11   0   1  175.88   12.90
  11   0   1  173.98   28.10
 -11   0  -1  175.58   14.20
  11   0   1  144.09   81.49
  11   0   1  166.48   12.80
  12   0   1   -2.70   19.00
 -12   0  -1   -0.60    3.20
  12   0   1    3.40    3.90
 -12   0  -1   13.90   12.50
  12   0   1    4.40    3.90
  13   0   1    2.70    3.20
 -13   0  -1    3.30    4.30
  13   0   1   -2.00    3.10
 -13   0  -1   -0.10    2.70
 -14   0  -1   17.20    3.70
  14   0   1    9.50    4.00
 -14   0  -1    6.40    4.30
  14   0   1   12.70    3.50
 -15  -1   1    1.10    2.30
 -15  -1   1   -0.60    2.80
  15  -1  -1    1.00    2.70
  15   1  -1    0.40    2.70
 -15   1   1   -0.70    2.10
  14  -1  -1   16.10    4.30
 -14  -1   1   20.60    4.70
  14  -1  -1   15.70    4.90
  14   1  -1   12.70    4.20
  14   1  -1    9.80    3.70
  13  -1  -1   56.09    7.90
  13  -1  -1   60.99    8.10
 -13  -1   1   52.79    8.30
  13   1  -1   75.49    8.90
  13   1  -1   61.99    6.90
 -13   1   1   65.59    7.50
 -12  -1   1   10.10    4.90
  12  -1  -1    2.80    8.70
 -12  -1   1    1.30    8.20
  12  -1  -1    3.80    3.90
  12  -1  -1   14.50    5.30
 -12   1   1    5.60    4.40
  12   1  -1    8.20    4.80
  12   1  -1   15.50   13.00
  12   1  -1  -71.29   47.50
  12   1  -1    7.10    4.30
 -11  -1   1   38.70    7.90
 -11  -1   1   26.90    9.20
  11  -1  -1   26.40    9.50
  11  -1  -1   31.60    7.40
  11  -1  -1   28.70    6.40
  11   1  -1   28.20    5.70
  11   1  -1   29.40    5.70
 -11   1   1   25.80   12.80
 -11   1   1   28.10    6.80
  11   1  -1   45.60   18.50
  11   1  -1   38.70   11.90
  11   1  -1   10.30   34.90
 -10  -1   1  699.93   31.90
  10  -1  -1  651.83   36.40
  10  -1  -1  681.63   29.00
 -10  -1   1  659.13   34.10
  10  -1  -1  663.63   28.90
  10   1  -1  696.53   28.80
  10   1  -1  689.53   34.00
  10   1  -1  660.73   48.30
  10   1  -1  628.84   35.90
 -10   1   1  666.13   33.80
  10   1  -1  658.23   27.90
 -10   1   1  630.34   33.20
   9  -1  -1  148.49   14.60
  -9  -1   1  141.79   12.40
   9  -1  -1  128.09   10.00
   9  -1  -1  141.09   10.90
  -9  -1   1  136.49   12.90
  -9   1   1  131.99   11.20
   9   1  -1  118.69   13.40
   9   1  -1  140.39   10.10
   9   1  -1  128.49   24.10
   9   1  -1  129.09    9.60
  -9   1   1  115.09   11.80
  -8  -1   1    7.20    4.30
   8  -1  -1   10.90    5.40
   8  -1  -1  -32.10   29.30
  -8  -1   1    9.50    4.60
   8  -1  -1    7.20    3.70
   8  -1  -1    2.20    3.20
   8   1  -1    3.90    3.20
   8   1  -1    4.70    3.00
  -8   1   1    8.40    4.50
   8   1  -1    4.80    3.90
   8   1  -1   -7.60   13.40
   8   1  -1    7.90    2.80
  -8   1   1    3.20    3.70
   8   1  -1    5.60    5.30
  -7  -1   1  103.49    9.50
   7  -1  -1  115.29   11.10
   7  -1  -1   89.99   24.80
   7  -1  -1  106.19   10.50
   7   1  -1  139.89   11.60
   7   1  -1  135.59   17.20
   7   1  -1  114.79    9.80
  -7   1   1  134.19   10.50
   6  -1  -1  167.48   12.10
  -6  -1   1  167.68   11.30
   6  -1  -1  174.68   22.90
  -6   1   1  179.48   11.20
   6   1  -1  182.38   12.60
   6   1  -1  172.78   16.00
   6   1  -1  171.58   11.30
   5  -1  -1  140.89    9.70
   5  -1  -1  129.99    9.80
   5  -1  -1  141.79   17.60
  -5  -1   1  139.99    9.30
   5   1  -1  156.38   10.40
   5   1  -1  160.18   12.80
   5   1  -1  154.18    9.50
  -5   1   1  160.68    9.40
   4  -1  -1  651.63   29.80
  -4  -1   1  615.64   24.70
   4  -1  -1  645.54   25.40
   4  -1  -1  646.44   25.60
   4   1  -1  687.83   27.10
  -4   1   1  650.33   24.50
   4   1  -1  712.33   26.10
   4   1  -1  644.14   24.90
   3  -1  -1 3549.74  113.39
   3   1  -1 3708.63  114.59
  -3   1   1 3406.26  114.09
   2   1  -1 2182.18   70.79
   1  -1  -1 1314.57   42.40
  -1   1   1 1311.07   43.00
   1   1  -1 1365.06   43.30
   0   1  -1 4976.90  154.98
   1  -1   1 1114.49   36.50
  -1  -1  -1 1103.39   35.40
   1   1   1 1091.69   35.40
   1   1   1 1082.19   35.80
   2   1   1 4286.07  135.49
   3  -1   1 1680.33   57.69
   3  -1   1 1645.44   55.89
   3  -1   1 1635.64   55.39
  -3  -1  -1 1689.53   55.19
   3   1   1 1707.33   56.49
  -3   1  -1 1602.04   55.09
   4  -1   1  176.58   10.30
   4  -1   1  182.18   15.60
  -4  -1  -1  200.98   10.60
   4  -1   1  199.88   11.40
   4   1   1  198.98   11.20
  -4   1  -1  179.58   10.20
   4   1   1  173.28   12.50
   4   1   1  192.68   10.10
  -5  -1  -1  247.68   13.30
   5  -1   1  271.47   15.40
   5  -1   1  238.38   21.80
   5  -1   1  244.88   14.00
  -5   1  -1  235.18   13.00
   5   1   1  221.78   12.40
   5   1   1  207.88   15.90
   5   1   1  233.48   13.80
   6  -1   1  367.76   18.80
  -6  -1  -1  378.86   18.80
   6  -1   1  281.77   32.50
   6  -1   1  367.66   19.90
   6   1   1  325.37   17.30
  -6   1  -1  361.56   18.30
   7  -1   1   65.79    9.60
  -7  -1  -1   74.39    8.50
   7  -1   1   85.39   25.50
   7  -1   1   80.99    9.20
   7   1   1   79.79    8.40
  -7   1  -1   87.99    8.80
   7   1   1   96.49   10.40
   7   1   1   89.59   14.80
   8  -1   1   85.29   13.10
   8  -1   1   82.99   10.00
  -8  -1  -1  107.29   18.30
   8  -1   1   83.99    8.30
   8  -1   1   83.29   13.70
  -8  -1  -1   88.99    9.70
   8  -1   1   92.29   33.80
   8   1   1  118.09   20.50
  -8   1  -1   93.29   10.10
   8   1   1   91.79    8.90
   8   1   1  108.59   13.80
  -8   1  -1   85.19    9.20
   8   1   1   95.99   15.10
   8   1   1   86.79    8.80
   9  -1   1  105.19   14.30
   9  -1   1  113.29   10.10
  -9  -1  -1  125.49   12.80
   9  -1   1  121.09   10.80
  -9  -1  -1  125.39   11.70
   9   1   1  115.29    9.70
  -9   1  -1  133.79   13.00
   9   1   1  115.49   34.80
   9   1   1  105.39    9.70
   9   1   1  123.79   12.30
  -9   1  -1  120.99   11.20
   9   1   1   95.39   13.50
 -10  -1  -1  307.97   22.20
 -10  -1  -1  323.47   20.00
  10  -1   1  331.47   25.40
  10  -1   1  349.77   18.60
  10  -1   1  340.97   18.40
  10   1   1  338.97   17.80
 -10   1  -1  348.37   23.60
  10   1   1  322.77   24.80
 -10   1  -1  334.87   19.50
  10   1   1  343.67   22.70
  10   1   1  334.67   17.90
  10   1   1  373.26   44.50
 -11  -1  -1  165.88   14.00
  11  -1   1  189.48   13.00
  11  -1   1  156.58   12.80
 -11  -1  -1  175.18   16.80
  11  -1   1  181.88   19.30
  11   1   1  202.58   44.60
  11   1   1  162.78   23.40
  11   1   1  170.58   12.10
  11   1   1  161.48   12.00
 -11   1  -1  164.38   17.50
 -11   1  -1  150.28   13.00
  11   1   1  181.38   17.50
  12  -1   1   47.50    8.00
  12  -1   1   52.59   18.80
  12  -1   1   59.79    8.30
 -12  -1  -1   77.89   19.40
 -12  -1  -1   63.69    9.30
 -12   1  -1   53.79    7.50
  12   1   1   56.69    7.60
  12   1   1  124.49   59.39
  12   1   1   46.00    7.10
 -13  -1  -1   26.00    9.00
 -13  -1  -1   24.60    5.60
  13  -1   1   24.80    6.40
  13  -1   1   25.30    5.30
 -13   1  -1   20.00    5.50
  13   1   1   14.00    4.50
 -13   1  -1   13.50    5.30
  13   1   1   22.10    4.80
  14  -1   1    1.50    3.20
  14  -1   1    0.50    2.70
 -14  -1  -1    1.80    3.20
 -14  -1  -1    3.50    2.60
 -14   1  -1    0.40    2.80
  14   1   1   -1.20    2.60
  14   1   1   -3.80    3.80
 -14  -2   1   13.40    5.70
  14  -2  -1    5.90    3.40
 -14  -2   1   11.90    4.20
  14  -2  -1   11.70    5.20
  14   2  -1   13.90    3.80
 -14   2   1    5.40    3.40
  13  -2  -1    4.10    5.30
  13  -2  -1   11.80    4.60
 -13  -2   1    4.70    3.90
  13   2  -1    5.40    3.40
 -12  -2   1   57.99   10.90
  12  -2  -1   94.39   15.50
  12  -2  -1   83.59    9.30
  12  -2  -1   69.19    9.10
 -12  -2   1   87.09   10.70
  12   2  -1   33.60   37.40
  12   2  -1   93.49   15.70
  12   2  -1   86.99    9.40
  12   2  -1   76.99    8.10
 -11  -2   1   24.40    7.20
  11  -2  -1   19.90    5.70
  11  -2  -1   25.50    6.30
 -11  -2   1   22.20    6.80
  11  -2  -1   31.80    9.80
 -11   2   1   29.40    6.40
  11   2  -1   65.59   29.30
  11   2  -1   24.10    5.30
  11   2  -1   26.80    8.50
  11   2  -1   19.30    9.50
  11   2  -1   19.60    5.00
  10  -2  -1  235.38   20.40
 -10  -2   1  242.68   17.20
  10  -2  -1  182.98   17.10
  10  -2  -1  235.78   15.10
 -10  -2   1  230.08   18.30
  10   2  -1  285.27   33.20
  10   2  -1  272.07   18.70
  10   2  -1  230.48   13.60
  10   2  -1  205.38   19.00
 -10   2   1  232.58   14.70
  10   2  -1  241.48   13.90
   9  -2  -1  268.07   15.40
   9  -2  -1  260.77   20.50
  -9  -2   1  235.58   17.00
   9   2  -1  269.87   18.00
   9   2  -1  265.67   14.20
  -9   2   1  253.87   15.60
   9   2  -1  295.77   21.40
   9   2  -1  265.47   12.40
   9   2  -1  261.57   14.30
   9   2  -1  270.37   28.60
  -8  -2   1  307.27   18.40
   8  -2  -1  308.07   16.20
   8  -2  -1  304.17   21.00
  -8  -2   1  321.47   19.70
  -8   2   1  292.37   17.80
   8   2  -1  291.17   14.60
   8   2  -1  280.07   15.00
   8   2  -1  312.47   19.80
  -8   2   1  279.67   20.40
   8   2  -1  305.77   12.90
   8   2  -1  355.96   27.00
  -7  -2   1   37.50    7.60
   7  -2  -1   35.70    7.90
   7   2  -1   53.79    7.30
   7   2  -1   42.00    7.10
  -7   2   1   31.40    6.10
   7   2  -1   35.70    8.40
   7   2  -1   38.40    5.40
   7   2  -1   24.10   10.60
  -6  -2   1  117.29    9.30
   6  -2  -1  101.89    9.80
   6   2  -1  101.89    9.30
   6   2  -1   88.89   12.60
  -6   2   1  101.09    8.20
   6   2  -1  111.49    8.90
  -5  -2   1   59.79    6.20
   5  -2  -1   65.89    8.90
  -5   2   1   57.49    5.50
   5   2  -1   54.09    7.00
  -5   2   1   41.40    8.10
   5   2  -1   61.59    6.10
   4  -2  -1 1560.34   54.79
  -4  -2   1 1590.14   54.29
   4   2  -1 1581.64   55.89
   4   2  -1 1622.54   55.79
   4   2  -1 1698.83   56.89
  -4   2   1 1522.15   52.59
  -4   2   1 1549.34   54.49
   3  -2  -1  697.83   25.80
  -3  -2   1  713.93   25.50
  -3   2   1  665.23   27.70
  -3   2   1  765.72   26.60
  -3   2   1  652.03   25.00
  -3   2   1  676.33   23.70
   3   2  -1  660.33   25.00
   3   2  -1  722.03   25.20
   3   2  -1  724.43   27.90
   3   2  -1  693.53   26.60
   2  -2  -1   81.69    4.80
  -2  -2   1   82.19    4.90
  -2   2   1   65.29    4.20
   2   2  -1   75.39    6.30
  -2   2   1   66.79    7.10
   2   2  -1   64.59    6.30
   2   2  -1   72.29    4.50
  -2   2   1   66.49    5.60
   1   2  -1 2019.80   67.79
   0   2  -1   41.60    2.90
   0   2  -1   49.00    5.40
   0   2   1   52.39    5.00
   0   2  -1   51.99    4.70
   0   2  -1   43.90    3.00
   0   2  -1   52.69    5.00
  -1  -2  -1 2434.26   83.59
  -1   2  -1 2714.43   84.79
  -1   2  -1 2767.62   85.09
   1   2   1 2705.53   83.19
   2  -2   1  346.77   14.20
  -2  -2  -1  341.97   13.50
  -2   2  -1  348.17   15.40
  -2   2  -1  354.16   16.60
   2   2   1  357.86   15.40
   2   2   1  339.87   13.90
  -2   2  -1  353.16   13.10
   2   2   1  346.07   13.00
  -2   2  -1  332.97   13.80
   3  -2   1  585.04   23.50
  -3  -2  -1  590.54   22.80
  -3   2  -1  572.64   23.10
   3   2   1  619.44   22.30
  -3   2  -1  588.04   27.10
   3   2   1  645.94   24.30
  -3   2  -1  615.34   23.60
   3   2   1  582.34   23.50
  -3   2  -1  631.64   22.60
   3   2   1  592.44   22.00
   4  -2   1    0.00    2.50
  -4  -2  -1    2.80    2.40
   4   2   1   -2.90    4.90
  -4   2  -1    4.30    2.50
   4   2   1    4.70    2.80
   4   2   1    4.60    2.90
   4   2   1    1.40    2.00
   5  -2   1 1473.45   59.99
   5  -2   1 1644.44   59.69
  -5  -2  -1 1643.44   57.99
   5   2   1 1661.43   58.49
  -5   2  -1 1631.24   57.29
   5   2   1 1687.93   57.09
   5   2   1 1638.94   59.49
   5   2   1 1728.63   58.59
  -6  -2  -1  236.08   14.90
   6  -2   1  228.78   18.40
   6   2   1  279.57   19.00
   6   2   1  236.08   15.30
  -6   2  -1  265.57   15.00
   6   2   1  273.87   14.60
  -7  -2  -1  116.69   11.00
   7  -2   1  123.29   12.20
   7  -2   1  140.49    9.90
  -7  -2  -1  139.99   11.70
   7   2   1  133.99   10.70
   7   2   1  148.99   18.00
   7   2   1  121.99    8.70
   7   2   1  125.19    7.00
  -7   2  -1  145.29   11.40
   7   2   1  136.39   12.50
   8  -2   1   33.50    9.20
  -8  -2  -1   40.60    8.00
  -8  -2  -1   40.30    7.30
   8  -2   1   57.89    8.30
   8   2   1   28.50   15.10
   8   2   1   44.10    5.90
  -8   2  -1   34.40    6.20
   8   2   1   36.00    7.90
   8   2   1   38.60    6.60
   8   2   1   37.00    9.30
   8   2   1   34.50    7.40
  -8   2  -1   46.30    8.50
   8   2   1   49.00    5.30
   9  -2   1  360.86   20.20
  -9  -2  -1  345.77   22.80
   9  -2   1  378.46   25.80
   9  -2   1  337.17   19.20
  -9  -2  -1  356.46   22.70
   9   2   1  360.46   17.80
   9   2   1  330.37   22.10
  -9   2  -1  344.97   18.50
   9   2   1  357.06   17.60
   9   2   1  370.56   22.00
   9   2   1  311.67   32.10
 -10  -2  -1   76.39   12.90
  10  -2   1   91.29    9.90
  10  -2   1   91.69   20.70
  10  -2   1   76.39   10.00
 -10  -2  -1  110.59   11.30
  10   2   1   86.89    9.40
  10   2   1  128.69   20.00
 -10   2  -1   87.99    9.90
  10   2   1   89.19   14.40
  10   2   1   92.99    9.10
  10   2   1   96.79   26.60
  11  -2   1   55.79   12.30
 -11  -2  -1   71.59   10.70
  11  -2   1   79.89   15.40
 -11  -2  -1   74.49   13.80
  11  -2   1   81.29   10.40
  11   2   1   56.89   12.60
  11   2   1   67.29    8.10
  11   2   1  101.49   14.00
  11   2   1   44.40   30.50
 -12  -2  -1  161.78   13.40
  12  -2   1  146.99   12.10
  12  -2   1  146.09   13.30
 -12  -2  -1  156.18   14.70
  12   2   1  151.88   41.70
 -12   2  -1  167.48   12.90
  12   2   1  153.08   11.10
  13  -2   1    5.50    4.90
 -13  -2  -1   15.50    4.80
 -13  -2  -1    6.60    5.80
  13  -2   1   12.20    4.50
 -13   2  -1   10.60    4.40
  13   2   1    4.30    3.20
 -14  -2  -1   16.60    6.30
 -14  -2  -1   13.70    3.60
  14  -2   1    2.10    4.50
  14  -2   1   13.30    3.60
  14   2   1    7.70    3.10
 -14   2  -1   13.90    3.60
  14   2   1    9.20    3.40
 -14  -3   1    8.70    3.30
  14  -3  -1    7.20    3.30
  14   3  -1    5.90    3.40
  14   3  -1    4.30    2.50
 -14   3   1    2.90    2.60
  13  -3  -1    4.40    3.70
 -13  -3   1    2.60    3.30
 -13   3   1   12.40    4.10
  13   3  -1    9.20    3.30
 -12  -3   1  117.19   11.60
  12  -3  -1  108.69   10.30
  12   3  -1  130.09   35.80
  12   3  -1  109.59    8.70
 -11  -3   1    6.10    5.20
  11  -3  -1   -5.10    6.20
 -11  -3   1    4.80    4.80
  11  -3  -1    7.30    4.60
  11   3  -1    5.50   24.50
  11   3  -1   -0.50    4.50
  11   3  -1    6.30    4.00
 -10  -3   1   53.29    9.90
  10  -3  -1   65.49    8.50
 -10  -3   1   75.79   11.50
  10  -3  -1   49.30   10.30
  10   3  -1   79.29   12.20
  10   3  -1   76.59    7.50
  10   3  -1   69.79    6.00
  10   3  -1   49.80   12.20
  10   3  -1   85.19   23.60
   9  -3  -1    5.60    4.10
   9  -3  -1   17.20    7.50
  -9  -3   1   14.20    6.70
  -9  -3   1   10.10    5.50
   9   3  -1   -4.90   14.60
   9   3  -1    8.90    7.40
   9   3  -1   11.70    3.10
   9   3  -1   10.00    5.20
   9   3  -1   11.50    4.00
   8  -3  -1   47.60    9.70
   8  -3  -1   62.19    8.30
  -8  -3   1   58.79    9.30
  -8  -3   1   69.59   12.00
   8   3  -1   64.69    9.50
   8   3  -1   62.89   12.20
   8   3  -1   34.70   14.30
   8   3  -1   65.49    7.00
   8   3  -1   67.29    5.30
  -7  -3   1  151.68   20.90
   7  -3  -1  137.09   13.80
  -7  -3   1  119.29   12.10
   7  -3  -1  128.09   10.20
   7   3  -1  122.19    8.20
   7   3  -1  132.69   10.70
   7   3  -1  132.09    7.10
   7   3  -1  123.19   16.70
   7   3  -1  121.49   13.00
  -6  -3   1   70.79    7.80
   6  -3  -1   80.39   11.00
   6   3  -1   69.99    5.40
   6   3  -1   63.69    7.10
   6   3  -1   73.89   12.00
   6   3  -1   52.09    9.50
   5  -3  -1  517.85   24.30
  -5  -3   1  504.35   23.30
   5   3  -1  564.54   27.60
   5   3  -1  543.35   22.40
  -5   3   1  533.45   23.50
   5   3  -1  546.15   25.10
  -4  -3   1   44.50    6.30
   4  -3  -1   37.20    5.70
   4   3  -1   40.30    4.50
   4   3  -1   37.20    7.80
  -4   3   1   38.80    5.30
   4   3  -1   46.20    7.60
  -4   3   1   35.10   12.10
  -3  -3   1  874.21   31.90
   3  -3  -1  847.12   32.00
   3   3  -1  900.51   36.40
   3   3  -1  926.11   36.90
   3   3  -1  916.11   31.80
  -3   3   1  863.21   30.30
  -3   3   1  893.21   34.00
  -2  -3   1  682.23   23.50
   2  -3  -1  658.13   23.20
  -2   3   1  569.24   28.40
   2   3  -1  646.34   23.60
   2   3  -1  676.13   28.90
   2   3  -1  656.13   22.50
  -1  -3   1   68.49    4.40
   1   3  -1   77.39    7.90
   1   3  -1   88.09    5.10
   1   3  -1   83.99    3.90
  -1   3   1   74.19    6.90
   0  -3   1  839.52   27.20
   0   3  -1  819.62   32.60
   0   3   1  753.42   30.90
   1  -3   1  540.65   19.70
  -1   3  -1  543.55   19.60
  -1   3  -1  544.35   19.90
   1   3   1  554.14   23.50
  -1   3  -1  551.74   18.70
  -1   3  -1  520.85   23.60
  -2  -3  -1  295.87   12.30
   2  -3   1  292.77   13.30
  -2   3  -1  292.67   12.40
   2   3   1  335.47   16.50
  -2   3  -1  299.67   15.70
  -2   3  -1  283.67   15.30
  -3  -3  -1 1647.54   54.79
   3   3   1 1633.24   54.59
  -3   3  -1 1564.34   54.59
  -3   3  -1 1614.74   57.39
   3   3   1 1631.14   58.49
  -4  -3  -1  290.57   14.40
   4  -3   1  305.47   16.00
   4   3   1  265.07   13.90
  -4   3  -1  298.37   15.60
   4   3   1  290.27   16.60
   4   3   1  267.77   15.50
  -4   3  -1  253.67   26.20
  -4   3  -1  273.57   14.50
   5  -3   1  573.04   26.60
  -5  -3  -1  542.65   24.70
   5   3   1  542.55   33.30
  -5   3  -1  492.25   43.80
   5   3   1  591.24   23.50
   5   3   1  593.74   27.30
   6  -3   1  112.89   11.30
  -6  -3  -1  100.29    9.60
   6   3   1  109.09    7.50
   6   3   1  100.99    6.20
   6   3   1  124.49   15.10
   6   3   1  112.69   11.00
   6   3   1  115.49    9.10
   7  -3   1  105.09    9.60
  -7  -3  -1  103.19   10.90
  -7  -3  -1  106.49   10.70
   7  -3   1  120.69   12.40
   7   3   1  116.69    8.40
   7   3   1  116.99   12.10
   7   3   1  124.49   10.40
   7   3   1  124.39    6.80
   8  -3   1   58.99    7.60
  -8  -3  -1   80.69   10.10
   8  -3   1   61.89   12.00
  -8  -3  -1   56.09    9.70
   8   3   1   82.29   11.30
   8   3   1   50.99   10.60
   8   3   1   71.59   16.90
   8   3   1   74.39    7.20
   8   3   1   67.99    5.40
   9  -3   1   95.79   11.20
   9  -3   1   86.49   14.20
  -9  -3  -1   89.69   14.50
  -9  -3  -1   94.49   11.50
   9   3   1   74.39   13.30
   9   3   1   99.49   11.00
   9   3   1   78.99   20.00
   9   3   1  100.19    8.70
   9   3   1   98.69    6.90
 -10  -3  -1   19.00    7.60
  10  -3   1   19.40    5.50
 -10  -3  -1    8.10    5.10
  10  -3   1   14.40    8.20
  10   3   1   19.40    4.90
  10   3   1   13.50    5.80
  10   3   1    8.20   21.20
  11  -3   1   57.79   13.20
 -11  -3  -1   54.69   13.20
  11  -3   1   41.30    7.80
 -11  -3  -1   42.50    8.60
 -11   3  -1   35.10   10.70
 -11   3  -1   35.70    7.20
 -11   3  -1   80.29   41.00
  11   3   1   57.79   10.30
  11   3   1   38.30   26.60
  11   3   1   42.20    6.70
  12  -3   1    8.50    4.50
 -12  -3  -1    9.60    4.60
 -12   3  -1    6.60    3.60
  12   3   1   19.70    4.50
  13  -3   1    9.00    3.70
 -13  -3  -1    5.40    3.70
  13   3   1    6.70    3.90
 -13   3  -1   11.40    3.40
  13   3   1   10.60    3.40
  13  -4  -1   25.00    4.80
 -13  -4   1   21.60    4.80
  13   4  -1   19.00    3.50
  13   4  -1   17.80    4.20
 -13   4   1   23.40    3.80
  12  -4  -1    0.30    3.30
 -12  -4   1   -2.20    3.00
  12   4  -1    0.40    2.50
 -12   4   1    4.60    2.90
  11  -4  -1   20.00    5.80
 -11  -4   1   17.00    5.90
  11   4  -1   14.90   26.80
 -11   4   1    2.60   35.80
  11   4  -1   17.40    4.20
 -11   4   1   15.90    4.40
  10  -4  -1    7.70    4.90
 -10  -4   1   13.70    5.70
 -10  -4   1    5.20    5.60
  10  -4  -1   15.00    8.20
 -10   4   1   10.20    6.50
  10   4  -1   18.40    6.10
  10   4  -1    5.40   20.10
  10   4  -1   16.90    5.70
  10   4  -1   22.90   12.90
  10   4  -1   16.60    6.00
  -9  -4   1  461.85   25.50
   9  -4  -1  477.55   29.60
   9  -4  -1  479.95   23.20
  -9  -4   1  423.66   26.20
   9   4  -1  468.65   20.40
   9   4  -1  433.56   30.80
   9   4  -1  472.05   23.80
   9   4  -1  475.15   35.30
   9   4  -1  462.75   18.40
  -8  -4   1  184.78   15.40
   8  -4  -1  208.18   17.80
  -8  -4   1  222.58   16.30
   8  -4  -1  187.98   13.20
   8   4  -1  193.58   23.10
   8   4  -1  206.78   13.70
   8   4  -1  208.98   10.20
   8   4  -1  201.48   11.40
   8   4  -1  191.58   19.20
   7  -4  -1  442.56   25.80
  -7  -4   1  465.55   24.20
   7  -4  -1  450.85   21.50
  -7  -4   1  442.16   24.40
   7   4  -1  468.05   18.90
   7   4  -1  471.25   26.80
   7   4  -1  455.25   29.10
   7   4  -1  450.05   17.70
  -7   4   1  358.06   28.90
   7   4  -1  447.26   21.50
  -6  -4   1   64.99    9.70
  -6  -4   1   47.80   13.80
   6   4  -1   65.69   14.10
   6   4  -1   52.79    4.90
   6   4  -1   69.29    6.70
   6   4  -1   70.19   17.70
   6   4  -1   54.19    5.40
  -6   4   1   64.39    7.30
  -6   4   1   57.69   23.00
  -5  -4   1   62.39    6.90
   5  -4  -1   75.29   10.10
  -5   4   1   55.79    5.40
   5   4  -1   41.00    9.90
   5   4  -1   55.69    7.80
  -5   4   1   39.90   14.60
   5   4  -1   65.59   10.30
   4  -4  -1  324.27   17.00
  -4  -4   1  320.07   16.30
  -4   4   1  368.26   13.50
   4   4  -1  344.27   14.30
   4   4  -1  347.77   17.00
   4   4  -1  370.96   22.50
   4   4  -1  326.97   16.10
  -4   4   1  334.17   18.60
  -4   4   1  355.16   16.80
  -4   4   1  362.56   15.80
  -3  -4   1   32.40    5.00
   3  -4  -1   41.80    5.70
   3   4  -1   35.70    2.80
  -3   4   1   36.50    6.90
   3   4  -1   30.80    4.50
   3   4  -1   33.60    7.30
  -2  -4   1  144.19    8.20
   2   4  -1  153.48   12.90
  -2   4   1  164.78   11.70
  -1  -4   1   88.29    5.40
   1   4  -1  101.49   10.20
  -1   4   1   86.09    8.70
   0   4  -1   87.89    9.20
   0   4   1   69.59    8.20
   1  -4   1  396.66   15.10
  -1   4  -1  354.06   19.90
   1   4   1  324.17   18.90
  -2  -4  -1  780.12   27.60
   2  -4   1  789.82   29.60
   2   4   1  796.12   34.40
  -2   4  -1  780.32   33.60
   3  -4   1   76.39    7.40
  -3  -4  -1   80.89    6.50
  -3   4  -1   92.59    9.90
  -3   4  -1   98.19    9.50
   3   4   1  109.09   10.40
  -3   4  -1   95.99    5.70
   4  -4   1  145.69   11.40
  -4  -4  -1  136.59    9.70
   4   4   1  145.49   13.10
  -4   4  -1  163.78   12.30
  -4   4  -1  169.48    9.70
  -4   4  -1  164.78   14.70
  -5  -4  -1   60.59    8.40
   5  -4   1   72.49   10.60
   5   4   1   74.79   10.50
   5   4   1   60.09    5.80
  -5   4  -1   84.49    7.80
  -5   4  -1   69.59    7.20
   5   4   1   73.99   11.60
  -5   4  -1   68.69   13.50
   5   4   1   82.29    6.20
  -6  -4  -1   88.69   11.10
  -6  -4  -1   87.59    9.10
   6  -4   1   75.19   11.10
   6   4   1   67.39   11.90
   6   4   1   67.69    6.80
   6   4   1   66.39    6.10
   6   4   1   60.49    5.00
  -6   4  -1   75.09    7.10
  -6   4  -1   70.09    9.40
   6   4   1   50.09    9.80
  -6   4  -1   86.29   16.50
  -7  -4  -1  131.39   12.30
   7  -4   1  110.19   16.30
  -7  -4  -1  109.19   11.30
   7  -4   1  132.49   10.80
  -7   4  -1   92.39   10.50
   7   4   1  112.59   16.00
   7   4   1   97.99    7.80
   7   4   1  123.39    9.70
   7   4   1  104.29   15.60
  -7   4  -1  101.19   11.00
   7   4   1  115.89    7.20
  -7   4  -1  125.29   21.70
   8  -4   1   61.29    9.40
  -8  -4  -1   65.79    9.90
  -8  -4  -1   74.09   12.70
   8  -4   1   49.90   10.80
  -8   4  -1   63.19    8.70
   8   4   1   74.69    7.70
   8   4   1   63.79    5.50
   8   4   1   56.39   12.40
   8   4   1   48.70   15.80
  -8   4  -1   33.80   20.50
  -9  -4  -1   67.19   10.30
  -9  -4  -1   81.39   13.10
   9  -4   1   86.89   10.70
   9  -4   1   80.29   15.20
   9   4   1   77.69    7.60
  -9   4  -1   57.39   25.50
  -9   4  -1  101.49   13.50
   9   4   1   83.29    6.40
  -9   4  -1   91.19    8.90
 -10  -4  -1    3.70    4.20
  10  -4   1    3.60    4.20
  10  -4   1   -3.20    7.70
 -10  -4  -1   -0.10    6.30
  10   4   1    2.40    3.10
 -10   4  -1    3.30    3.20
 -10   4  -1  -19.90   30.60
 -10   4  -1    2.10    7.20
  11  -4   1    6.20    4.10
 -11  -4  -1   11.40    5.20
  11   4   1    3.50    4.20
 -11   4  -1    5.40    3.30
  11   4   1    8.60    3.30
 -12  -4  -1    7.70    4.10
  12  -4   1    5.40    4.00
  12   4   1   10.30    4.20
 -12   4  -1    2.20    2.40
  12   4   1    2.70    2.70
 -13  -4  -1    0.00    2.20
  13  -4   1   -0.10    2.60
  13   4   1   -1.30    2.60
 -13   4  -1    1.00    1.70
 -13   4  -1    0.60    2.30
  12  -5  -1   18.00    4.20
 -12  -5   1   26.70    5.20
  12   5  -1   22.80    4.90
 -12   5   1   24.80    4.90
 -11  -5   1   20.40    5.60
  11  -5  -1   15.90    4.50
 -11   5   1   22.00    5.80
  11   5  -1   17.50    3.20
  11   5  -1   17.00    5.10
  10  -5  -1    6.20    4.10
 -10  -5   1    9.80    5.00
  10   5  -1    6.70    4.70
  10   5  -1   13.70    3.10
  10   5  -1   10.40    3.30
 -10   5   1    6.00    2.80
 -10   5   1   11.00    5.20
   9  -5  -1   16.80    8.20
  -9  -5   1   19.70    8.50
   9  -5  -1   19.80    5.30
  -9  -5   1   18.40    6.20
   9   5  -1   14.00   12.60
   9   5  -1   19.40    3.70
  -9   5   1   14.50    4.00
   9   5  -1   19.30    3.90
  -9   5   1   19.80    5.60
   8  -5  -1  103.29   10.30
  -8  -5   1  111.39   12.00
   8  -5  -1  124.29   17.60
  -8  -5   1  116.79   12.30
   8   5  -1  120.99    7.60
  -8   5   1  118.39    8.20
   8   5  -1  124.09    7.50
   8   5  -1  108.29   17.50
  -7  -5   1 1011.90   42.40
   7  -5  -1 1040.40   45.20
  -7  -5   1 1082.79   43.70
   7   5  -1  975.10   50.79
  -7   5   1  946.71   41.20
  -7   5   1  978.40   35.20
   7   5  -1  998.20   35.00
   7   5  -1 1001.60   35.20
  -6  -5   1  259.47   16.10
   6  -5  -1  255.87   17.50
  -6   5   1  254.87   16.70
   6   5  -1  269.67   22.30
   6   5  -1  259.87   12.20
   6   5  -1  245.18   11.30
  -5  -5   1  162.68   11.60
   5  -5  -1  154.98   12.30
   5   5  -1  195.38   18.00
  -5   5   1  183.08   13.20
  -5   5   1  142.59   14.50
   5   5  -1  179.18    9.60
   4  -5  -1   73.49    7.50
  -4  -5   1   80.49    7.20
  -4   5   1   84.79   11.00
  -4   5   1   62.49    8.20
   4   5  -1   65.09    6.10
   4   5  -1   76.29   13.80
   4   5  -1   71.89    9.50
  -3  -5   1  200.58   11.00
   3   5  -1  230.08   14.30
  -3   5   1  202.38   12.80
  -3   5   1  223.38   15.50
   3   5  -1  226.18   11.60
   3   5  -1  238.78   18.80
  -3   5   1  215.18   13.20
  -2   5   1  344.67   17.30
  -2   5   1  364.56   19.10
   2   5  -1  350.16   18.40
   2   5  -1  355.46   16.20
   2   5  -1  446.56   29.00
   1   5  -1   89.89   12.40
  -1   5   1   69.99    7.80
  -1   5   1   91.69    9.90
   1   5  -1   64.19    6.60
   0   5   1   95.19   12.50
   0   5  -1   65.59    6.70
   0   5   1   68.39    7.70
   0   5   1  103.69   14.00
   0   5  -1   88.09   12.80
   1   5   1   71.29    9.30
  -1   5  -1   61.19   13.70
   1   5   1   81.39   12.30
  -1   5  -1   62.79    6.60
  -2   5  -1  217.88   12.90
   2   5   1  216.88   11.50
   2   5   1  238.98   17.10
  -2   5  -1  235.88   16.70
   2   5   1  221.08   14.00
   3  -5   1  384.36   18.40
   3   5   1  354.36   28.00
   3   5   1  363.66   19.50
  -3   5  -1  352.86   18.30
   3   5   1  366.66   15.90
  -4  -5  -1  715.03   27.30
   4   5   1  675.73   25.10
  -4   5  -1  674.53   29.20
  -4   5  -1  628.24   31.80
   4   5   1  671.73   30.00
   4   5   1  630.94   33.80
  -5  -5  -1  110.09    9.50
   5  -5   1  116.39   11.40
  -5   5  -1  114.39   10.80
   5   5   1  124.19   13.90
  -5   5  -1  107.49    7.00
   5   5   1  119.69    7.30
   5   5   1   98.49   15.80
   6  -5   1  306.37   20.70
  -6  -5  -1  317.47   18.40
   6   5   1  319.57   19.60
  -6   5  -1  317.27   18.80
   6   5   1  312.97   22.80
  -6   5  -1  297.57   13.90
   6   5   1  306.07   13.30
   6   5   1  310.27   13.40
  -7  -5  -1   21.80    7.20
   7  -5   1   44.90   11.40
  -7  -5  -1   34.60    7.90
   7  -5   1   36.40    7.10
  -7   5  -1   29.80    4.80
   7   5   1   20.30    5.80
   7   5   1   21.00    3.40
  -7   5  -1   33.00    7.20
   7   5   1   27.50    4.30
  -8  -5  -1  145.99   17.80
  -8  -5  -1  129.59   18.00
   8  -5   1  135.49   17.30
   8  -5   1  149.69   16.30
  -8   5  -1  132.29   12.70
   8   5   1  107.99    9.60
  -8   5  -1  136.79    9.50
   8   5   1  140.19   12.70
   8   5   1  134.49    7.90
  -9  -5  -1   43.90    7.20
   9  -5   1   38.00    6.60
  -9   5  -1   38.20    7.70
   9   5   1   42.80    4.90
  -9   5  -1   48.80    5.80
   9   5   1   55.39    5.10
   9   5   1   36.60    7.00
 -10  -5  -1    5.60    4.50
  10  -5   1   11.40    4.70
 -10   5  -1    9.50    3.00
 -10   5  -1   10.70    4.60
  10   5   1    3.60    3.30
  10   5   1    7.30    4.40
  11  -5   1   11.10    4.00
 -11  -5  -1   15.40    4.50
 -11   5  -1   10.20    2.30
  11   5   1    7.30    4.30
 -11   5  -1   15.50    5.50
  12  -5   1    8.50    3.60
 -12  -5  -1    9.40    3.80
 -12   5  -1   19.50    4.30
  12   5   1    9.40    3.40
 -11  -6   1   26.80    4.60
  11  -6  -1   16.50    4.30
 -11   6   1   21.70    4.70
  11   6  -1   24.20    4.80
  10  -6  -1   -0.10    4.30
 -10  -6   1    3.00    3.90
  10   6  -1    3.20    2.00
  10   6  -1   -1.40    3.00
 -10   6   1    0.90    3.10
  -9  -6   1   73.19    9.00
   9  -6  -1   82.39    9.00
  -9   6   1   60.79    9.20
   9   6  -1   84.99    9.70
   9   6  -1   76.99    5.50
  -8  -6   1   39.40    7.80
  -8   6   1   35.00    6.60
   8   6  -1   31.60    6.20
  -7   6   1   93.99   11.60
   7   6  -1   85.89   10.20
   7   6  -1  101.09   18.30
   7   6  -1   85.79    6.20
   6   6  -1   37.90   11.10
   6   6  -1   31.50    6.90
  -6   6   1   40.60    7.30
   6   6  -1   50.29    5.30
   5   6  -1   48.30    5.60
   5   6  -1   49.20   12.20
  -5   6   1   35.70    6.90
   5   6  -1   35.40    7.60
   4   6  -1   26.50    9.60
   4   6  -1   20.80    6.20
  -4   6   1   28.80    6.30
  -4   6   1   26.80    8.10
   4   6  -1   23.40    4.50
  -3   6   1  229.68   14.30
   3   6  -1  222.98   14.90
   3   6  -1  228.48   12.30
  -3   6   1  221.48   17.00
  -3   6   1  220.88   20.20
   3   6  -1  219.68   20.00
   2   6  -1  168.18   17.10
   2   6  -1  168.68   10.60
  -2   6   1  176.68   14.80
  -2   6   1  168.18   11.70
  -2   6   1  154.28   11.70
   2   6  -1  162.08   14.20
  -1   6   1   35.30    6.40
  -1   6   1   45.50   10.30
   1   6  -1   37.30    6.10
   1   6  -1   40.40    7.40
   1   6  -1   42.90   10.70
  -1   6   1   40.20    7.40
   0   6  -1   39.10    9.90
   0   6   1   35.30    6.50
   0   6   1   36.40    9.00
   0   6  -1   32.80    6.00
   0   6  -1   29.50    6.20
   0   6   1   31.50    6.50
   1   6   1  613.74   32.20
  -1   6  -1  572.64   25.50
  -1   6  -1  580.94   32.00
   1   6   1  583.44   24.10
  -2   6  -1  503.55   23.40
   2   6   1  497.55   21.00
   2   6   1  525.65   29.50
   2   6   1  484.25   23.80
  -2   6  -1  505.45   29.00
  -3   6  -1  130.79   13.70
   3   6   1  119.89   16.00
   3   6   1  135.09   11.90
  -3   6  -1  116.29   10.50
   3   6   1  145.79    8.90
  -4   6  -1   86.39   10.70
   4   6   1  101.09   15.90
   4   6   1   90.09   11.50
   4   6   1   82.69    6.60
  -5   6  -1    8.40    4.60
   5   6   1   10.70    5.20
   5   6   1    5.20    2.50
   5   6   1    8.70    8.60
  -6   6  -1  157.58   13.40
   6   6   1  126.19   22.50
   6   6   1  160.78   14.00
   6   6   1  156.78    9.20
  -7   6  -1    0.90    3.90
   7   6   1   -1.90    4.00
   7   6   1    1.80    2.20
   8  -6   1   33.30    8.30
   8   6   1   35.40    7.50
   8   6   1   32.60    3.80
  -8   6  -1   26.10    6.10
  -9  -6  -1   24.60    5.80
   9  -6   1   28.00    5.60
   9   6   1   33.00    4.50
   9   6   1   31.20    5.60
  -9   6  -1   24.70    5.10
 -10  -6  -1   35.80    5.40
  10  -6   1   26.50    5.80
  10   6   1   37.90    6.10
   9   7  -1   10.10    2.30
   9   7  -1    5.30    3.50
  -9   7   1   10.90    3.50
   8   7  -1    8.10    4.30
  -8   7   1   11.40    3.50
   8   7  -1    9.50    2.30
   7   7  -1   85.79    5.50
  -7   7   1   83.79    8.50
   7   7  -1   60.69    8.20
   6   7  -1   83.09    6.00
  -6   7   1   89.69    9.30
   6   7  -1   90.89    9.80
  -5   7   1   25.60    5.90
   5   7  -1   33.80    4.60
   5   7  -1   27.00    6.20
   4   7  -1   24.60    6.00
  -4   7   1   27.50    6.20
   4   7  -1   19.40    3.60
   4   7  -1   24.10    9.90
   3   7  -1   53.69   14.40
   3   7  -1   36.80    5.30
  -3   7   1   40.90    6.60
   3   7  -1   42.70    7.10
   2   7  -1  128.39    9.60
   2   7  -1  151.08   20.50
  -2   7   1  136.59   13.30
  -1   7   1   40.50    8.60
   1   7  -1   42.50    5.90
   1   7  -1   66.39    9.60
   1   7  -1   83.49   14.40
  -1   7   1   65.39    8.80
  -1   7   1   73.49    7.70
   0   7   1  373.66   24.30
   0   7   1  348.67   18.70
   0   7   1  371.06   17.80
   0   7  -1  358.96   25.20
   0   7  -1  389.96   18.50
   1   7   1   45.60   10.10
   1   7   1   47.20    6.00
  -1   7  -1   41.40   10.50
  -1   7  -1   38.60    6.10
   1   7   1   44.20    7.70
   2   7   1  206.88   19.00
  -2   7  -1  131.09   17.30
  -2   7  -1  190.98   17.10
   2   7   1  194.78   18.10
  -3   7  -1    0.60    3.50
   3   7   1    2.90    2.70
   3   7   1    9.30   10.00
   3   7   1    2.40    4.30
   4   7   1  109.29    7.10
  -4   7  -1  107.39   10.40
   4   7   1  122.69   11.10
  -5   7  -1   15.30    5.10
   5   7   1   23.90    6.90
   5   7   1   22.70    3.50
   6   7   1   57.79    8.50
  -6   7  -1   39.30    6.50
   6   7   1   48.40    4.20
  -7   7  -1   13.10    4.60
   7   7   1    8.80    2.30
   7   7   1    6.80    4.10
  -8   7  -1   14.50    4.20
   8   7   1   12.40    2.30
   8   7   1   12.40    4.00
  -9   7  -1    3.00    3.00
   9   7   1    2.40    3.10
   7   8  -1   10.60    2.90
  -7   8   1    9.90    3.10
   7   8  -1    5.70    3.30
   6   8  -1    1.70    1.70
   6   8  -1   -0.80    4.00
  -6   8   1    3.20    2.90
  -5   8   1    3.50    3.20
   5   8  -1    1.10    3.30
   5   8  -1    0.40    1.80
  -4   8   1  255.97   14.60
   4   8  -1  217.88   12.10
   3   8  -1   55.49    7.20
  -3   8   1   64.59    6.80
   3   8  -1   60.09    5.30
  -2   8   1    4.00    3.10
   2   8  -1    1.40    2.60
   1   8  -1   27.70    4.50
  -1   8   1   33.30    5.00
   0   8  -1   42.50    5.80
   0   8   1   39.20    6.90
   0   8   1   37.80    5.10
   1   8   1   87.99    8.60
   1   8   1   91.39    6.70
  -1   8  -1   98.19    8.30
   2   8   1   50.09    4.90
  -2   8  -1   48.20    6.60
   2   8   1   46.90    7.10
   3   8   1   45.70    4.40
  -3   8  -1   45.40    6.30
   3   8   1   45.90    6.70
   4   8   1   12.80    4.50
  -4   8  -1   26.20    6.70
   4   8   1   18.20    2.80
   5   8   1   63.49    4.10
   5   8   1   63.69    7.10
  -5   8  -1   67.69    6.90
   6   8   1  115.39    8.40
   6   8   1  116.09    5.60
  -6   8  -1  124.99    8.40
   0   9   1   57.39    3.80
   0   9  -1   55.09    4.40
  15   0  -2   13.20    3.20
 -15   0   2   16.50    3.10
 -15   0   2   12.60    4.00
  15   0  -2   12.50    3.70
  14   0  -2   49.30    7.20
  14   0  -2   41.50    6.50
 -14   0   2   55.29    6.70
  13   0  -2   73.49    9.00
 -13   0   2   78.69    9.50
  13   0  -2   67.99    8.30
  12   0  -2   -1.50    7.30
  12   0  -2    1.60    4.00
 -12   0   2    2.90    4.10
 -12   0   2    3.80    8.10
  12   0  -2   -1.90    3.00
  11   0  -2    1.30    7.50
 -11   0   2   -0.70    4.30
  11   0  -2   32.90   50.49
  11   0  -2    4.10    4.10
 -11   0   2   -0.90    4.00
  11   0  -2   -2.60    7.40
  11   0  -2   -1.00    2.70
 -10   0   2   15.70    6.70
  10   0  -2   26.90    8.80
  10   0  -2   26.70    7.50
 -10   0   2   26.50    7.20
  10   0  -2   17.40    7.90
  10   0  -2   24.20    5.60
  10   0  -2   51.69   37.10
   9   0  -2  357.86   39.20
   9   0  -2  348.47   17.20
  -9   0   2  352.06   24.60
   9   0  -2  355.96   23.90
  -9   0   2  364.36   20.00
   9   0  -2  352.36   25.70
   9   0  -2  330.07   17.30
  -8   0   2   68.89    8.90
   8   0  -2   71.59    9.90
   8   0  -2   59.49   10.40
   8   0  -2   68.99    6.80
  -8   0   2   44.60    7.60
  -7   0   2  190.28   12.60
   7   0  -2  166.78   12.50
   7   0  -2  213.08   23.30
   7   0  -2  187.18   13.80
   6   0  -2  185.68   11.90
  -6   0   2  196.28   11.90
   6   0  -2  191.08   19.90
   6   0  -2  191.38   12.80
  -5   0   2  381.76   17.30
   5   0  -2  377.26   17.60
   5   0  -2  409.86   24.20
   5   0  -2  374.36   18.20
  -4   0   2  777.82   28.70
   4   0  -2  797.92   29.80
   4   0  -2  773.22   31.60
   3   0  -2 2651.63   84.79
   3   0  -2 2611.74   85.99
   3   0  -2 2556.84   84.19
   2   0  -2  153.48    7.60
   2   0  -2  154.48    9.90
   2   0  -2  162.48    8.60
  -2   0   2  149.09    7.10
  -1   0   2  441.46   15.80
   1   0  -2  437.16   16.20
   1   0  -2  448.96   16.10
   1   0  -2  481.95   17.60
   0   0  -2 1788.12   58.29
   1   0   2   20.00    3.90
  -1   0  -2   19.20    2.60
   1   0   2   17.30    2.50
   1   0   2   19.80    2.70
   2   0   2 3319.47  107.09
   3   0   2 4643.44  149.29
   4   0   2  243.58   13.50
  -4   0  -2  230.88   12.40
   4   0   2  240.28   12.30
   4   0   2  254.87   16.50
   5   0   2    9.20    9.70
   5   0   2    8.40    5.90
  -5   0  -2    5.80    2.90
   5   0   2    5.30    2.90
   6   0   2  106.09    9.40
  -6   0  -2  108.99    9.40
   6   0   2   96.09   10.10
   6   0   2  111.29   16.50
   7   0   2  441.46   31.80
  -7   0  -2  437.16   23.00
   7   0   2  417.86   21.70
   7   0   2  452.45   22.90
  -7   0  -2  457.45   21.80
   7   0   2  438.26   24.40
   8   0   2    2.30   20.20
  -8   0  -2    8.20    5.20
   8   0   2   18.90    6.40
   8   0   2    7.30    5.20
   8   0   2    9.50    4.20
   8   0   2   14.60    4.80
  -8   0  -2    7.30    4.00
  -9   0  -2   59.49   10.50
   9   0   2   72.49    8.80
   9   0   2   52.49   12.00
  -9   0  -2   57.59    8.50
   9   0   2   66.39   11.90
   9   0   2   41.60   30.70
   9   0   2   59.39    7.60
  10   0   2    6.70   43.00
  10   0   2   28.00    9.70
 -10   0  -2   25.40    7.50
  10   0   2   25.20    6.00
 -10   0  -2   25.00    6.50
  10   0   2   30.20    6.90
  10   0   2   42.80   11.00
  11   0   2  -39.10   57.29
  11   0   2   -0.40    8.90
 -11   0  -2   -2.90    3.10
  11   0   2   -3.20    3.30
  11   0   2    3.00    3.80
 -11   0  -2    3.20    5.40
  12   0   2   49.40    7.10
 -12   0  -2   44.90    7.60
 -12   0  -2   50.49    8.80
  12   0   2   50.09    7.40
  13   0   2    2.40    3.40
 -13   0  -2    3.30    4.50
 -13   0  -2    2.50    3.00
  13   0   2    0.00    3.50
  14   0   2   16.60    3.80
 -14   0  -2   26.50    4.70
 -14   0  -2   19.20    3.50
  14   0   2    7.80    3.60
  15  -1  -2    3.00    3.30
  15  -1  -2    4.40    2.60
 -15  -1   2    7.60    2.80
 -15  -1   2    5.40    3.80
 -15   1   2   -0.40    2.80
  15   1  -2    4.10    2.60
  14  -1  -2    5.50    4.20
  14  -1  -2    3.20    3.70
  14   1  -2    2.90    3.10
  14   1  -2    0.90    3.50
 -13  -1   2   36.00    6.90
  13  -1  -2   31.90    6.10
  13  -1  -2   46.20    7.30
  13   1  -2   32.50    5.80
 -13   1   2   43.00    6.60
  13   1  -2   35.30    6.10
  12  -1  -2   89.29   10.80
  12  -1  -2  105.59   19.30
 -12  -1   2  115.39   17.50
  12   1  -2  102.19   19.70
 -12   1   2   84.29   11.80
  12   1  -2   74.39   48.60
  12   1  -2   82.29   11.70
  12   1  -2  118.89   24.50
 -11  -1   2  101.89   11.30
  11  -1  -2   97.49    9.50
  11  -1  -2   94.09   15.60
 -11  -1   2   91.09   14.20
  11  -1  -2  109.19   10.50
  11   1  -2  101.39   37.20
  11   1  -2  119.49   18.90
  11   1  -2   84.89    9.10
 -11   1   2  107.39   11.10
 -11   1   2  142.29   15.50
  11   1  -2  104.59    9.60
 -10  -1   2   71.39   10.00
  10  -1  -2   85.89   14.60
 -10  -1   2   71.09   10.30
  10  -1  -2   96.99    9.00
  10  -1  -2   96.39   10.80
 -10   1   2   72.29   11.20
  10   1  -2   63.29   10.90
  10   1  -2   84.69   12.50
  10   1  -2   69.59   27.20
  10   1  -2   91.89   10.80
 -10   1   2   89.89   13.10
  10   1  -2  108.09   17.80
   9  -1  -2  136.29   10.30
   9  -1  -2  128.29   13.80
  -9  -1   2  147.19   12.50
  -9  -1   2  131.69   12.50
  -9   1   2  140.99   12.60
   9   1  -2  138.59   14.00
   9   1  -2  154.48   26.20
   9   1  -2  145.19   10.20
   9   1  -2  132.19   13.70
   9   1  -2  146.39   10.10
  -9   1   2  140.29   11.60
  -8  -1   2   22.80    5.90
   8  -1  -2   32.20    7.90
   8  -1  -2   25.40    5.10
   8  -1  -2   60.99   32.10
   8  -1  -2   36.60    9.40
  -8  -1   2   29.90    6.30
   8   1  -2   36.70    7.70
  -8   1   2   33.90    7.10
   8   1  -2   32.00    4.20
  -8   1   2   25.40    5.80
   8   1  -2   27.90    5.40
   8   1  -2   29.40    5.30
   8   1  -2   16.50   14.40
   8   1  -2   26.70    6.40
  -7  -1   2  104.19    9.60
   7  -1  -2   94.49    9.70
   7  -1  -2   86.59    9.70
  -7   1   2  120.49    9.60
   7   1  -2  132.29   11.40
   7   1  -2  125.89   10.20
   7   1  -2  130.19   17.30
   6  -1  -2  382.96   31.10
   6  -1  -2  408.56   20.30
  -6  -1   2  384.16   18.80
   6  -1  -2  405.46   19.90
   6   1  -2  349.17   22.80
  -6   1   2  386.26   18.40
   6   1  -2  417.56   26.00
   6   1  -2  371.36   19.60
  -5  -1   2 2110.09   71.09
   5  -1  -2 2148.49   76.59
   5  -1  -2 2178.28   72.39
   5  -1  -2 2025.10   71.49
   5   1  -2 2028.30   73.49
   5   1  -2 2061.19   71.19
  -5   1   2 2083.19   70.39
   5   1  -2 2185.08   72.39
   4  -1  -2  969.10   35.50
  -4  -1   2  939.61   34.70
   4  -1  -2  933.91   35.10
   4  -1  -2  951.00   39.10
   4   1  -2  970.70   34.90
   4   1  -2 1020.70   37.40
  -4   1   2  975.40   34.20
   4   1  -2  988.00   35.70
   3  -1  -2   88.49    6.00
  -3  -1   2   85.89    5.70
   3  -1  -2   89.49    6.30
   3   1  -2   85.29    6.00
  -3   1   2   82.89    5.30
   3   1  -2   81.89    8.30
   3   1  -2   90.49    6.40
   2   1  -2 2517.65   81.89
   1  -1  -2  255.97   10.50
   1   1  -2  318.37   12.10
  -1   1   2  266.07    9.90
   1   1  -2  274.07   10.90
   1   1  -2  277.97   12.30
  -1   1   2  269.47   10.40
  -1   1   2  273.37   12.00
  -1   1   2  282.87   10.50
   0  -1  -2  512.45   17.60
   0   1   2  520.45   17.40
   0   1   2  495.05   17.20
   0   1  -2  494.25   18.00
   0   1  -2  522.35   19.50
   0   1  -2  523.55   19.00
  -1   1  -2 4806.32  152.18
   1   1   2 4787.22  150.48
   2  -1   2  432.16   19.70
   2  -1   2  384.36   16.40
   2  -1   2  415.76   16.60
  -2  -1  -2  407.16   16.10
   2   1   2  406.26   17.20
  -2   1  -2  424.36   16.00
   2   1   2  425.06   15.90
   2   1   2  427.76   16.80
   2   1   2  412.86   15.00
   3  -1   2  459.25   19.40
   3  -1   2  437.76   19.60
   3  -1   2  438.66   23.40
   3   1   2  491.85   19.80
   3   1   2  493.55   18.80
  -3   1  -2  522.15   19.70
   3   1   2  509.45   21.00
   4  -1   2   19.10    4.50
   4  -1   2   27.60    5.00
   4  -1   2   41.20   12.20
  -4  -1  -2   30.10    4.50
   4   1   2   33.20    7.40
   4   1   2   26.60    5.20
  -4   1  -2   27.20    4.60
   4   1   2   31.20    4.80
   5  -1   2  505.45   30.90
   5  -1   2  505.45   23.70
  -5  -1  -2  470.35   21.90
   5  -1   2  483.05   22.20
   5   1   2  495.65   21.40
  -5   1  -2  494.45   22.00
   5   1   2  486.95   24.60
   5   1   2  466.65   22.60
   6  -1   2  737.93   34.30
   6  -1   2  817.52   43.90
   6  -1   2  807.92   34.20
  -6  -1  -2  792.92   33.50
   6   1   2  806.52   32.70
   6   1   2  850.61   35.30
   6   1   2  805.92   36.80
  -6   1  -2  827.62   33.80
  -7  -1  -2   60.89    8.90
   7  -1   2   63.09   10.00
  -7  -1  -2   79.79    9.30
   7  -1   2   77.99   11.50
   7  -1   2   71.09    7.40
   7  -1   2   59.79   26.40
   7   1   2   79.69    8.80
   7   1   2   75.39   15.50
   7   1   2   78.99   10.60
  -7   1  -2   84.99   12.10
  -7   1  -2   67.29    8.50
   7   1   2   80.19    8.20
   8  -1   2   30.50    7.60
  -8  -1  -2   24.20    6.10
  -8  -1  -2   29.80    6.40
   8  -1   2   66.69   34.40
   8  -1   2   33.70    8.80
   8  -1   2   31.60    5.60
   8   1   2   40.80    9.60
   8   1   2   37.60    6.30
   8   1   2   20.90    6.50
  -8   1  -2   32.80    7.10
   8   1   2   28.10   16.80
   8   1   2   39.40    6.60
  -8   1  -2   29.90    6.10
   9  -1   2  141.49   11.70
  -9  -1  -2  134.99   13.90
   9  -1   2  145.59   19.90
   9  -1   2  177.38   17.20
   9   1   2  141.09   11.40
   9   1   2  161.38   16.60
  -9   1  -2  145.09   12.30
   9   1   2  175.18   14.80
   9   1   2  175.58   29.30
  -9   1  -2  174.08   15.60
   9   1   2  157.88   13.80
  10  -1   2    6.90    4.90
  10  -1   2    7.00    6.80
  10  -1   2   16.90    5.40
 -10  -1  -2   21.80   10.80
 -10  -1  -2    9.70    5.30
  10   1   2   27.00   29.70
  10   1   2    8.30    6.70
 -10   1  -2    9.60    4.90
 -10   1  -2   20.20    8.40
  10   1   2    0.80    9.50
  10   1   2    9.70    4.70
  10   1   2    9.30    4.70
  11  -1   2   91.79   16.10
  11  -1   2   81.29   10.30
 -11  -1  -2   64.99   11.40
 -11  -1  -2   96.49   11.70
  11  -1   2   92.49    9.70
  11   1   2   84.09    9.80
  11   1   2   97.79    9.40
  11   1   2   76.99   13.60
  11   1   2   60.59   40.00
 -11   1  -2  114.49   18.50
 -11   1  -2   72.29    9.30
 -12  -1  -2    2.70    3.60
 -12  -1  -2    3.70    5.20
  12  -1   2   -0.10    3.20
  12  -1   2   -2.10    4.10
 -12   1  -2    1.70    3.30
 -12   1  -2    0.60    3.80
  12   1   2    2.50    3.60
  12   1   2    5.10    3.90
  13  -1   2    4.60    4.50
 -13  -1  -2    3.30    4.20
  13  -1   2   -0.20    2.90
 -13  -1  -2    2.80    3.10
 -13   1  -2    5.70    3.70
 -13   1  -2    0.90    2.70
  13   1   2   14.00    4.40
  13   1   2    5.40    3.90
  13   1   2    2.40    4.10
 -14  -1  -2    6.90    3.40
  14  -1   2    4.50    3.20
 -14  -1  -2    8.40    3.20
  14  -1   2    8.40    3.20
  14   1   2    3.90    2.80
 -14   1  -2    7.80    3.50
  14  -2  -2   18.50    4.60
 -14  -2   2   24.10    5.10
  14  -2  -2    8.50    5.40
  14   2  -2   12.50    3.60
  13  -2  -2  107.39   11.40
  13  -2  -2  110.69    9.70
 -13  -2   2   78.09   10.30
  13   2  -2  112.69    9.30
  12  -2  -2   39.10   13.10
  12  -2  -2   33.70    6.30
 -12  -2   2   62.59   14.40
 -12  -2   2   47.20    9.10
  12  -2  -2   50.09    8.20
  12   2  -2   16.40   11.30
  12   2  -2   25.30    5.20
  12   2  -2   39.30    6.10
  12   2  -2   62.19   12.00
  12   2  -2  103.29   37.10
  11  -2  -2   39.60    6.50
 -11  -2   2   45.70    9.40
  11  -2  -2   50.69   13.40
  11  -2  -2   53.49    9.20
 -11  -2   2   44.70    8.20
  11   2  -2   54.19   13.30
 -11   2   2   48.70    7.60
  11   2  -2   42.50    6.60
  11   2  -2   47.80   33.70
  11   2  -2   49.00    7.00
  11   2  -2   57.29   11.80
 -10  -2   2  362.46   21.30
  10  -2  -2  321.37   22.30
  10  -2  -2  372.16   18.90
  10  -2  -2  351.86   25.10
 -10  -2   2  338.67   22.50
  10   2  -2  288.47   37.20
  10   2  -2  312.27   16.70
 -10   2   2  298.77   26.00
  10   2  -2  335.97   17.10
  10   2  -2  333.77   21.60
  10   2  -2  315.77   14.80
   9  -2  -2   39.70   10.10
  -9  -2   2   29.80    7.30
  -9  -2   2   40.80    7.60
   9  -2  -2   49.99    7.70
   9   2  -2   42.80    6.10
   9   2  -2   49.50    9.90
   9   2  -2   60.59   18.70
   9   2  -2   43.70    6.80
   9   2  -2   53.19   12.50
   9   2  -2   36.50    4.80
  -9   2   2   45.90    7.40
  -8  -2   2  341.37   19.20
   8  -2  -2  317.77   16.20
  -8  -2   2  278.07   24.90
   8  -2  -2  304.57   28.10
  -8   2   2  299.17   17.80
   8   2  -2  280.87   19.50
   8   2  -2  306.17   26.20
   8   2  -2  302.17   19.50
  -8   2   2  284.07   17.80
   8   2  -2  305.97   15.00
   8   2  -2  296.67   12.80
   8   2  -2  286.27   14.30
  -7  -2   2  556.94   25.90
   7  -2  -2  523.25   27.00
   7   2  -2  530.55   24.10
  -7   2   2  566.84   24.80
   7   2  -2  550.94   26.60
   7   2  -2  514.15   29.60
   7   2  -2  542.55   25.20
   6  -2  -2  659.33   29.30
  -6  -2   2  676.33   28.40
   6   2  -2  622.14   27.30
   6   2  -2  656.93   31.30
  -6   2   2  655.63   26.90
   6   2  -2  696.43   29.10
  -5  -2   2  123.99    8.80
   5  -2  -2  132.99    9.60
   5   2  -2  113.59    9.00
  -5   2   2  114.79   23.00
  -5   2   2  101.99    7.40
   5   2  -2  111.09    8.30
   5   2  -2  148.89   21.40
  -5   2   2  113.29    8.90
  -4  -2   2   95.69    7.10
   4  -2  -2   98.49    7.70
  -4   2   2  108.99   15.20
   4   2  -2  101.59   10.00
   4   2  -2  117.99    7.80
  -4   2   2  105.09    7.20
  -4   2   2  106.69    6.30
   4   2  -2  107.89    9.00
  -3  -2   2  423.46   17.40
   3  -2  -2  412.86   17.50
   3   2  -2  427.76   17.40
  -3   2   2  452.35   20.30
  -3   2   2  423.36   16.80
   3   2  -2  468.35   20.20
   3   2  -2  445.36   19.50
   3   2  -2  440.16   17.40
   2  -2  -2 1586.54   53.69
   2   2  -2 1764.22   57.59
   2   2  -2 1588.54   53.49
   2   2  -2 1682.33   55.59
  -2   2   2 1628.24   54.19
  -1  -2   2  367.26   13.30
   1  -2  -2  348.87   12.20
  -1   2   2  345.47   12.70
  -1   2   2  332.37   11.80
   1   2  -2  346.37   16.00
  -1   2   2  326.07   14.00
   1   2  -2  316.07   12.30
   1   2  -2  349.07   14.70
   1   2  -2  330.57   13.10
   0  -2  -2  329.97   11.20
   0  -2  -2  288.87   11.00
   0  -2   2  307.87   12.10
   0   2   2  309.07   13.20
   0   2  -2  317.27   13.90
   0   2  -2  297.67   12.10
   0   2  -2  311.67   11.70
   0   2  -2  304.57   14.60
  -1  -2  -2  348.07   12.60
   1  -2   2  365.46   13.70
  -1   2  -2  313.77   13.30
  -1   2  -2  332.47   16.20
   1   2   2  333.77   14.20
  -1   2  -2  333.37   15.30
  -1   2  -2  319.77   13.40
  -1   2  -2  330.17   15.30
   2  -2   2  912.61   32.40
  -2  -2  -2  906.11   31.30
   2   2   2  888.11   31.90
  -2   2  -2  897.71   35.40
  -2   2  -2  920.81   34.40
  -2   2  -2  927.21   33.40
  -2   2  -2  904.91   32.50
   2   2   2  921.21   32.40
   2   2   2  897.91   30.70
  -2   2  -2  906.61   31.50
  -2   2  -2  858.21   32.00
  -3  -2  -2  540.85   21.40
   3  -2   2  510.65   25.10
   3  -2   2  508.95   22.00
   3   2   2  560.14   21.20
   3   2   2  538.45   21.50
  -3   2  -2  561.14   22.00
  -3   2  -2  551.84   22.00
   3   2   2  538.95   22.30
  -4  -2  -2 1667.03   58.19
   4  -2   2 1598.24   59.29
  -4   2  -2 1779.52   58.39
   4   2   2 1671.03   57.79
   4   2   2 1691.73   57.19
   5  -2   2  256.77   16.10
   5  -2   2  291.47   17.20
  -5  -2  -2  280.57   15.50
   5   2   2  307.97   16.50
   5   2   2  297.37   14.90
   5   2   2  306.97   15.40
  -5   2  -2  303.47   15.80
   5   2   2  284.87   18.20
   6  -2   2   52.89    9.70
  -6  -2  -2   73.09    8.10
   6   2   2   89.39   13.90
   6   2   2   74.89    7.90
   6   2   2   83.49    9.20
   6   2   2   76.19    7.60
  -7  -2  -2  186.38   14.30
   7  -2   2  180.58   16.00
   7  -2   2  208.58   16.40
  -7  -2  -2  195.48   14.90
   7   2   2  181.38   11.10
   7   2   2  182.98    9.10
   7   2   2  182.88   15.10
  -7   2  -2  190.28   13.60
   7   2   2  202.68   14.10
   7   2   2  194.58   13.60
   7   2   2  220.88   20.60
  -7   2  -2  203.28   14.50
   8  -2   2   93.19    9.00
   8  -2   2   91.39   13.20
   8  -2   2   84.79   11.70
  -8  -2  -2   99.29   11.00
  -8  -2  -2   83.09   10.10
   8   2   2  108.29   19.40
   8   2   2   91.09    8.80
   8   2   2  107.29   10.90
   8   2   2   88.39   10.10
  -8   2  -2  107.39   11.80
  -8   2  -2   93.69    9.20
   8   2   2   99.89    8.30
   9  -2   2    6.30    5.40
  -9  -2  -2    1.70    4.00
   9  -2   2    8.10    6.40
  -9  -2  -2    1.60    4.00
   9  -2   2    3.70    3.80
   9   2   2    1.10    3.80
  -9   2  -2   -2.60    6.00
   9   2   2    4.30    4.40
   9   2   2   17.50   19.60
   9   2   2    4.70    3.70
   9   2   2    5.90    6.30
 -10  -2  -2   63.09   10.80
  10  -2   2   69.39    9.40
 -10  -2  -2   52.69    8.60
  10  -2   2   76.69   15.10
  10  -2   2   55.19    8.00
  10   2   2   87.19   13.70
  10   2   2   72.19   26.20
 -10   2  -2   53.09    7.80
  10   2   2   62.69    8.10
  10   2   2   57.69    7.90
 -11  -2  -2   72.49   15.70
  11  -2   2   54.19    8.80
 -11  -2  -2   70.19    9.40
  11  -2   2   69.89   16.90
  11  -2   2   65.99    8.90
 -11  -2  -2   46.30    9.30
  11   2   2   44.80    6.70
  11   2   2   53.99   15.60
 -11   2  -2   56.79    7.10
 -11   2  -2   43.50    7.50
  11   2   2  102.59   32.80
 -12  -2  -2    7.40    4.30
 -12  -2  -2    5.40    8.00
  12  -2   2    7.90    5.30
  12  -2   2    5.00    4.10
  12   2   2    2.60    3.90
 -12   2  -2    6.20    4.40
  13  -2   2    6.00    3.70
  13  -2   2    6.70    4.40
 -13  -2  -2   15.90    7.40
 -13  -2  -2    4.80    4.00
 -13   2  -2    7.40    4.30
  13   2   2    7.00    4.30
  13   2   2    4.60    3.60
  14  -2   2   17.70    4.10
 -14  -2  -2   19.10    3.70
  14  -2   2   11.40    4.70
  14   2   2   24.80    3.90
 -14   2  -2   18.40    4.00
  14  -3  -2   11.70    3.80
 -14  -3   2   10.60    3.90
  14   3  -2   13.60    3.20
 -14   3   2   10.80    3.20
  13  -3  -2   22.60    5.00
 -13  -3   2   23.60    5.70
 -13   3   2   30.60    5.70
  13   3  -2   28.20    4.40
  12  -3  -2    4.90    4.00
 -12  -3   2    2.90    3.90
  12   3  -2   -1.00    2.90
  12   3  -2   10.10   31.70
 -11  -3   2   78.29   12.30
  11  -3  -2   83.49   15.00
 -11  -3   2   82.59   14.40
  11  -3  -2   79.49   12.10
  11   3  -2   84.59   15.40
  11   3  -2  110.89   12.10
  11   3  -2   91.69   26.60
  11   3  -2  121.29   14.70
  10  -3  -2   89.89    9.60
 -10  -3   2   90.89   11.80
 -10  -3   2  119.49   17.40
  10  -3  -2  104.59   17.20
  10   3  -2   98.99    7.40
  10   3  -2  100.09   13.50
  10   3  -2   98.79    8.50
  10   3  -2   65.69   14.00
  10   3  -2   88.69   22.90
  -9  -3   2  190.78   16.00
  -9  -3   2  186.28   15.20
   9  -3  -2  186.88   13.30
   9  -3  -2  196.88   17.70
   9   3  -2  210.68   27.30
   9   3  -2  196.68   10.10
   9   3  -2  198.78   19.00
   9   3  -2  209.28   15.40
   9   3  -2  185.38   11.60
   8  -3  -2  479.85   27.60
   8  -3  -2  487.05   22.40
  -8  -3   2  521.65   26.50
  -8  -3   2  543.75   26.20
   8   3  -2  471.85   20.50
   8   3  -2  471.55   30.70
  -8   3   2  434.16   23.50
   8   3  -2  482.45   24.60
   8   3  -2  454.55   28.90
   8   3  -2  472.25   18.50
  -7  -3   2  312.17   20.20
   7  -3  -2  298.67   19.90
  -7  -3   2  341.87   21.00
   7  -3  -2  305.47   17.50
   7   3  -2  327.97   23.40
   7   3  -2  349.67   13.90
   7   3  -2  342.27   18.30
   7   3  -2  352.46   15.10
   7   3  -2  347.57   22.80
  -7   3   2  332.17   19.80
   6  -3  -2  943.21   39.20
  -6  -3   2  990.60   38.40
   6   3  -2  976.20   40.80
   6   3  -2  953.00   36.90
  -6   3   2  904.71   37.60
   6   3  -2  889.11   32.40
   6   3  -2  955.20   42.30
  -5  -3   2  127.99    9.60
   5  -3  -2  131.69   10.20
   5   3  -2  128.79    9.10
  -5   3   2  136.69    9.30
   5   3  -2  144.89   12.90
   5   3  -2  144.19    9.40
  -5   3   2  147.19   21.30
   5   3  -2  120.29   13.00
   4  -3  -2  154.08    9.60
  -4  -3   2  151.78    9.30
   4   3  -2  134.09    8.40
  -4   3   2  122.29   14.30
   4   3  -2  105.49   10.90
  -4   3   2  124.69    7.70
   4   3  -2  115.09   11.00
   3  -3  -2  105.29    7.20
  -3  -3   2  114.49    7.50
   3   3  -2  109.59   10.40
  -3   3   2  118.99    8.70
  -3   3   2  118.69    6.10
  -3   3   2  117.09   10.20
   2  -3  -2 1437.76   47.30
  -2  -3   2 1498.25   48.30
   2   3  -2 1394.86   53.29
  -2   3   2 1386.26   50.19
  -1  -3   2  693.53   24.80
  -1   3   2  663.73   27.10
   1   3  -2  706.23   24.30
   1   3  -2  706.43   25.60
   0  -3   2  613.34   22.90
   0   3   2  654.23   25.70
   0   3  -2  632.94   22.20
   0   3  -2  585.84   34.10
   0   3  -2  623.54   22.20
   0   3  -2  666.23   23.80
   0   3  -2  638.94   24.10
  -1  -3  -2  525.45   20.30
   1  -3   2  591.94   21.60
   1   3   2  563.04   23.60
  -1   3  -2  595.64   25.90
  -1   3  -2  572.84   20.90
   2  -3   2 2725.93   89.99
  -2  -3  -2 2770.82   88.49
  -2   3  -2 2793.72   91.59
   2   3   2 2763.22   91.99
  -2   3  -2 2737.53   92.69
  -2   3  -2 2710.53   89.19
  -3  -3  -2   99.49    7.80
   3  -3   2  107.39    8.10
  -3   3  -2   70.29    8.10
  -3   3  -2   99.59   15.60
   3   3   2   99.69    8.50
  -3   3  -2   92.39    8.40
  -3   3  -2   93.49    7.30
   3   3   2   82.89    8.20
  -3   3  -2   98.19   11.70
   3   3   2   94.99    6.00
  -4  -3  -2  589.34   24.90
   4  -3   2  637.14   27.10
  -4   3  -2  613.34   26.30
  -4   3  -2  608.74   29.40
  -4   3  -2  580.84   26.00
   4   3   2  626.94   23.70
  -4   3  -2  582.84   23.30
   4   3   2  608.94   26.60
  -4   3  -2  528.25   38.80
  -4   3  -2  611.94   26.00
  -5  -3  -2  419.26   20.60
   5  -3   2  456.75   23.10
   5   3   2  398.36   21.40
   5   3   2  434.56   23.10
  -5   3  -2  386.16   22.30
   5   3   2  429.16   19.20
  -6  -3  -2  251.37   15.60
   6  -3   2  241.48   13.80
   6  -3   2  230.38   16.50
   6   3   2  225.98   19.70
   6   3   2  245.38   14.50
   6   3   2  213.78    9.90
   6   3   2  211.68   15.10
  -7  -3  -2    2.20    3.20
  -7  -3  -2    4.20    4.50
   7  -3   2    1.30    3.70
   7  -3   2    0.30    4.70
   7   3   2   10.80    4.80
   7   3   2    8.70   12.60
   7   3   2   10.60    2.50
   7   3   2   14.90    6.10
   7   3   2   12.20    3.90
  -8  -3  -2   20.90    8.00
   8  -3   2   34.50    7.70
   8  -3   2   39.50    9.90
  -8  -3  -2   36.90    7.90
   8   3   2   34.10    8.90
   8   3   2   43.00    6.30
   8   3   2   40.00    6.00
   8   3   2   48.20    8.90
   8   3   2   37.00   15.50
   9  -3   2    5.20    4.10
  -9  -3  -2    5.40    5.10
  -9  -3  -2    5.40    4.90
   9  -3   2    4.90    6.60
   9   3   2  -21.50   17.40
  -9   3  -2    8.30    4.60
   9   3   2    9.40    5.00
   9   3   2   11.60    4.50
  10  -3   2    5.30    4.40
  10  -3   2    3.70    7.60
 -10  -3  -2   12.60    7.20
 -10  -3  -2    9.40    4.70
 -10   3  -2    6.50   34.10
 -10   3  -2    6.20    4.00
 -10   3  -2    8.40    7.70
  10   3   2    1.10    3.00
 -11  -3  -2   57.99    9.00
  11  -3   2   45.30    7.20
 -11   3  -2   34.40   63.79
  11   3   2   57.99    7.50
 -11   3  -2   41.00    7.00
  12  -3   2   84.59    8.80
 -12  -3  -2   94.79    9.70
  12   3   2   78.09    7.40
 -12   3  -2   88.59    8.40
  12   3   2   83.69    8.90
 -13  -3  -2    2.40    3.00
  13  -3   2   -1.40    2.40
  13   3   2    3.20    3.40
  13   3   2    2.20    2.30
 -13   3  -2    0.70    2.20
  13  -4  -2   29.80    5.30
 -13  -4   2   33.50    5.90
  13   4  -2   40.20    4.50
 -13   4   2   26.20    4.10
 -12  -4   2   44.80    7.40
  12  -4  -2   50.29    7.70
 -12   4   2   37.10    5.80
  12   4  -2   41.30    5.40
  11  -4  -2   42.10    7.60
 -11  -4   2   39.60    7.80
 -11   4   2   31.00    6.10
  11   4  -2   30.00    4.50
  11   4  -2   35.80    5.60
 -10  -4   2   62.79   11.20
  10  -4  -2   32.10    7.50
  10  -4  -2   45.20   12.40
  10   4  -2   45.40    6.50
  10   4  -2   43.20   13.00
  10   4  -2   46.80    7.50
  10   4  -2   62.19    9.70
  10   4  -2   49.99   20.80
  -9  -4   2    3.80    4.60
   9  -4  -2   16.30    8.50
  -9  -4   2   24.40    7.90
   9  -4  -2    7.40    4.20
   9   4  -2   10.50    3.10
   9   4  -2    1.50    7.50
   9   4  -2   17.60    5.70
   9   4  -2   10.10   16.10
   9   4  -2   10.60    3.90
   8  -4  -2  110.89   16.00
   8  -4  -2   83.69   12.10
  -8  -4   2  101.69   11.40
  -8  -4   2  107.69   12.00
  -8   4   2  103.49   11.70
   8   4  -2  107.69    6.90
   8   4  -2  113.49    8.30
   8   4  -2   87.89   16.90
   8   4  -2   96.09   16.50
   8   4  -2  113.09    9.90
  -7  -4   2  787.22   35.50
  -7  -4   2  768.92   34.60
   7  -4  -2  764.72   31.40
   7  -4  -2  734.43   35.80
   7   4  -2  797.72   28.80
   7   4  -2  757.32   27.50
  -7   4   2  695.33   32.10
  -7   4   2  742.63   32.40
  -7   4   2  699.73   56.69
   7   4  -2  782.72   37.00
   7   4  -2  780.42   31.90
   7   4  -2  800.62   41.50
  -6  -4   2   44.40    8.30
  -6  -4   2   42.20    9.20
   6  -4  -2   62.99   11.40
   6   4  -2   38.00   13.40
  -6   4   2   49.00    8.60
  -6   4   2   44.80   20.00
   6   4  -2   54.09   12.30
   6   4  -2   44.60    6.70
   6   4  -2   40.10    4.30
   6   4  -2   45.50    4.90
  -6   4   2   39.20    6.20
   5  -4  -2   89.39    8.80
  -5  -4   2   84.89    8.10
   5   4  -2   86.49    6.10
   5   4  -2  105.69   12.70
  -5   4   2  100.29    6.50
   5   4  -2  120.39   17.00
  -5   4   2  122.69   13.80
   5   4  -2   79.99    6.10
   4  -4  -2  255.17   13.70
  -4  -4   2  252.27   13.50
   4   4  -2  228.38   11.40
   4   4  -2  257.47   11.80
   4   4  -2  217.98   17.70
   4   4  -2  240.58   14.80
  -3  -4   2  595.64   23.10
   3  -4  -2  586.74   22.50
   3   4  -2  544.55   22.40
  -3   4   2  546.75   25.40
   3   4  -2  549.65   29.20
   3   4  -2  557.44   20.60
  -2  -4   2  465.55   18.80
  -2   4   2  479.85   22.20
   2   4  -2  454.15   16.20
   2   4  -2  448.46   17.20
   2   4  -2  475.95   25.20
   1   4  -2   47.10    8.60
  -1   4   2   64.39    8.50
   0   4   2  822.82   33.80
   0   4  -2  826.42   36.00
   1  -4   2  607.34   22.80
  -1   4  -2  571.34   20.20
   1   4   2  548.45   25.70
  -1   4  -2  577.64   19.30
  -1   4  -2  477.85   34.50
   2  -4   2  780.52   31.20
  -2  -4  -2  769.82   29.70
  -2   4  -2  806.42   30.00
   2   4   2  787.52   33.80
  -2   4  -2  806.32   34.70
  -2   4  -2  854.51   28.30
  -3  -4  -2  485.05   20.10
   3  -4   2  499.75   22.50
  -3   4  -2  491.15   23.10
  -3   4  -2  464.65   23.70
   3   4   2  485.15   23.50
  -3   4  -2  490.05   19.70
  -3   4  -2  416.16   21.30
   3   4   2  482.95   24.10
  -4  -4  -2  384.66   18.90
   4  -4   2  419.06   21.70
  -4   4  -2  536.95   45.90
  -4   4  -2  385.46   21.30
  -4   4  -2  398.06   23.20
   4   4   2  400.36   22.20
  -5  -4  -2   42.80    7.60
  -5   4  -2   51.09    6.60
  -5   4  -2   41.30    7.00
   5   4   2   57.39    6.20
   5   4   2   38.50    4.10
   5   4   2   62.19   10.20
  -6  -4  -2  327.87   20.10
   6  -4   2  347.87   18.50
   6  -4   2  326.57   22.20
  -6  -4  -2  337.47   19.80
   6   4   2  373.16   16.00
  -6   4  -2  374.86   20.40
  -6   4  -2  353.36   28.30
   6   4   2  355.16   14.20
   6   4   2  358.96   22.10
  -6   4  -2  392.66   17.90
   7  -4   2  146.29   15.20
  -7  -4  -2  149.39   13.10
  -7  -4  -2  161.88   13.80
   7  -4   2  159.98   19.40
  -7   4  -2  166.58   25.30
   7   4   2  127.39   14.60
  -7   4  -2  183.68   14.40
   7   4   2  159.38    9.20
  -7   4  -2  168.28   11.30
   7   4   2  157.08    9.90
   8  -4   2  163.98   22.20
   8  -4   2  135.69   12.00
  -8  -4  -2  123.39   13.40
  -8  -4  -2  134.19   12.70
   8   4   2  140.89    7.90
   8   4   2  138.79    9.70
  -8   4  -2  137.19   13.50
  -8   4  -2  144.29   28.30
  -8   4  -2  127.29   10.50
   9  -4   2   20.00    5.90
  -9  -4  -2   17.70    6.10
  -9  -4  -2   14.20    7.00
   9  -4   2   30.00   10.70
  -9   4  -2   13.20    4.30
  -9   4  -2    0.60    5.30
  -9   4  -2   -9.60   26.50
   9   4   2   13.90    3.20
   9   4   2   13.90    4.40
  10  -4   2   10.50    4.90
  10  -4   2   15.90   13.50
 -10  -4  -2   14.90    5.40
  10   4   2   11.70    5.00
 -10   4  -2    7.30    6.50
 -10   4  -2   -0.30   33.60
 -10   4  -2   10.80    4.40
  10   4   2   18.40    4.60
 -11  -4  -2   46.70    7.60
  11  -4   2   55.59    8.20
  11   4   2   37.40    5.30
 -11   4  -2   34.60    5.40
  11   4   2   28.30    5.60
  12  -4   2    4.90    3.60
 -12  -4  -2    8.80    4.00
 -12   4  -2   14.00    4.10
 -12   4  -2   10.40    2.90
  12   4   2    3.60    3.40
  12   4   2    2.50    2.50
 -12  -5   2    3.60    3.30
  12  -5  -2    4.30    3.20
  12   5  -2    2.00    2.90
 -12   5   2    2.90    3.20
  11  -5  -2   19.10    4.90
 -11  -5   2   28.50    6.80
  11   5  -2   12.50    4.40
 -11   5   2   22.40    5.40
  11   5  -2   22.80    3.70
  11   5  -2   30.30    4.00
 -10  -5   2   12.80    5.30
  10  -5  -2   17.00    4.90
  10   5  -2   23.80    3.70
 -10   5   2   12.80    5.00
  10   5  -2   23.60    4.10
 -10   5   2   18.40    3.50
   9  -5  -2  150.58   24.90
  -9  -5   2   91.39   19.70
   9  -5  -2   91.59    9.40
  -9  -5   2   84.79   11.10
   9   5  -2   73.99   21.10
  -9   5   2   77.49    6.60
   9   5  -2   77.69    6.20
   9   5  -2   81.79    6.50
  -8  -5   2   38.50    8.10
  -8  -5   2   41.20    8.30
   8  -5  -2   55.69   10.70
   8  -5  -2   40.80    6.90
   8   5  -2   48.10    6.00
  -8   5   2   42.20    5.20
   8   5  -2   28.00   10.50
  -8   5   2   22.30    8.30
   8   5  -2   44.00    5.30
   8   5  -2   45.50    4.80
   8   5  -2   54.49   14.00
  -7  -5   2   55.19    9.90
  -7  -5   2   51.59    9.00
   7  -5  -2   61.09   11.10
   7   5  -2   34.80   11.00
  -7   5   2   15.30    6.80
   7   5  -2   30.10    4.00
  -7   5   2   34.40    5.40
   7   5  -2   31.50    4.50
   7   5  -2   34.70   11.90
  -7   5   2   40.20    7.90
   6  -5  -2   60.49   10.00
  -6  -5   2   66.19    9.80
   6   5  -2   53.79    5.40
   6   5  -2   43.00   11.50
  -6   5   2   55.99    8.90
   6   5  -2   52.99    5.20
  -6   5   2   69.59   10.00
  -5  -5   2  252.17   14.80
   5  -5  -2  227.98   14.40
  -5   5   2  246.28   15.20
   5   5  -2  251.77   21.30
  -5   5   2  221.68   15.10
   5   5  -2  234.08   10.30
   5   5  -2  239.08   11.80
  -4  -5   2  180.28   11.30
   4  -5  -2  172.38   10.20
   4   5  -2  143.39   15.80
   4   5  -2  151.68    9.20
  -4   5   2  146.89   11.20
   4   5  -2  156.38   12.40
  -4   5   2  145.19   11.50
  -3  -5   2   15.80    3.80
  -3   5   2   17.70    4.60
   3   5  -2   16.90    7.30
   3   5  -2   22.20    4.50
  -3   5   2   15.30    5.60
  -3   5   2    9.80    8.00
  -2  -5   2  232.68   11.40
  -2   5   2  238.38   17.30
   2   5  -2  200.48   11.10
   2   5  -2  156.98   14.70
  -2   5   2  205.58   12.00
  -2   5   2  170.38   13.60
   2   5  -2  218.38   17.90
  -1  -5   2  228.08   12.30
   1   5  -2  192.48   11.40
  -1   5   2  198.48   12.70
  -1   5   2  186.98   13.10
  -1   5   2  217.68   14.90
   0  -5   2   14.90    3.60
   0   5   2   30.60   10.10
   0   5   2   31.90    7.70
   0   5  -2   22.70    4.50
   0   5   2   21.50    4.10
   1  -5   2  204.18   11.30
   1   5   2  189.68   12.40
   1   5   2  212.08   14.90
  -1   5  -2  189.68   15.50
  -1   5  -2  179.98   11.30
   2  -5   2  291.97   14.80
  -2   5  -2  235.78   14.00
   2   5   2  242.08   14.90
   2   5   2  243.88   12.20
   2   5   2  253.27   17.60
  -2   5  -2  262.97   18.20
   3  -5   2   86.59    9.00
   3   5   2   97.49   11.40
   3   5   2   95.19    6.60
  -3   5  -2  104.69   11.20
   3   5   2   94.99    9.70
  -3   5  -2   91.79    8.80
   4  -5   2   49.00    8.70
  -4   5  -2   47.50    7.20
  -4   5  -2   39.60    8.50
  -4   5  -2   43.80    4.50
   4   5   2   67.99   11.90
   4   5   2   46.60    7.50
   4   5   2   51.39    4.90
   5  -5   2   10.20    5.60
  -5  -5  -2   14.80    5.20
  -5   5  -2   13.00    5.00
   5   5   2    8.00    6.10
   5   5   2    8.80    4.60
  -5   5  -2    6.10    2.90
  -6  -5  -2   72.49   10.70
   6  -5   2   55.89    8.50
   6  -5   2   44.70    9.70
  -6   5  -2   83.79   11.00
  -6   5  -2   65.09    8.50
   6   5   2   57.89    9.50
   6   5   2   58.09    5.10
  -6   5  -2   59.39    6.30
  -6   5  -2   35.30   13.80
   6   5   2   72.99   12.70
   7  -5   2   80.09   13.70
  -7  -5  -2  100.19   11.20
  -7  -5  -2  124.89   15.50
   7  -5   2   98.09   10.30
  -7   5  -2  105.79    8.00
  -7   5  -2   91.19    9.50
   7   5   2   94.99    6.30
  -7   5  -2  123.89   11.60
   7   5   2  104.59    6.80
   7   5   2  113.09   11.40
  -7   5  -2   92.59    8.30
  -8  -5  -2  119.69   11.70
  -8  -5  -2  161.88   18.20
   8  -5   2  112.69   10.90
   8  -5   2  146.49   20.20
   8   5   2  121.09    7.50
   8   5   2  111.69   12.40
   8   5   2  122.69    7.10
  -8   5  -2   53.99   52.49
  -8   5  -2  142.89   12.50
  -8   5  -2  125.79    9.60
  -8   5  -2  109.19    8.30
  -8   5  -2   85.79   20.50
   9  -5   2    0.50    3.20
  -9  -5  -2    4.70    4.30
   9   5   2    2.40    4.00
   9   5   2    0.20    2.80
  -9   5  -2   -1.40    3.40
  -9   5  -2   -1.60    2.30
   9   5   2    2.20    2.30
 -10  -5  -2   18.90    5.80
  10  -5   2   19.00    5.20
  10   5   2   12.30    4.20
 -10   5  -2   15.90    4.40
  11  -5   2    2.60    3.30
 -11  -5  -2    0.70    2.70
 -11   5  -2    3.50    2.90
  11   5   2   -0.40    3.00
  11  -6  -2   17.70    4.50
 -11  -6   2   24.50    4.40
  11   6  -2   20.50    4.70
 -11   6   2   27.10    4.90
 -10  -6   2   31.00    5.60
 -10   6   2   32.00    5.70
  10   6  -2   42.30    4.50
  10   6  -2   23.10    6.30
  -9  -6   2   46.50    8.00
   9   6  -2   48.80    4.60
  -9   6   2   48.90    8.10
   9   6  -2   46.10    7.90
  -8  -6   2  121.79   12.30
  -8   6   2  166.28   12.50
   8   6  -2  165.68   13.40
  -7  -6   2   62.49   11.20
  -7   6   2   35.90    6.60
   7   6  -2   47.70   21.00
   7   6  -2   38.30    8.00
   7   6  -2   42.60    4.70
  -6  -6   2   31.00    7.00
  -6   6   2   27.90    6.60
   6   6  -2   26.00    3.90
  -6   6   2   16.40    7.20
   6   6  -2   18.90    6.00
   6   6  -2   39.90   13.40
   5   6  -2   73.39    6.50
   5   6  -2   71.89   13.80
  -5   6   2   79.49   10.10
   5   6  -2   67.89    9.50
  -5   6   2   89.09    9.60
  -4   6   2  167.58   13.20
  -4   6   2  168.78   12.50
   4   6  -2  161.98   12.90
   4   6  -2  179.28   10.30
   4   6  -2  185.58   26.40
  -3   6   2  454.45   21.40
   3   6  -2  445.76   22.20
   3   6  -2  464.55   20.00
   3   6  -2  466.75   30.50
  -3   6   2  443.46   22.00
  -2   6   2   23.50    6.80
   2   6  -2   24.30    4.80
   2   6  -2   21.50    6.10
  -2   6   2   28.40    9.00
   2   6  -2   21.30    8.00
  -2   6   2   14.60    4.20
  -1   6   2   60.79   10.00
   1   6  -2   68.29    7.20
   1   6  -2   74.19    9.50
  -1   6   2   66.69    7.30
   1   6  -2   80.09   14.30
   0   6   2   19.40    7.10
   0   6  -2   16.90    4.80
   0   6   2   24.40    5.00
   0   6   2   19.20    5.90
   0   6  -2   15.30    6.40
   1   6   2  496.85   20.50
  -1   6  -2  488.55   28.80
  -1   6  -2  446.16   21.70
   1   6   2  461.65   26.70
   1   6   2  470.55   23.00
   2   6   2   62.79   12.00
   2   6   2   51.09    6.00
  -2   6  -2   43.10    9.80
   2   6   2   58.19    9.20
  -2   6  -2   47.20    7.60
   3   6   2  169.98   16.00
  -3   6  -2  173.78   12.80
  -3   6  -2  169.68   16.10
   3   6   2  185.98   13.90
   3   6   2  177.18    9.80
   4   6   2   73.79    6.00
   4   6   2   96.49   12.40
  -4   6  -2   84.69   10.70
   5  -6   2  187.88   16.30
  -5   6  -2  230.58   15.30
   5   6   2  213.78   10.20
   5   6   2  214.78   15.40
  -6   6  -2   48.40    8.30
   6   6   2   48.20    8.80
   6   6   2   39.80    4.30
   7  -6   2    0.10    5.00
   7   6   2    8.10    4.40
   7   6   2    9.10    2.50
  -7   6  -2   11.20    5.00
   8  -6   2   50.79    7.30
   8   6   2   51.79    7.90
  -8   6  -2   51.99    7.80
   8   6   2   55.19    4.70
   9  -6   2    6.60    4.60
  -9  -6  -2    4.80    4.70
  -9   6  -2    8.40    3.50
   9   6   2    5.00    3.70
 -10  -6  -2   -0.70    3.10
  10  -6   2    0.40    3.30
  10   6   2    1.20    2.80
 -10   6  -2   -1.50    2.50
   9   7  -2   13.70    4.00
  -9   7   2   19.10    4.10
   9   7  -2   18.70    2.70
   8   7  -2   41.70    4.00
  -8   7   2   48.80    6.50
   8   7  -2   34.60    6.30
  -7   7   2   -2.00    3.00
   7   7  -2    1.00    3.80
   7   7  -2    0.50    1.90
   6   7  -2   14.30    3.20
   6   7  -2    6.00    4.50
  -6   7   2   17.10    5.00
   5   7  -2   16.00    3.10
   5   7  -2   22.50    5.70
  -5   7   2   24.40    5.50
  -4   7   2  307.87   18.10
   4   7  -2  336.87   15.30
   4   7  -2  325.07   26.80
   4   7  -2  307.37   17.60
  -4   7   2  393.26   18.40
   3   7  -2   72.19    9.10
  -3   7   2   63.09    7.70
  -3   7   2   66.29    9.10
   3   7  -2   90.79   17.30
   3   7  -2   71.39    6.90
  -2   7   2   17.70    9.30
   2   7  -2   18.50    7.00
  -2   7   2   12.50    5.90
   2   7  -2   17.30    5.30
   2   7  -2   11.80    7.70
  -1   7   2   40.90   10.00
  -1   7   2   64.69    8.90
   1   7  -2   66.49    8.10
  -1   7   2   62.39   11.50
   1   7  -2   75.29   14.10
   0   7  -2  141.09   19.20
   0   7   2  151.58   14.70
   0   7   2  142.39   13.00
   0   7  -2  174.08   11.50
   0   7   2  166.68   11.40
  -1   7  -2    3.10    4.10
   1   7   2    6.20    6.50
  -1   7  -2    6.60    6.20
  -2   7  -2   18.90    7.40
   2   7   2   25.40    4.30
   2   7   2   34.50   17.80
  -2   7  -2   18.20    5.10
   2   7   2   35.90    7.80
   3   7   2    2.50    4.00
   3   7   2    1.20    2.20
  -3   7  -2    3.20    3.90
  -4   7  -2   30.40    5.80
   4   7   2   37.10    7.70
   4   7   2   38.20    4.20
   5   7   2   81.79    5.50
  -5   7  -2   86.89    9.30
   5   7   2   94.19    9.80
  -6   7  -2   29.70    5.90
   6   7   2   33.30    7.00
  -7   7  -2   40.80    6.90
   7   7   2   33.50    9.70
   7   7   2   30.20    3.30
  -8   7  -2    1.90    3.20
   8   7   2    4.30    3.60
   7   8  -2    3.60    1.70
  -7   8   2    2.60    2.90
   7   8  -2    4.00    3.80
  -6   8   2   55.69    5.40
   6   8  -2   37.80    5.00
   6   8  -2   49.90    3.90
   5   8  -2    1.80    2.00
  -5   8   2    1.50    2.90
   5   8  -2    0.40    4.00
  -4   8   2   21.80    4.30
   4   8  -2   17.40    4.70
   3   8  -2   20.60    3.90
  -3   8   2   23.40    5.50
  -2   8   2  146.19    9.40
   2   8  -2  142.19    8.90
   1   8  -2   23.50    4.50
  -1   8   2   27.20    6.50
  -1   8   2   36.90    4.80
   0   8   2   16.00    3.30
   0   8   2   19.90    6.60
   0   8  -2   17.70    4.10
   1   8   2   56.79   10.20
  -1   8  -2   39.10    5.40
   1   8   2   44.70    6.30
   2   8   2   44.80    4.20
   2   8   2   52.99    8.70
  -2   8  -2   53.29    7.10
   3   8   2    0.50    1.70
   3   8   2    0.90    3.60
  -3   8  -2    1.20    2.90
  -4   8  -2   33.30    5.40
   4   8   2   34.80    3.20
   4   8   2   37.10    6.10
   5   8   2    2.10    1.70
   5   8   2    4.80    3.40
  -5   8  -2    5.60    3.20
   6   8   2   45.80    6.00
  -6   8  -2   53.39    5.50
  15   0  -3   36.00    5.50
  15   0  -3   33.70    4.60
 -15   0   3   37.00    4.00
 -14   0   3   34.90    6.00
  14   0  -3   30.20    6.60
  14   0  -3   27.60    5.40
  13   0  -3   33.10    6.00
 -13   0   3   30.70    6.60
  13   0  -3   30.80    5.50
  12   0  -3    0.70    3.50
 -12   0   3    0.80    3.60
 -12   0   3   -3.10    5.30
  12   0  -3   -1.60    2.80
  12   0  -3   -2.80    6.60
  11   0  -3   44.20   12.30
 -11   0   3   43.30   10.30
  11   0  -3   32.40   53.19
  11   0  -3   32.20    6.40
 -11   0   3   46.70    8.20
  11   0  -3   25.20    5.50
 -10   0   3   90.19   14.50
  10   0  -3   84.19    9.20
  10   0  -3   74.29   19.60
  10   0  -3   98.89   40.30
 -10   0   3  117.59   16.20
  10   0  -3   90.49   14.90
  -9   0   3    4.30    4.20
   9   0  -3   -0.60    4.30
   9   0  -3    3.60    3.20
   9   0  -3    0.00    5.40
  -9   0   3    6.20    4.20
   9   0  -3    1.70    2.60
   9   0  -3  -18.60   26.20
   8   0  -3    1.50    3.40
  -8   0   3    1.70    4.00
  -8   0   3    1.10    3.00
   8   0  -3   -9.30   19.40
   8   0  -3    2.10    3.80
   8   0  -3    0.30    2.70
   7   0  -3  291.47   28.40
  -7   0   3  338.77   17.90
   7   0  -3  344.27   18.70
   7   0  -3  342.07   19.40
   6   0  -3  311.37   16.60
   6   0  -3  296.47   16.80
   6   0  -3  325.27   23.80
  -6   0   3  293.37   15.50
   5   0  -3  510.05   22.20
   5   0  -3  552.34   23.10
   5   0  -3  528.15   28.90
  -5   0   3  481.35   21.10
   4   0  -3  159.68   14.20
   4   0  -3  161.68    9.80
  -4   0   3  143.99    8.50
   3   0  -3 1480.75   52.09
  -3   0   3 1412.86   48.80
   3   0  -3 1520.55   50.09
   3   0  -3 1438.96   49.70
   2   0  -3 2064.89   68.49
   2   0  -3 2144.49   70.39
   1   0  -3  265.37   11.50
   1   0  -3  267.97   11.40
   1   0  -3  277.87   14.00
  -1   0   3  273.07   11.10
   0   0  -3 4609.64  146.89
  -1   0  -3 1817.52   60.09
   1   0   3 1772.02   59.19
  -1   0  -3 1837.32   62.09
  -2   0  -3  466.65   18.80
   2   0   3  478.05   20.90
   2   0   3  462.35   18.60
   2   0   3  490.25   19.40
  -3   0  -3  178.58   10.00
   3   0   3  174.08   10.40
   3   0   3  177.08    9.80
   3   0   3  173.28   12.90
  -4   0  -3  493.55   21.10
   4   0   3  451.55   20.30
   4   0   3  483.35   21.90
   4   0   3  466.05   24.00
   5   0   3  185.08   18.50
   5   0   3  164.78   12.40
  -5   0  -3  169.58   11.60
   5   0   3  173.08   11.50
   6   0   3  250.07   24.10
   6   0   3  235.28   16.30
   6   0   3  239.08   14.90
  -6   0  -3  240.68   15.10
  -7   0  -3  154.28   13.20
   7   0   3  154.78   12.50
   7   0   3  180.28   25.90
   7   0   3  143.29   10.30
  -7   0  -3  139.99   12.30
   7   0   3  150.78   13.60
   7   0   3  155.08   10.50
   8   0   3   70.09   11.80
  -8   0  -3   56.89    8.10
   8   0   3   60.39    7.90
  -8   0  -3   41.70    7.40
   8   0   3   39.70   26.20
   8   0   3   67.49    8.40
   8   0   3   58.49   11.40
   9   0   3   14.70    8.30
   9   0   3   21.60    5.50
  -9   0  -3   27.60    7.40
   9   0   3   17.20    7.30
   9   0   3   14.10    5.40
   9   0   3  -20.30   31.20
  -9   0  -3   24.50    6.30
  10   0   3   40.20    7.20
  10   0   3   54.79   45.40
  10   0   3   34.10   12.40
 -10   0  -3   33.40    7.10
  10   0   3   44.10    7.50
 -10   0  -3   63.99   13.20
  10   0   3   65.29   18.00
  11   0   3    3.60    4.10
  11   0   3    8.80   22.00
 -11   0  -3    4.80    7.40
 -11   0  -3    4.50    5.00
 -11   0  -3    2.60    4.30
  11   0   3   13.90    5.20
  12   0   3   41.50    6.40
  12   0   3   30.80    6.70
 -12   0  -3   31.00    7.00
 -12   0  -3   31.30    6.10
  13   0   3   -2.20    3.10
 -13   0  -3    2.20    2.70
  13   0   3   -0.20    2.80
 -13   0  -3   -0.30    3.30
 -14   0  -3    0.60    1.70
  14   0   3    0.40    2.40
 -14   0  -3    1.00    2.80
 -15  -1   3    6.30    3.00
  15  -1  -3    4.20    3.10
  15  -1  -3    2.30    2.50
  15   1  -3    7.00    2.90
 -14  -1   3    9.40    4.70
  14  -1  -3    4.80    3.90
  14  -1  -3   11.30    4.20
  14   1  -3    7.90    4.10
  14   1  -3    9.00    3.60
  13  -1  -3   39.80    6.60
 -13  -1   3   42.50    7.50
  13  -1  -3   45.40    7.00
  13   1  -3   45.40    7.30
  13   1  -3   48.10    6.70
 -13   1   3   52.79    7.10
  12  -1  -3    4.40    7.40
 -12  -1   3    0.00    4.70
  12  -1  -3    7.40    6.10
  12  -1  -3    0.00    3.30
 -12  -1   3    1.40    6.50
 -12   1   3    0.70    5.40
  12   1  -3    5.50    5.30
  12   1  -3    6.90    5.60
  12   1  -3    1.70   11.30
  12   1  -3   -2.10    7.50
  12   1  -3   51.19   47.80
  11  -1  -3   15.40    6.30
 -11  -1   3   22.60    9.30
  11  -1  -3   21.30    5.20
 -11  -1   3   19.40    6.00
  11  -1  -3   18.30    4.90
  11   1  -3   16.60    4.80
 -11   1   3   18.80    5.80
  11   1  -3   27.70    6.30
  11   1  -3  -17.20   35.20
 -11   1   3   25.20    8.10
  11   1  -3   31.70   10.60
  11   1  -3   20.20   11.90
 -10  -1   3  279.87   19.70
 -10  -1   3  275.17   18.30
  10  -1  -3  266.37   15.80
  10  -1  -3  266.37   21.30
  10  -1  -3  261.97   15.90
 -10   1   3  291.67   20.00
 -10   1   3  270.77   17.50
  10   1  -3  270.27   34.90
  10   1  -3  298.07   19.50
  10   1  -3  256.77   19.40
  10   1  -3  294.77   21.30
  10   1  -3  284.57   21.70
  -9  -1   3   99.89   11.20
   9  -1  -3  109.89   12.20
  -9  -1   3   96.99   10.80
   9  -1  -3   92.79    8.80
   9  -1  -3  105.49   15.20
   9   1  -3  118.19   23.70
   9   1  -3  114.99   16.60
   9   1  -3  111.29   12.00
   9   1  -3  102.59    8.40
  -9   1   3  110.49   11.30
  -9   1   3  106.79   10.10
   9   1  -3  117.89    9.20
   9   1  -3   98.49    7.00
   8  -1  -3  520.65   28.10
  -8  -1   3  573.64   26.90
  -8  -1   3  544.85   26.60
   8  -1  -3  500.35   55.49
   8  -1  -3  530.05   23.20
   8  -1  -3  559.04   28.70
   8   1  -3  528.75   20.50
   8   1  -3  558.84   27.40
   8   1  -3  517.95   22.30
  -8   1   3  537.85   25.40
   8   1  -3  555.64   36.20
   8   1  -3  570.74   23.30
  -8   1   3  534.05   26.20
  -8   1   3  560.74   26.30
   8   1  -3  543.65   28.10
   7  -1  -3  342.37   19.90
   7  -1  -3  356.56   38.10
   7  -1  -3  338.17   19.60
  -7  -1   3  364.06   18.80
  -7   1   3  358.46   18.30
   7   1  -3  316.17   18.40
   7   1  -3  333.07   25.30
   7   1  -3  370.16   20.20
   6  -1  -3 1024.40   49.20
   6  -1  -3  980.20   40.00
   6  -1  -3  932.11   39.70
  -6  -1   3  963.30   38.70
   6   1  -3 1116.19   45.50
   6   1  -3 1043.70   49.00
   6   1  -3 1092.39   44.10
  -6   1   3 1058.49   38.70
   5  -1  -3  507.55   31.00
   5  -1  -3  511.35   22.90
  -5   1   3  540.45   21.80
   5   1  -3  534.65   26.10
   5   1  -3  505.85   22.90
   5   1  -3  534.15   22.70
   4  -1  -3  544.95   29.20
   4  -1  -3  545.25   22.90
  -4  -1   3  537.75   22.10
   4  -1  -3  555.14   23.10
   4   1  -3  583.34   22.90
  -4   1   3  579.24   21.80
   4   1  -3  573.54   23.30
   4   1  -3  587.04   25.80
   3  -1  -3  587.94   22.40
   3  -1  -3  587.74   22.30
  -3  -1   3  565.04   21.70
   3   1  -3  568.24   22.40
   3   1  -3  584.84   24.60
   3   1  -3  570.74   22.30
  -3   1   3  553.04   21.00
   2  -1  -3  111.19    7.30
  -2  -1   3  119.59    6.70
   2  -1  -3  123.59    7.00
   2   1  -3  118.59    7.10
   2   1  -3  132.59    9.80
   2   1  -3  125.99    7.20
  -2   1   3  118.89    6.10
  -1   1   3 3284.57  108.59
   1   1  -3 3475.05  108.99
   0  -1  -3  994.60   32.70
   0  -1   3  978.60   33.10
   0   1  -3  962.90   35.10
   0   1   3  954.90   32.40
   0   1  -3  953.00   33.40
   0   1  -3  958.20   33.40
   1  -1   3  128.69    7.50
  -1  -1  -3  141.99    7.30
  -1  -1  -3  142.39    8.10
  -1   1  -3  139.19    8.00
  -1   1  -3  144.09    8.20
  -1   1  -3  140.39    7.50
   1   1   3  144.29    7.50
  -2  -1  -3  400.66   16.40
   2  -1   3  400.36   17.00
   2   1   3  393.46   13.90
   2   1   3  373.56   19.30
  -2   1  -3  408.16   16.80
   2   1   3  405.06   17.80
  -2   1  -3  429.96   15.80
   2   1   3  400.86   16.10
   3  -1   3  213.48   11.20
   3  -1   3  194.48   17.50
  -3  -1  -3  195.38   10.70
   3  -1   3  185.58   11.10
   3   1   3  201.08   10.40
   3   1   3  208.28   13.10
   3   1   3  203.98   11.60
   4  -1   3  243.68   14.40
  -4  -1  -3  255.17   13.80
   4  -1   3  235.68   13.80
   4  -1   3  253.67   21.70
   4   1   3  293.87   15.00
   4   1   3  271.37   17.00
  -4   1  -3  283.97   14.20
   5  -1   3 1209.28   46.00
   5  -1   3 1198.58   47.10
   5  -1   3 1225.08   52.89
  -5  -1  -3 1204.18   45.60
   5   1   3 1197.48   44.60
   5   1   3 1210.78   46.70
  -5   1  -3 1210.98   45.80
  -6  -1  -3   59.09    9.40
   6  -1   3   39.40    7.50
   6  -1   3   62.99   10.20
   6  -1   3   69.59   23.20
   6   1   3   45.00    8.10
   6   1   3   48.40    7.60
  -6   1  -3   30.20    6.30
   6   1   3   33.80   11.60
   7  -1   3  156.68   11.00
  -7  -1  -3  161.28   13.60
   7  -1   3  153.58   14.20
   7  -1   3  148.49   32.50
  -7  -1  -3  140.59   12.50
   7  -1   3  162.58   14.10
   7   1   3  152.98   20.90
   7   1   3  145.09   12.00
  -7   1  -3  153.98   12.80
   7   1   3  143.29   11.10
  -7   1  -3  148.79   19.80
   7   1   3  155.78   14.00
   7   1   3  156.18   10.90
   8  -1   3   15.80    5.00
  -8  -1  -3   25.50    8.60
   8  -1   3   21.30    8.10
   8  -1   3   19.00    5.80
  -8  -1  -3   20.00    5.80
   8  -1   3  -12.00   35.00
   8  -1   3   23.60    8.00
   8   1   3   19.50    6.00
  -8   1  -3   26.70    8.20
   8   1   3   16.90    4.80
  -8   1  -3   13.20    5.10
   8   1   3   12.40    6.80
   8   1   3   18.00    4.90
   8   1   3   10.90   18.90
   9  -1   3   76.29   13.60
  -9  -1  -3   99.79   15.60
   9  -1   3   87.99   15.30
   9  -1   3   64.19    9.10
  -9  -1  -3   81.79   10.30
   9   1   3   95.79   15.00
   9   1   3   68.19   11.10
   9   1   3   68.59   25.50
   9   1   3   75.19    9.00
  -9   1  -3  110.19   17.00
   9   1   3   80.79    9.10
  -9   1  -3   86.29    9.50
  10  -1   3   45.10   11.70
  10  -1   3   46.30    8.60
 -10  -1  -3   48.80   10.90
  10  -1   3   39.10    7.10
 -10  -1  -3   42.70    8.10
  10   1   3   35.20   15.20
 -10   1  -3   41.00    7.00
  10   1   3   29.40   31.60
  10   1   3   40.30    9.90
 -10   1  -3   32.90    7.50
 -10   1  -3   34.80   10.60
  10   1   3   46.80    7.70
  10   1   3   53.39    7.30
 -11  -1  -3   67.59   10.90
  11  -1   3   85.39   10.30
 -11  -1  -3   77.29   10.00
  11  -1   3   87.79    9.60
  11  -1   3   40.50   17.40
 -11  -1  -3   37.80   10.60
  11   1   3   49.60    7.60
 -11   1  -3  133.89   26.70
 -11   1  -3   69.49   10.00
  11   1   3   66.59    8.60
 -11   1  -3   81.29    9.40
  12  -1   3   14.30    5.80
 -12  -1  -3    8.00    5.50
 -12  -1  -3   18.50    5.20
  12  -1   3   11.20    4.30
 -12   1  -3    9.60    4.60
  12   1   3    6.50    7.00
 -12   1  -3    3.90    3.30
  12   1   3   14.40    5.00
  12   1   3    6.40    4.10
  13  -1   3    5.40    3.70
 -13  -1  -3    3.10    3.90
  13  -1   3    2.90    2.90
 -13  -1  -3    0.00    2.70
  13   1   3    3.20    3.10
 -13   1  -3   -1.70    2.70
 -13   1  -3    1.00    2.30
  14  -1   3    3.40    2.70
  14   1   3    2.70    2.60
 -14  -2   3   -2.40    2.30
  14  -2  -3    0.80    4.40
  14  -2  -3    1.00    2.50
  14   2  -3    0.70    2.50
 -13  -2   3   16.40    5.50
  13  -2  -3   25.10    6.50
  13  -2  -3   16.60    5.10
  13   2  -3   13.80    4.30
 -12  -2   3   67.69   10.10
  12  -2  -3   74.39   10.60
  12  -2  -3   74.39    9.80
 -12  -2   3   87.29   17.40
  12  -2  -3   65.49   15.00
  12   2  -3   55.09    7.80
  12   2  -3   71.69   36.50
  12   2  -3   47.50    6.90
  12   2  -3   56.29   11.80
  12   2  -3   43.30   13.00
  11  -2  -3   23.00    5.20
 -11  -2   3   31.80    9.40
  11  -2  -3   27.40    8.70
 -11  -2   3   20.90    6.50
  11  -2  -3   17.40    5.90
  11   2  -3   41.50   10.20
  11   2  -3   36.20    6.20
 -11   2   3   31.50    7.00
  11   2  -3   38.40   11.30
  11   2  -3   40.80    6.80
  10  -2  -3   13.90    4.60
 -10  -2   3    7.70    5.60
  10  -2  -3    5.20    6.10
 -10  -2   3   14.30    6.90
  10   2  -3   10.30    4.40
  10   2  -3   12.00    8.60
  10   2  -3    6.00    5.30
 -10   2   3    7.30    5.10
  10   2  -3    5.60    3.70
  10   2  -3   13.00   20.80
  10   2  -3    7.00    3.00
   9  -2  -3   17.90    5.00
   9  -2  -3   14.80    6.60
  -9  -2   3    9.60    4.30
  -9  -2   3   12.00    5.80
   9   2  -3    7.60    3.90
   9   2  -3    8.10    7.30
   9   2  -3    9.40    3.00
  -9   2   3   11.50    5.10
   9   2  -3    7.20    4.70
   9   2  -3   15.20    3.90
  -9   2   3    3.60    4.80
   9   2  -3   18.10   17.30
  -8  -2   3  282.07   18.40
   8  -2  -3  260.07   14.90
  -8  -2   3  346.07   26.40
   8  -2  -3  240.78   20.60
   8   2  -3  247.18   26.10
  -8   2   3  270.27   16.60
   8   2  -3  276.47   17.80
   8   2  -3  273.27   18.90
   8   2  -3  262.67   13.50
   8   2  -3  261.97   11.80
   8   2  -3  260.47   14.00
  -7  -2   3   45.50    6.90
   7  -2  -3   37.90    7.00
   7   2  -3   42.00    7.80
   7   2  -3   73.09   14.90
  -7   2   3   33.50    6.20
   7   2  -3   38.00    7.50
   7   2  -3   45.40    5.10
   7   2  -3   38.50    5.50
  -6  -2   3  606.94   26.70
   6  -2  -3  642.34   28.10
   6   2  -3  612.44   26.70
   6   2  -3  633.74   27.80
   6   2  -3  574.34   29.90
  -6   2   3  622.94   25.40
   5  -2  -3  860.31   33.20
  -5  -2   3  895.31   32.70
   5   2  -3  815.42   32.50
  -5   2   3  785.52   32.40
  -5   2   3  801.32   44.10
   5   2  -3  811.92   32.10
  -5   2   3  803.82   31.60
   4  -2  -3  363.26   17.10
   4   2  -3  385.26   17.10
   4   2  -3  374.06   20.60
  -4   2   3  367.26   16.40
  -4   2   3  380.56   24.00
  -4   2   3  373.46   15.10
   4   2  -3  390.16   17.20
   4   2  -3  397.56   20.00
   3  -2  -3  353.46   15.30
  -3  -2   3  379.26   15.50
  -3   2   3  325.97   19.30
   3   2  -3  333.27   17.20
  -3   2   3  341.77   14.50
   3   2  -3  366.16   17.80
   3   2  -3  364.46   15.60
   2  -2  -3 1013.00   36.00
  -2  -2   3 1060.79   36.70
   2   2  -3 1083.99   38.40
  -2   2   3 1068.79   37.40
   2   2  -3 1123.39   39.80
  -2   2   3  976.70   35.40
   2   2  -3 1035.60   36.50
   2   2  -3 1106.69   36.60
   1  -2  -3   58.69    4.10
  -1  -2   3   53.89    4.50
   1   2  -3   56.69    4.70
   1   2  -3   57.99    4.50
   1   2  -3   58.29    7.30
   1   2  -3   66.59    6.60
  -1   2   3   63.49    4.40
  -1   2   3   60.89    7.60
  -1   2   3   63.19    4.60
   0  -2  -3  624.94   22.20
   0  -2   3  595.44   23.00
   0   2  -3  657.03   25.30
   0   2  -3  635.84   23.20
   0   2  -3  619.54   22.70
   0   2  -3  657.13   25.50
   0   2   3  634.14   22.70
  -1  -2  -3  166.28    8.20
   1  -2   3  156.98    8.70
  -1   2  -3  170.38    8.60
  -1   2  -3  165.88   11.60
  -1   2  -3  179.08    9.30
  -1   2  -3  165.58   16.00
  -1   2  -3  170.08    9.20
  -1   2  -3  190.58   10.50
   1   2   3  178.38    9.40
   2  -2   3 1078.69   38.30
  -2  -2  -3 1092.19   37.10
  -2   2  -3 1014.60   38.00
  -2   2  -3 1095.79   38.70
   2   2   3 1068.69   36.30
  -2   2  -3 1049.79   40.70
   2   2   3 1044.00   36.50
   3  -2   3  466.65   21.90
   3   2   3  508.85   22.50
  -3   2  -3  498.15   25.40
  -3   2  -3  538.65   21.50
   3   2   3  525.15   21.10
   3   2   3  499.75   20.00
  -3   2  -3  512.05   21.20
   3   2   3  522.55   20.30
  -3   2  -3  521.95   22.50
   4  -2   3  677.43   28.90
  -4  -2  -3  648.94   27.20
   4   2   3  666.93   28.90
   4   2   3  680.93   26.50
   4   2   3  628.34   25.50
   4   2   3  684.03   27.70
  -4   2  -3  678.83   27.50
  -5  -2  -3 1019.00   38.20
   5  -2   3  931.21   38.80
   5  -2   3  959.50   39.40
  -5   2  -3  932.71   37.10
   5   2   3  946.51   37.90
   5   2   3  948.51   36.20
   5   2   3  858.01   34.80
   5   2   3  898.61   39.30
  -6  -2  -3  101.89   10.00
   6  -2   3  115.59   12.10
   6  -2   3  112.39    9.50
   6   2   3  133.79    8.80
   6   2   3  104.59   15.40
   6   2   3  127.19   12.10
   6   2   3  134.59   12.30
   6   2   3  127.19   10.30
  -6   2  -3  125.19   10.80
  -7  -2  -3   95.69   10.50
   7  -2   3   85.89   13.20
   7  -2   3  108.69    9.20
  -7  -2  -3   99.89   10.10
   7   2   3   84.29    7.60
   7   2   3   88.59   16.80
   7   2   3   96.39    9.80
   7   2   3   72.39    8.60
   7   2   3  109.39   14.20
  -7   2  -3   95.99   10.70
  -8  -2  -3  241.18   17.90
   8  -2   3  225.38   15.80
   8  -2   3  242.58   19.50
   8  -2   3  236.38   14.70
  -8  -2  -3  222.68   15.60
   8   2   3  205.28   13.40
   8   2   3  223.18   13.20
  -8   2  -3  233.08   21.30
   8   2   3  244.98   28.00
   8   2   3  225.38   16.60
  -8   2  -3  208.88   13.70
  -9  -2  -3   -2.50    3.50
   9  -2   3    3.80    5.70
   9  -2   3   -1.60    5.00
   9  -2   3    3.40    4.00
  -9  -2  -3    1.70    4.20
   9   2   3    4.50    4.70
   9   2   3   -1.70    3.20
  -9   2  -3   -7.60    6.20
   9   2   3   10.00   20.20
  -9   2  -3    1.00    3.50
  -9   2  -3    1.50    3.80
   9   2   3    0.10    3.50
  10  -2   3   65.29   15.20
 -10  -2  -3   54.99   12.30
  10  -2   3   60.19    9.80
 -10  -2  -3   45.70    8.10
  10  -2   3   37.50    6.80
 -10  -2  -3   41.90    9.40
 -10   2  -3   47.40    7.60
  10   2   3   47.40    6.90
 -10   2  -3   43.30    6.70
 -11  -2  -3   -1.50    6.30
  11  -2   3   10.20    8.80
 -11  -2  -3    0.70    3.60
 -11  -2  -3    2.60    5.30
  11  -2   3    6.30    5.30
  11  -2   3    1.00    3.80
 -11   2  -3    6.70   64.29
  11   2   3    1.10    3.50
 -11   2  -3    2.90    3.20
 -11   2  -3    3.30    4.00
 -12  -2  -3   44.90    7.40
  12  -2   3   55.19    8.00
 -12  -2  -3   38.30    8.90
  12  -2   3   53.99    7.50
  12   2   3   46.50    7.00
  12   2   3   31.00    6.50
 -12   2  -3   44.80    7.00
  13  -2   3   -1.20    2.60
 -13  -2  -3   -1.10    2.20
  13  -2   3    0.10    3.90
 -13  -2  -3   -1.60    5.30
  13   2   3   -1.50    3.60
  13   2   3   -0.10    2.50
 -13   2  -3   -0.20    2.50
 -14  -3   3    3.70    3.40
  14  -3  -3    6.70    3.60
  14   3  -3    8.70    3.00
 -14   3   3   10.80    3.20
  13  -3  -3   -2.00    2.70
 -13  -3   3    3.00    3.30
  13   3  -3    0.90    2.50
  12  -3  -3    6.70    4.00
 -12  -3   3    3.60    4.60
  12   3  -3    3.90    3.10
  12   3  -3   23.60   31.10
 -11  -3   3   18.50    7.20
  11  -3  -3   16.60    8.50
 -11  -3   3   25.00    7.70
  11  -3  -3   12.90    6.20
  11   3  -3   12.10   24.10
  11   3  -3   29.40   11.90
  11   3  -3   12.60    4.50
  11   3  -3   26.50    7.70
 -10  -3   3   54.29   11.10
 -10  -3   3   53.99    9.50
  10  -3  -3   52.39    8.20
  10  -3  -3   58.79   12.80
  10   3  -3   34.90   20.70
  10   3  -3   46.40    9.90
  10   3  -3   47.20   12.30
  10   3  -3   44.30    5.40
  10   3  -3   35.80    5.90
  -9  -3   3   35.70    7.80
   9  -3  -3   37.40    8.90
  -9  -3   3   46.00    9.30
   9  -3  -3   37.20    7.00
   9   3  -3   30.30    8.90
   9   3  -3   36.80    5.60
   9   3  -3   50.39    9.60
   9   3  -3   48.30    5.10
   9   3  -3   60.99   18.00
   8  -3  -3   36.10    6.10
   8  -3  -3   55.19   11.30
  -8  -3   3   38.80    8.70
  -8  -3   3   44.20    9.30
   8   3  -3   31.20    4.70
   8   3  -3   30.30    7.00
   8   3  -3   39.00    4.70
  -8   3   3   46.30    9.00
   8   3  -3   23.80    8.20
   8   3  -3   33.00   14.50
   7  -3  -3  206.78   15.90
   7  -3  -3  215.28   13.70
  -7  -3   3  219.78   16.60
   7   3  -3  209.38   14.10
  -7   3   3  205.78   14.70
   7   3  -3  229.48   20.70
   7   3  -3  206.08   11.10
   7   3  -3  212.18   20.00
   7   3  -3  211.58   10.00
  -6  -3   3  245.08   14.90
   6  -3  -3  246.28   15.70
   6   3  -3  235.98   14.50
  -6   3   3  237.78   14.40
   6   3  -3  234.38   11.80
   6   3  -3  248.68   18.30
   6   3  -3  238.48   19.60
   6   3  -3  223.28   13.90
  -6   3   3  238.48   32.80
   6   3  -3  247.68   10.90
  -5  -3   3  139.39   10.40
   5  -3  -3  146.79   10.80
   5   3  -3  137.69   13.90
  -5   3   3  164.18   20.90
   5   3  -3  181.08   14.60
   5   3  -3  159.98   10.30
   5   3  -3  154.58   10.30
  -5   3   3  157.88   10.00
   4  -3  -3  121.49    8.60
  -4  -3   3  121.39    8.60
  -4   3   3  116.99    7.30
   4   3  -3  108.99   11.10
   4   3  -3  114.59    8.10
   4   3  -3  101.99    7.30
  -4   3   3  125.79   14.30
   4   3  -3  106.89   11.60
   3  -3  -3  239.08   12.20
  -3  -3   3  251.87   12.80
   3   3  -3  277.47   17.10
  -3   3   3  265.97   14.70
   3   3  -3  321.67   22.70
  -3   3   3  257.67   10.80
  -2  -3   3  292.37   13.10
   2  -3  -3  285.97   12.20
  -2   3   3  278.67   13.80
   2   3  -3  276.97   16.90
   1  -3  -3  284.57   11.50
  -1  -3   3  295.07   13.10
   1  -3  -3  268.47   11.60
  -1   3   3  310.37   14.10
   1   3  -3  307.97   17.10
   0  -3  -3  295.27   11.10
   0  -3   3  296.17   12.90
   0  -3  -3  263.27   11.30
   0   3  -3  277.07   12.50
   0   3  -3  296.77   17.80
   0   3   3  255.27   13.20
   0   3  -3  262.57   15.70
   1  -3   3  113.89    7.50
  -1  -3  -3   97.19    5.80
   1   3   3   83.89    7.00
  -1   3  -3   89.19   12.30
  -1   3  -3   94.59    7.70
  -1   3  -3   88.89    8.50
   2  -3   3  103.39    7.90
  -2   3  -3   92.69    8.70
  -2   3  -3  116.89   15.60
  -2   3  -3  100.09    8.70
  -2   3  -3   87.89    7.20
  -2   3  -3  108.99   11.70
   2   3   3   94.89    7.40
  -3  -3  -3  184.78   10.40
   3  -3   3  177.38   11.60
  -3   3  -3  164.88    9.60
  -3   3  -3  151.28   11.10
  -3   3  -3  167.48   15.70
  -3   3  -3  170.98   11.10
   3   3   3  163.28   10.50
  -3   3  -3  180.18   11.00
  -3   3  -3  131.69   21.80
  -4  -3  -3 1382.36   51.39
   4  -3   3 1435.16   53.79
  -4   3  -3 1392.36   57.79
  -4   3  -3 1455.45   56.49
  -4   3  -3 1429.96   52.29
  -4   3  -3 1448.56   52.49
   4   3   3 1400.96   51.39
  -5  -3  -3   18.30    5.40
   5  -3   3   24.60    6.80
   5   3   3   23.70    4.90
   5   3   3   17.20    5.00
   5   3   3   17.20    3.90
  -5   3  -3   26.50    6.80
  -5   3  -3   23.30    5.80
   5   3   3   29.40    9.00
  -5   3  -3   27.70   12.30
  -5   3  -3   17.60    4.10
  -6  -3  -3   35.50    6.90
  -6  -3  -3   34.30    7.80
   6  -3   3   26.80    5.40
   6  -3   3   41.90    9.70
  -6   3  -3    3.30   14.80
   6   3   3   24.80    6.60
   6   3   3   18.80    4.40
   6   3   3   20.60    5.40
   6   3   3   19.00   10.50
  -6   3  -3   20.50    5.20
   6   3   3   17.50    2.90
  -6   3  -3   18.00    5.90
  -7  -3  -3   12.30    4.90
   7  -3   3   20.40    6.00
  -7  -3  -3   14.80    5.20
   7  -3   3    9.50    6.80
  -7   3  -3   16.40    5.00
  -7   3  -3   38.30   18.90
  -7   3  -3    8.30    5.80
   7   3   3   22.20    4.90
   7   3   3   13.50   12.40
   7   3   3   15.30    3.00
   7   3   3   14.40    5.10
   8  -3   3   60.59   11.40
   8  -3   3   97.59   11.10
  -8  -3  -3   67.49    9.40
  -8  -3  -3   70.39   12.50
  -8   3  -3   56.39   25.70
  -8   3  -3   66.19   13.10
   8   3   3   61.49    5.40
   8   3   3   81.09    8.80
  -8   3  -3   60.89    8.70
   9  -3   3  111.09   10.90
   9  -3   3   91.99   17.20
  -9  -3  -3  103.19   11.50
  -9  -3  -3   96.59   14.10
  -9   3  -3  100.09   15.30
  -9   3  -3  106.99   10.30
   9   3   3   94.89    9.20
  10  -3   3   92.09   10.20
  10  -3   3   95.89   18.30
 -10  -3  -3   77.59   13.20
 -10  -3  -3   88.29   11.20
  10   3   3   80.29    8.90
  10   3   3   86.49    9.90
 -10   3  -3   72.79   16.20
 -10   3  -3   73.49    9.50
 -10   3  -3   73.39   39.30
 -11  -3  -3    0.60    3.40
  11  -3   3    4.80    4.00
 -11   3  -3    0.90    2.90
  11   3   3    2.90    4.30
  11   3   3    1.40    3.40
 -12  -3  -3    1.50    3.80
  12  -3   3   -0.10    3.00
  12   3   3    3.70    3.70
  12   3   3    3.50    3.30
 -12   3  -3    6.10    3.20
 -13  -3  -3   10.70    3.20
  13  -3   3   12.90    3.70
  13   3   3    4.40    2.70
 -13   3  -3    9.10    3.00
  13   3   3    5.40    3.20
 -13   3  -3   14.20    3.40
 -13  -4   3    4.80    3.10
  13  -4  -3    8.70    3.70
 -13   4   3    5.80    2.70
  13   4  -3    8.10    2.60
  12  -4  -3   59.29    7.70
 -12  -4   3   69.29    9.20
  12   4  -3   76.99    6.80
 -12   4   3   69.09    7.60
  11  -4  -3   84.99   10.20
 -11  -4   3  102.19   11.20
  11   4  -3   99.49    6.90
  11   4  -3   99.39    8.10
 -10  -4   3   58.29   11.90
  10  -4  -3   37.50   10.30
 -10  -4   3   50.09   10.40
  10   4  -3   47.60   20.70
  10   4  -3   52.89    6.40
  10   4  -3   52.19    7.80
  10   4  -3   48.60   14.20
  10   4  -3   51.29    8.80
   9  -4  -3  130.09   10.80
   9  -4  -3  152.18   15.60
  -9  -4   3  130.99   13.40
  -9  -4   3  127.59   13.40
  -9   4   3  112.69   12.00
   9   4  -3  121.09   11.20
   9   4  -3  125.59   22.00
   9   4  -3  120.89    9.20
   9   4  -3  130.89    7.90
   9   4  -3  125.59   20.40
  -8  -4   3  213.98   16.30
  -8  -4   3  231.98   17.30
   8  -4  -3  198.78   17.30
   8   4  -3  190.58   20.60
   8   4  -3  209.48   24.30
  -8   4   3  179.18   15.30
   8   4  -3  219.18   14.60
   8   4  -3  213.98   11.80
   8   4  -3  211.68   10.30
  -7  -4   3  516.55   26.50
   7  -4  -3  514.65   23.50
  -7  -4   3  535.55   27.40
   7  -4  -3  553.34   28.00
   7   4  -3  517.65   24.20
  -7   4   3  491.65   24.90
  -7   4   3  503.45   45.50
   7   4  -3  511.85   20.70
   7   4  -3  501.85   19.80
  -7   4   3  503.65   23.80
   7   4  -3  479.35   32.00
   7   4  -3  524.05   30.40
  -6  -4   3  119.89   10.80
  -6   4   3  146.49   12.40
   6   4  -3  125.79    7.70
   6   4  -3  139.59   16.40
   6   4  -3  128.69    9.80
  -6   4   3  118.89    8.70
   6   4  -3  114.39    7.30
  -6   4   3  136.79   20.70
   6   4  -3  124.69   18.50
  -5  -4   3  126.39    9.90
   5  -4  -3  114.79    9.60
  -5   4   3   95.99    6.10
   5   4  -3   97.69    6.60
  -5   4   3  112.49   12.70
   5   4  -3   96.89   12.50
   5   4  -3   95.29    8.00
  -5   4   3   85.59    9.70
   5   4  -3  100.09    6.70
   5   4  -3   69.39   12.20
   4  -4  -3  319.67   16.30
  -4  -4   3  319.47   16.90
   4   4  -3  362.46   15.80
   4   4  -3  385.16   23.90
   4   4  -3  348.57   18.90
   4   4  -3  314.47   14.50
   3  -4  -3  351.56   15.80
  -3  -4   3  372.16   17.20
   3   4  -3  382.66   15.90
   3   4  -3  362.56   22.90
   3   4  -3  371.06   18.30
  -2  -4   3  582.34   23.50
   2   4  -3  597.44   21.90
   2   4  -3  594.84   23.90
   2   4  -3  597.04   30.00
  -2   4   3  551.94   25.10
  -1  -4   3  112.09    7.80
  -1   4   3  106.19    8.90
   1   4  -3  118.69    6.60
   1   4  -3  131.79    9.50
   1   4  -3  123.89   11.80
   1   4  -3  113.99   11.90
   0  -4   3   35.70    5.50
   0   4  -3   33.90    3.70
   0   4  -3   33.90    7.20
   0   4   3   34.30    6.10
   0   4  -3   30.50    8.30
   0   4  -3   36.30    6.50
   1  -4   3  134.29    9.10
  -1   4  -3  138.19   12.00
  -1   4  -3  139.49    7.80
   1   4   3  145.29   10.40
  -1   4  -3  111.79   14.10
  -1   4  -3  132.09   11.70
  -2  -4  -3 1946.31   64.69
   2  -4   3 2004.60   68.29
  -2   4  -3 1877.51   70.69
  -2   4  -3 2083.99   65.69
   2   4   3 1875.21   68.49
  -2   4  -3 1868.41   68.69
  -2   4  -3 1944.51   67.49
  -3  -4  -3  144.59    9.30
   3  -4   3  158.68   11.60
  -3   4  -3  142.09   11.90
  -3   4  -3  127.39   19.90
   3   4   3  127.19   10.20
  -3   4  -3  140.59    9.40
  -3   4  -3  136.69   10.00
   3   4   3  130.89   10.60
  -3   4  -3  133.59   15.50
  -4  -4  -3  115.99    9.20
   4  -4   3  109.29   10.90
  -4   4  -3  104.29    9.70
  -4   4  -3   93.69   26.30
  -4   4  -3  107.69   10.50
   4   4   3   99.39    9.70
  -4   4  -3  120.59    9.80
  -4   4  -3   99.49   15.00
   4   4   3  109.49    9.80
  -4   4  -3  115.59   11.00
   5  -4   3   29.00    9.70
  -5  -4  -3   45.70    8.50
   5  -4   3   32.70    7.80
   5   4   3   47.20    8.50
   5   4   3   40.90    7.40
   5   4   3   44.50    4.10
  -5   4  -3   35.20    7.00
   5   4   3   50.69    5.80
  -5   4  -3   38.00   13.80
  -5   4  -3   53.99    6.90
  -6  -4  -3  151.08   12.80
   6  -4   3  157.28   15.00
  -6  -4  -3  137.99   12.50
   6  -4   3  161.78   11.90
   6   4   3  140.49    7.60
   6   4   3  149.49   17.70
  -6   4  -3  146.69   10.40
  -6   4  -3  167.28   13.40
   6   4   3  153.18    9.60
  -6   4  -3  137.79   21.30
  -7  -4  -3  199.28   14.70
   7  -4   3  174.18   17.80
  -7  -4  -3  198.68   15.70
   7  -4   3  194.78   13.80
  -7   4  -3  201.58   15.80
   7   4   3  169.08    8.80
   7   4   3  189.58   14.50
   7   4   3  169.48   11.10
  -7   4  -3  161.88   25.90
  -7   4  -3  175.88   12.20
  -8  -4  -3  105.09   14.40
   8  -4   3   78.99    9.90
   8  -4   3  100.09   17.30
  -8  -4  -3   86.79   11.70
  -8   4  -3   74.59    8.90
   8   4   3  103.39    8.60
   8   4   3  104.09   10.90
  -8   4  -3  113.79   12.70
   8   4   3  102.79    6.60
  -9  -4  -3   29.40    6.40
   9  -4   3   33.60    7.00
   9  -4   3   19.90    9.40
  -9  -4  -3   31.60    8.60
  -9   4  -3   18.50    6.30
   9   4   3   26.50    6.90
   9   4   3   20.60    4.90
  -9   4  -3   19.00    5.20
  -9   4  -3   36.60   28.50
  10  -4   3    6.80    4.10
 -10  -4  -3    7.60    4.40
  10   4   3    7.50    3.60
 -10   4  -3   22.40   33.60
 -10   4  -3   12.10    3.80
  10   4   3   12.00    4.70
 -11  -4  -3    4.30    4.20
  11  -4   3    3.10    3.70
  11   4   3    1.20    3.20
 -11   4  -3    5.60    4.00
  11   4   3    4.40    4.00
 -11   4  -3    4.10    2.80
 -12  -4  -3   37.80    5.60
  12  -4   3   33.90    5.40
 -12   4  -3   35.70    4.80
  12   4   3   26.20    4.60
  12   4   3   29.70    3.90
 -12   4  -3   33.20    4.10
 -12  -5   3   11.20    4.20
  12  -5  -3   12.20    3.70
  12   5  -3    6.70    3.40
 -12   5   3    6.10    3.90
 -11  -5   3    2.00    4.70
  11  -5  -3    0.10    3.00
 -11   5   3    5.50    4.20
  11   5  -3    6.80    2.50
  11   5  -3    6.30    3.70
  10  -5  -3   14.70    4.80
 -10  -5   3   17.50    5.80
 -10   5   3    9.90    2.80
 -10   5   3   23.60    6.50
  10   5  -3   14.10    3.50
  10   5  -3   15.90    3.10
   9  -5  -3   52.09   14.10
   9  -5  -3   34.30    6.20
  -9  -5   3   44.00    8.60
  -9   5   3   50.69    8.90
  -9   5   3   38.70    4.80
   9   5  -3   41.20    4.70
   9   5  -3   31.40   17.30
   9   5  -3   48.50   17.30
   9   5  -3   42.60    5.20
   8  -5  -3  165.78   15.80
  -8  -5   3  157.38   14.40
   8  -5  -3  158.58   12.00
  -8  -5   3  176.38   14.80
  -8   5   3  165.28   13.60
  -8   5   3  186.38   14.10
   8   5  -3  177.88   19.50
   8   5  -3  190.98   11.00
   8   5  -3  178.28    9.70
   8   5  -3  168.88    9.10
   8   5  -3  167.68   23.80
  -7  -5   3  147.89   16.30
   7  -5  -3  147.79   13.60
  -7  -5   3  144.99   14.50
   7   5  -3  132.29   15.50
  -7   5   3  153.28   12.70
   7   5  -3  143.29    8.40
   7   5  -3  132.29   12.50
  -7   5   3  133.59   12.10
   7   5  -3  142.49    8.40
  -6  -5   3   11.30    4.70
   6  -5  -3    2.80    4.30
  -6  -5   3    7.50    7.30
   6   5  -3   13.50    7.30
   6   5  -3    8.60    2.90
   6   5  -3    8.90    3.10
   6   5  -3    9.40    9.30
  -6   5   3    3.00    4.00
  -5  -5   3   88.59    8.50
   5  -5  -3   78.09    8.00
  -5   5   3   81.59    9.90
   5   5  -3   65.29   13.70
   5   5  -3   61.79    5.20
  -5   5   3   64.59    8.20
  -4  -5   3   39.90    6.70
  -4   5   3   46.60    7.20
   4   5  -3   27.70    8.80
   4   5  -3   30.10    6.40
   4   5  -3   32.20    4.70
  -4   5   3   42.70    7.50
  -3  -5   3  153.38   10.20
  -3   5   3  157.48   11.20
  -3   5   3  150.28   10.30
   3   5  -3  140.79    9.20
   3   5  -3  172.58   16.70
   3   5  -3  173.88   14.50
  -2  -5   3   49.40    7.10
   2   5  -3   33.60    5.10
  -2   5   3   34.00    6.20
   2   5  -3   47.10   11.30
  -2   5   3   29.50    7.20
  -2   5   3   46.70    6.40
  -1  -5   3  135.19    9.30
   1   5  -3  152.48   14.60
  -1   5   3  154.08   10.80
  -1   5   3  131.79    9.40
   1   5  -3  139.39    9.30
  -1   5   3  137.09   11.50
   0  -5   3   62.19    6.30
   0   5   3   72.89    8.20
   0   5  -3   65.19   10.70
   0   5  -3   64.99    6.90
   0   5   3   68.09    9.50
   0   5   3   61.29    6.10
   1  -5   3    5.00    3.20
  -1   5  -3   13.70    4.30
   1   5   3   12.60    5.00
   1   5   3   14.10    4.90
   1   5   3   14.10    4.90
  -1   5  -3    8.50    5.80
   2  -5   3  232.08   14.40
  -2   5  -3  200.68   12.80
   2   5   3  206.68   10.70
  -2   5  -3  219.48   16.90
   2   5   3  231.28   15.50
   2   5   3  219.58   14.10
  -3  -5  -3   15.80    4.10
   3  -5   3   15.60    5.80
   3   5   3    5.60    2.60
  -3   5  -3    8.70    5.10
  -3   5  -3    9.90    4.10
  -3   5  -3    5.50    2.60
   3   5   3    6.90    4.70
   3   5   3    8.60    4.40
   4  -5   3   26.80    7.40
  -4  -5  -3   45.60    7.10
   4   5   3   41.40    8.40
  -4   5  -3   42.00    9.30
   4   5   3   28.40    3.70
  -4   5  -3   39.60    4.70
  -4   5  -3   33.60    7.20
   4   5   3   36.10    8.40
   5  -5   3  105.39   12.00
   5  -5   3   89.59   12.80
  -5  -5  -3  108.79   10.20
  -5   5  -3   98.59    8.00
  -5   5  -3   71.79   14.40
   5   5   3   97.39    6.20
  -5   5  -3  102.39   10.10
  -5   5  -3   86.49    7.10
   5   5   3  110.49   11.30
   6  -5   3   74.59   14.60
   6  -5   3   76.29    9.60
  -6   5  -3   82.69   10.70
  -6   5  -3   46.10    9.50
  -6   5  -3   34.40   17.30
   6   5   3   61.79    5.10
   6   5   3   81.99   11.40
  -6   5  -3   71.39   32.40
  -6   5  -3   69.69    7.90
  -6   5  -3   65.69    6.40
   7  -5   3  103.49   10.50
   7  -5   3  112.69   16.30
  -7  -5  -3  137.29   13.50
  -7  -5  -3  127.59   12.40
   7   5   3  102.89    7.20
   7   5   3  112.39   11.60
  -7   5  -3   82.69   21.90
  -7   5  -3  128.39   11.40
   7   5   3  110.59    6.80
  -7   5  -3  105.19    8.10
  -7   5  -3  123.59   10.20
  -8  -5  -3  110.89   11.20
   8  -5   3  150.48   22.00
   8  -5   3  107.89   10.60
  -8  -5  -3  141.99   15.40
   8   5   3   89.39    6.80
   8   5   3  104.79    6.60
  -8   5  -3  118.99   10.90
  -8   5  -3   44.00   24.50
  -8   5  -3   90.39    7.60
  -8   5  -3  119.69   11.90
   8   5   3  105.69   11.20
  -9  -5  -3   15.50    5.20
   9  -5   3    8.80    4.50
  -9   5  -3   13.20    3.40
  -9   5  -3   17.40    4.90
   9   5   3   10.90    5.00
 -10  -5  -3   10.30    4.00
  10  -5   3    7.80    4.10
  10   5   3   13.80    4.60
 -10   5  -3    9.90    4.00
 -10   5  -3   14.50    2.90
  11  -5   3   24.00    5.00
 -11  -5  -3   29.20    4.80
 -11   5  -3   30.80    5.00
  11   5   3   19.70    4.30
 -11  -6   3   47.20    6.20
  11  -6  -3   47.20    7.10
 -11   6   3   59.59    5.90
 -10  -6   3   22.40    5.50
  10  -6  -3   18.80    5.40
 -10   6   3   33.70    5.90
  10   6  -3   18.30    4.70
  10   6  -3   27.70    5.00
  -9  -6   3    2.90    4.40
   9   6  -3   15.80    5.40
  -9   6   3   14.50    5.00
   9   6  -3   12.00    2.70
  -8  -6   3   17.40    6.20
  -8   6   3   27.20    6.20
   8   6  -3   22.20    3.60
   8   6  -3   20.90    6.70
  -7  -6   3   28.20    8.00
   7   6  -3    8.20   13.60
   7   6  -3    9.30    5.00
   7   6  -3   15.00    3.20
  -7   6   3   21.10    5.90
  -7   6   3    7.00    6.00
  -6  -6   3  110.59   10.80
  -6   6   3  105.49   11.80
   6   6  -3  103.79   18.20
   6   6  -3  114.69   11.20
  -6   6   3  120.19   10.90
   6   6  -3  116.29    7.60
  -5  -6   3   73.39   10.10
   5   6  -3   89.79   16.20
   5   6  -3   67.29    9.40
  -5   6   3   83.49    8.90
   5   6  -3   77.09    6.60
  -5   6   3   85.09   11.20
  -4  -6   3  118.69   10.20
   4   6  -3  131.89    9.00
  -4   6   3  140.09   10.50
  -4   6   3  130.59   12.30
   4   6  -3  138.69   11.70
   4   6  -3  132.29   23.40
  -3  -6   3  100.79    8.70
   3   6  -3  114.79    8.70
   3   6  -3  114.79   10.30
   3   6  -3  130.19   19.60
  -3   6   3  112.09   11.00
  -3   6   3  120.79    9.70
  -2   6   3  135.29   11.20
   2   6  -3  112.79    8.70
  -2   6   3  120.79    9.40
   2   6  -3   99.69   15.50
   1   6  -3  213.88   12.60
  -1   6   3  204.58   13.70
  -1   6   3  222.08   16.30
  -1   6   3  208.58   11.90
   1   6  -3  219.38   19.60
   0   6   3   76.09    8.90
   0   6  -3   82.69    8.40
   0   6   3   87.49   12.50
   0   6   3   77.99    7.10
   0   6  -3   85.49   15.20
   1   6   3   14.80    6.10
  -1   6  -3    9.20    4.30
   1   6   3    5.60    3.10
   1   6   3    4.80    5.30
  -1   6  -3   12.60    6.60
   2  -6   3   90.79    9.70
  -2   6  -3   67.19    8.60
   2   6   3   79.69   10.60
  -2   6  -3   43.50   10.40
   2   6   3   57.89   10.20
   2   6   3   60.09    5.80
   3  -6   3  147.29   12.70
  -3   6  -3  152.68   11.70
   3   6   3  129.49   13.90
   3   6   3  137.09   12.30
   3   6   3  146.79    8.20
  -3   6  -3  119.59   13.40
   4  -6   3   63.79   10.40
   4   6   3   57.19    9.00
  -4   6  -3   52.09    8.10
   4   6   3   54.89    5.10
   5  -6   3    6.90    7.50
  -5   6  -3   15.70    5.50
   5   6   3   14.90    5.90
   5   6   3   16.40    3.30
   6  -6   3    9.60    5.90
   6  -6   3    6.20   10.80
  -6   6  -3    9.20    4.70
   6   6   3    9.30    2.40
   6   6   3    5.60    5.00
   7  -6   3  190.18   13.90
   7   6   3  203.28    9.10
  -7   6  -3  227.88   14.40
   7   6   3  205.28   14.50
   8  -6   3   10.70    4.70
   8   6   3   13.60    5.00
  -8   6  -3    6.60    4.00
   9  -6   3   16.50    4.70
  -9  -6  -3   12.20    4.50
   9   6   3    9.20    4.20
  -9   6  -3   15.90    4.40
  10  -6   3   -0.70    2.90
 -10  -6  -3    6.10    4.60
 -10   6  -3    1.70    2.90
  10   6   3    1.30    2.70
   9   7  -3   14.20    2.50
  -9   7   3   20.70    4.20
   9   7  -3   15.80    4.00
   8   7  -3   88.09    5.70
  -8   7   3  100.09    8.20
   8   7  -3   89.79    8.20
  -7   7   3   21.70    4.50
   7   7  -3   20.90    6.80
   7   7  -3   12.50    2.50
   6   7  -3   -0.10    2.20
   6   7  -3    1.90    3.90
  -6   7   3    0.00    3.20
  -5   7   3   24.80    5.70
   5   7  -3   12.30    5.00
  -5   7   3   13.70    6.20
   5   7  -3   12.60    2.90
   4   7  -3   71.59    6.60
   4   7  -3   94.39   19.70
  -4   7   3   85.99    8.10
   4   7  -3   71.79    8.30
  -4   7   3   68.09    9.30
  -3   7   3  184.68   11.30
   3   7  -3  171.88   10.50
  -3   7   3  166.28   13.30
  -2   7   3   73.59    7.20
   2   7  -3   76.99    9.00
  -2   7   3   70.99    9.40
  -1   7   3   41.00    6.10
  -1   7   3   62.99   13.30
   1   7  -3   54.69   12.60
   1   7  -3   39.90    8.60
   0   7   3   -0.80    2.50
   0   7  -3    0.60    5.90
   0   7   3    1.70    4.70
   1   7   3   81.09    6.40
  -1   7  -3   80.09   14.10
   1   7   3   65.19    8.70
  -1   7  -3   76.79    8.20
   2   7   3  116.19    7.20
   2   7   3  114.79   10.80
  -2   7  -3  100.89   17.10
  -2   7  -3  112.49   10.20
   3   7   3   14.00    5.80
   3   7   3   11.20    2.90
  -3   7  -3   15.20    5.20
   4   7   3    6.80    2.30
  -4   7  -3   13.30    4.30
   4   7   3   14.70    5.30
   5   7   3   22.70    6.40
   5   7   3   24.70    5.10
  -5   7  -3   22.30    5.80
   6   7   3   46.30    6.80
   6   7   3   52.69    3.90
  -6   7  -3   73.79    8.70
   7   7   3  136.19   10.60
  -7   7  -3  158.58   10.50
   8   7   3   26.50    5.00
  -8   7  -3   26.80    4.80
   7   8  -3   57.69    3.80
  -7   8   3   63.49    4.60
   6   8  -3   13.40    2.30
  -6   8   3   19.50    3.60
   5   8  -3   60.49    4.80
  -5   8   3   61.99    5.50
  -4   8   3   38.70    4.70
  -3   8   3  103.79    7.10
  -3   8   3   84.19    9.50
   3   8  -3   98.89    6.90
  -2   8   3   27.00    4.10
   2   8  -3   20.90    3.90
  -2   8   3   23.90    6.30
  -1   8   3   27.20    6.30
   1   8  -3   22.90    4.30
  -1   8   3   23.90    3.50
   0   8   3    8.30    2.60
   0   8  -3    8.40    3.10
   0   8   3   12.30    5.90
  -1   8  -3    8.60    3.50
   1   8   3    4.50    4.90
   1   8   3    5.40    2.30
  -2   8  -3   38.30    5.60
   2   8   3   38.90    3.60
   2   8   3   31.50    6.20
  -3   8  -3   38.40    6.80
   3   8   3   23.00    3.10
   3   8   3   31.70    5.80
  -4   8  -3    9.70    3.40
   4   8   3    6.20    3.80
   5   8   3   23.00    4.70
  -5   8  -3   18.60    3.70
  15   0  -4    1.10    2.40
  15   0  -4    1.10    2.60
 -15   0   4   -2.10    2.30
  14   0  -4    6.20    4.70
 -14   0   4    2.50    3.30
  14   0  -4    1.20    3.10
  13   0  -4   12.60    4.40
 -13   0   4    9.80    4.70
  13   0  -4   10.80    4.70
  12   0  -4    2.00    3.50
  12   0  -4    4.70    3.50
  12   0  -4   -0.80    7.90
 -12   0   4    1.00    7.60
 -12   0   4   -1.60    3.80
  11   0  -4  326.17   26.30
  11   0  -4  316.77   17.30
 -11   0   4  319.07   22.50
  11   0  -4  315.57   17.50
 -11   0   4  293.87   19.50
  10   0  -4   17.70    5.70
  10   0  -4   16.00    8.70
  10   0  -4   13.10    7.30
  10   0  -4   26.50   40.40
  10   0  -4   14.70    4.80
 -10   0   4   16.30    5.70
   9   0  -4   23.00    6.10
   9   0  -4   28.70    5.80
  -9   0   4   47.40   13.00
   9   0  -4   22.60    7.60
  -9   0   4   39.80    8.00
   9   0  -4   36.00    6.20
   9   0  -4   47.60   29.50
  -8   0   4    7.60    4.40
   8   0  -4    6.70   22.50
   8   0  -4    6.80    3.50
  -8   0   4    3.80    3.50
   8   0  -4    2.30    4.00
   8   0  -4   11.60    5.20
   7   0  -4  179.58   23.80
  -7   0   4  162.38   11.70
   7   0  -4  160.68   12.50
   7   0  -4  174.08   13.30
   6   0  -4  709.23   30.20
   6   0  -4  722.63   36.80
   6   0  -4  690.33   30.40
  -6   0   4  706.23   29.10
   5   0  -4  477.05   34.40
   5   0  -4  550.64   23.60
  -5   0   4  524.65   22.20
   5   0  -4  556.24   25.10
   4   0  -4   88.99    7.30
  -4   0   4   87.39    6.60
   4   0  -4   80.79    7.10
   4   0  -4  102.99   13.40
   3   0  -4  182.28   15.20
   3   0  -4  166.68    9.80
  -3   0   4  175.38    9.00
   3   0  -4  166.58    9.70
   2   0  -4  164.58   12.90
   2   0  -4  150.58    8.50
  -2   0   4  160.38    8.20
   2   0  -4  148.49    8.70
   1   0  -4  375.46   19.00
  -1   0   4  367.96   15.00
   1   0  -4  385.86   15.60
   1   0  -4  362.26   15.60
   0   0  -4 2649.33   85.99
   0   0  -4 2616.04   87.99
  -1   0  -4  161.98    8.90
  -1   0  -4  137.99   14.80
   1   0   4  166.28    9.00
  -1   0  -4  170.18    9.70
  -2   0  -4   45.30   10.80
  -2   0  -4   57.69    5.50
   2   0   4   61.49    5.80
   3   0   4  100.49    8.20
  -3   0  -4   96.29    7.60
   4   0   4  133.19   16.00
   4   0   4  126.69   11.70
   4   0   4  140.19    9.90
  -5   0  -4  343.97   18.50
   5   0   4  363.66   25.30
   5   0   4  348.97   20.00
   5   0   4  351.66   18.30
  -6   0  -4   98.19    9.20
   6   0   4  100.19   13.30
  -6   0  -4   93.69    9.90
   6   0   4   92.19   10.50
   6   0   4  104.39   19.30
   6   0   4   99.69    9.70
   7   0   4   87.49   23.30
   7   0   4  118.19   13.00
   7   0   4  113.59   11.10
  -7   0  -4  106.69   10.20
   7   0   4  115.39    9.50
   7   0   4   89.39    8.80
  -7   0  -4  101.79   11.20
  -8   0  -4   86.19   14.30
   8   0   4   67.79   12.60
  -8   0  -4   78.99   10.20
   8   0   4   77.89    9.10
   8   0   4   14.90   27.40
   8   0   4   72.49    8.70
   8   0   4   78.99   11.90
  -9   0  -4  187.88   14.60
   9   0   4  188.58   14.00
   9   0   4  196.38   19.30
  -9   0  -4  193.48   17.50
   9   0   4  190.28   13.60
  -9   0  -4  202.68   15.10
  10   0   4   23.70   10.60
 -10   0  -4   37.90    7.30
  10   0   4   48.90    7.70
 -10   0  -4   51.59   12.60
  10   0   4   40.80    7.30
 -10   0  -4   45.40    9.00
  11   0   4    4.50    4.40
 -11   0  -4    8.90    5.70
 -11   0  -4   10.10    4.30
  11   0   4    9.50    5.20
 -12   0  -4    0.60    3.90
 -12   0  -4    0.50    2.70
  12   0   4   -0.30    3.40
  12   0   4   -2.50    2.80
 -13   0  -4    6.00    3.50
  13   0   4    5.60    3.40
 -13   0  -4   10.00    2.80
  13   0   4    5.80    3.40
 -15  -1   4   25.60    4.20
  15  -1  -4   26.90    4.40
  15  -1  -4   37.00    5.50
  15   1  -4   20.40    4.00
  14  -1  -4   43.10    6.70
  14  -1  -4   50.49    6.50
 -14  -1   4   41.80    7.00
  14   1  -4   43.70    6.30
  14   1  -4   42.10    5.50
  13  -1  -4    3.20    3.40
  13  -1  -4    1.30    4.10
 -13  -1   4    4.40    4.10
 -13   1   4   -0.50    3.60
  13   1  -4    0.90    2.80
  13   1  -4    1.90    3.00
 -12  -1   4   72.49   12.70
  12  -1  -4   81.79   15.40
  12  -1  -4   64.29   10.70
 -12  -1   4   56.19   11.20
  12  -1  -4   56.09    9.40
  12   1  -4  123.99   51.99
  12   1  -4   71.69   11.20
  12   1  -4   61.49   11.00
 -12   1   4   62.49   12.40
  12   1  -4   73.99   17.10
  12   1  -4   77.89   16.60
 -11  -1   4    2.00    4.20
 -11  -1   4    0.00    4.50
  11  -1  -4    1.20    6.60
  11  -1  -4    3.80    4.10
  11  -1  -4    3.30    3.80
  11   1  -4  -33.30   35.60
 -11   1   4    7.30    7.40
 -11   1   4    2.40    4.10
  11   1  -4    0.00    3.00
  11   1  -4   -0.10    8.00
  11   1  -4    2.20    3.20
  11   1  -4   -0.90   11.30
 -10  -1   4   96.39   15.40
  10  -1  -4   93.19    9.20
  10  -1  -4  134.39   20.20
  10  -1  -4   83.19    9.60
 -10  -1   4  103.59   11.20
  10   1  -4  100.49   31.30
  10   1  -4   91.99    8.40
 -10   1   4  115.29   12.60
  10   1  -4   92.39   13.80
 -10   1   4   97.89   11.90
  10   1  -4   95.59    9.20
  10   1  -4  123.99   19.40
   9  -1  -4  170.58   11.40
  -9  -1   4  173.98   13.70
  -9  -1   4  170.08   14.10
   9  -1  -4  167.28   22.00
   9  -1  -4  144.39   14.20
   9   1  -4  144.39    8.60
   9   1  -4  146.79   14.20
   9   1  -4  151.78   10.70
   9   1  -4  162.38   10.60
  -9   1   4  160.98   12.40
  -9   1   4  148.99   13.20
   9   1  -4  139.59   25.80
   8  -1  -4  192.18   15.50
   8  -1  -4  222.58   13.00
  -8  -1   4  218.98   15.00
   8  -1  -4  186.48   16.10
   8   1  -4  189.18    9.90
  -8   1   4  194.88   13.90
   8   1  -4  205.78   11.80
   8   1  -4  221.98   12.10
   8   1  -4  226.28   25.60
   8   1  -4  207.98   15.10
  -8   1   4  200.88   14.60
  -8   1   4  202.68   13.80
   8   1  -4  198.08   15.50
  -7  -1   4  261.47   16.10
   7  -1  -4  267.37   17.40
   7  -1  -4  362.26   38.40
   7  -1  -4  269.87   17.70
   7   1  -4  300.47   18.10
   7   1  -4  314.17   25.40
   7   1  -4  307.27   17.60
  -7   1   4  298.87   16.40
  -6  -1   4   47.90    6.80
   6  -1  -4   61.99    9.20
   6  -1  -4   68.29    9.30
   6  -1  -4   47.90   22.60
   6   1  -4   61.79   13.30
   6   1  -4   83.19   11.00
  -6   1   4   64.09    6.60
   6   1  -4   70.29    9.60
   5  -1  -4 2226.48   75.09
   5  -1  -4 2219.18   81.59
   5  -1  -4 2093.49   74.99
  -5  -1   4 2204.08   73.89
   5   1  -4 2099.69   74.99
  -5   1   4 2205.98   73.09
   5   1  -4 2192.58   78.19
   5   1  -4 2140.59   74.49
  -4  -1   4  309.37   14.50
   4  -1  -4  283.07   15.00
   4  -1  -4  289.07   14.80
   4   1  -4  304.27   15.10
   4   1  -4  308.57   15.20
  -4   1   4  305.27   13.70
   4   1  -4  329.77   19.10
   3  -1  -4  377.86   17.10
  -3  -1   4  408.76   17.00
  -3   1   4  396.26   16.10
   3   1  -4  408.26   17.60
  -3   1   4  412.86   19.00
   3   1  -4  403.26   20.90
   3   1  -4  397.16   17.30
  -2  -1   4   28.00    4.30
   2  -1  -4   35.20    4.80
   2  -1  -4   33.80    5.00
   2   1  -4   39.80    5.00
   2   1  -4   35.00    7.50
   2   1  -4   37.30    4.50
  -2   1   4   34.20    3.60
  -1  -1   4  141.79    7.60
   1  -1  -4  134.59    7.90
   1  -1  -4  136.29    7.60
   1   1  -4  141.89    8.10
   1   1  -4  131.59    8.00
   1   1  -4  126.59    7.80
  -1   1   4  135.39    7.20
   1   1  -4  132.69   11.20
  -1   1   4  132.09   10.30
   0  -1  -4  990.90   37.50
   0  -1   4 1002.10   37.10
   0  -1  -4 1053.79   36.90
   0   1  -4 1153.58   37.60
   0   1  -4 1099.79   40.30
   0   1  -4 1096.09   37.70
   0   1  -4 1090.59   38.00
   0   1   4 1117.69   37.00
  -1  -1  -4    8.30    2.80
   1  -1   4    8.50    2.60
  -1  -1  -4    9.70    2.80
   1   1   4   10.80    3.20
  -1   1  -4    8.60    6.10
  -1   1  -4    5.40    2.70
  -1   1  -4   11.30    2.70
  -1   1  -4   13.80    3.50
  -2  -1  -4   58.49    6.30
   2  -1   4   53.39    5.90
  -2  -1  -4   58.29    5.60
  -2  -1  -4   71.89   17.80
  -2   1  -4   68.19    6.00
  -2   1  -4   72.79    5.00
  -2   1  -4   65.99   11.30
   2   1   4   71.29    6.30
  -2   1  -4   70.79    6.50
  -3  -1  -4  474.45   20.90
   3   1   4  413.16   19.60
  -3   1  -4  413.26   24.90
  -3   1  -4  411.06   20.10
  -3   1  -4  404.66   19.00
   4  -1   4    4.10    3.40
   4   1   4   12.70    7.70
   4   1   4   11.90    3.80
   4   1   4    9.70    2.40
  -4   1  -4    8.80    3.50
   4   1   4   17.40    5.10
   5  -1   4  300.57   17.10
   5  -1   4  274.97   17.50
   5  -1   4  325.37   28.50
  -5  -1  -4  275.87   16.20
   5   1   4  253.57   20.10
   5   1   4  294.67   17.80
   5   1   4  272.87   15.50
  -5   1  -4  284.07   16.50
  -6  -1  -4   52.19    9.00
   6  -1   4   64.79   13.40
   6  -1   4   50.99    6.80
   6  -1   4   48.50   10.20
   6  -1   4   36.10   23.60
  -6  -1  -4   44.70    7.10
   6   1   4   56.59    9.00
  -6   1  -4   54.09    9.30
   6   1   4   57.89    7.20
  -6   1  -4   52.19    7.60
   6   1   4   52.79    8.50
   6   1   4   41.10   14.10
   7  -1   4   81.09   15.50
   7  -1   4   62.19   10.50
   7  -1   4   79.89    8.00
  -7  -1  -4   74.79   11.40
  -7  -1  -4   58.49    8.50
   7  -1   4   54.69   10.80
   7  -1   4   57.69   29.90
   7   1   4   62.49    7.80
  -7   1  -4   51.29    8.70
   7   1   4   74.09    8.70
   7   1   4   64.89   13.80
   7   1   4   57.99   10.70
   7   1   4   56.39   18.40
  -7   1  -4   61.99    8.40
   8  -1   4   19.60    7.30
  -8  -1  -4   35.30    7.40
   8  -1   4   36.50    7.40
   8  -1   4   30.10    6.40
  -8  -1  -4   38.20    7.80
  -8  -1  -4   15.80    5.40
  -8   1  -4   30.70    6.70
   8   1   4   24.60    8.70
   8   1   4   35.30    6.50
  -8   1  -4   37.70    6.70
  -8   1  -4   35.50    9.60
   8   1   4   29.20    7.70
   8   1   4    4.90   19.60
   8   1   4   29.70    5.90
  -9  -1  -4   41.90   10.40
   9  -1   4   16.90    8.50
   9  -1   4   32.40    7.60
  -9  -1  -4   32.60    7.40
  -9  -1  -4   37.30    7.60
   9  -1   4   22.50    5.80
   9   1   4   30.70    6.40
  -9   1  -4   34.90    9.90
  -9   1  -4   22.30    5.50
   9   1   4   28.30   12.70
  -9   1  -4   29.00    7.10
   9   1   4   41.30    7.30
  10  -1   4   25.80    6.30
  10  -1   4   34.50    7.60
 -10  -1  -4   40.80    8.30
 -10  -1  -4   32.50    7.30
  10  -1   4   35.60   11.80
 -10  -1  -4   22.10    8.10
 -10   1  -4   13.20   12.00
 -10   1  -4   26.00    6.20
  10   1   4   26.00    6.10
 -10   1  -4   41.20   11.40
  10   1   4   34.50    7.10
 -10   1  -4   32.40    7.00
 -10   1  -4   79.49   66.09
  11  -1   4    1.40    3.50
 -11  -1  -4    1.40    3.40
 -11  -1  -4    2.80    5.40
  11  -1   4    0.40    4.40
 -11   1  -4    1.70    4.30
 -11   1  -4    2.50    3.30
  11   1   4    0.90    4.90
  11   1   4   -0.20    3.50
 -11   1  -4  117.19  101.29
  12  -1   4    1.60    3.40
  12  -1   4    2.10    3.60
 -12  -1  -4   -2.10    3.90
 -12  -1  -4    4.00    3.30
 -12   1  -4    1.60    3.20
  12   1   4    0.20    3.20
 -12   1  -4   -3.60    2.50
  12   1   4   -2.70    3.60
  13  -1   4    0.40    2.50
 -13  -1  -4    1.10    3.90
  13  -1   4    3.20    3.60
 -13  -1  -4    5.70    2.90
 -13   1  -4    2.10    3.10
  13   1   4    3.50    2.80
 -13   1  -4    2.30    3.10
  15   2  -4   21.90    3.70
  14  -2  -4    6.80    6.70
 -14  -2   4    7.90    3.80
  14  -2  -4    6.90    3.60
  14   2  -4    9.20    3.50
  13  -2  -4   13.90    4.40
 -13  -2   4   20.90    5.50
  13  -2  -4   11.60    5.90
  13   2  -4   11.00    3.60
  13   2  -4    8.10    6.50
 -12  -2   4    5.40    5.90
  12  -2  -4    4.10    8.10
  12  -2  -4    5.40    3.80
  12  -2  -4    4.20    4.80
 -12  -2   4    5.10    5.10
  12   2  -4  -53.59   36.40
  12   2  -4    1.10    3.30
  12   2  -4    7.80    7.10
  12   2  -4   -3.30    8.10
  12   2  -4    3.50    3.50
 -11  -2   4  139.69   18.90
 -11  -2   4   82.59   11.30
  11  -2  -4   82.99   14.00
  11  -2  -4  151.08   22.70
  11  -2  -4  117.99   10.00
  11   2  -4  117.79   19.60
  11   2  -4   94.89    8.90
  11   2  -4   82.09   12.90
  11   2  -4   49.30   38.10
  11   2  -4   96.39    8.80
 -10  -2   4  134.39   13.70
  10  -2  -4  156.08   11.80
 -10  -2   4  165.78   14.60
  10  -2  -4  130.79   14.80
  10   2  -4  146.19   10.50
 -10   2   4  134.89   12.20
  10   2  -4  110.99   26.70
  10   2  -4  158.68   10.60
  10   2  -4  169.58   21.70
  10   2  -4  145.89   14.40
  10   2  -4  140.49    8.80
   9  -2  -4   38.50    6.00
  -9  -2   4   43.20    8.80
  -9  -2   4   51.49    9.00
   9  -2  -4   49.10   10.60
   9   2  -4   48.10    6.30
  -9   2   4   36.10    7.60
   9   2  -4   61.19   10.90
   9   2  -4   63.69    7.60
   9   2  -4   48.60   10.40
   9   2  -4   45.20    4.90
  -9   2   4   43.00    7.20
   9   2  -4   60.29   20.00
   8  -2  -4  119.39    9.70
   8  -2  -4  121.49   12.50
  -8  -2   4  143.69   12.20
  -8  -2   4  139.79   12.90
   8   2  -4  104.99    9.40
   8   2  -4  100.59    8.20
   8   2  -4  101.29   18.30
   8   2  -4  108.79    6.80
   8   2  -4  107.69   11.70
  -8   2   4  102.79   11.20
  -8   2   4  105.09   10.10
   7  -2  -4    1.70    3.50
  -7  -2   4    4.60    3.60
   7   2  -4    4.50    3.60
   7   2  -4    4.20    4.40
   7   2  -4   -1.10   11.00
  -7   2   4    2.30    2.70
  -7   2   4   11.10    7.40
   7   2  -4    3.50    2.00
   7   2  -4    6.80    3.00
  -6  -2   4 1138.69   43.10
   6  -2  -4 1052.59   43.30
  -6   2   4 1083.09   40.60
   6   2  -4 1149.19   46.80
   6   2  -4 1132.89   43.10
   6   2  -4 1096.29   43.30
   5  -2  -4  886.41   35.40
  -5  -2   4  905.51   34.90
  -5   2   4  860.31   47.70
  -5   2   4  844.62   34.90
  -5   2   4  918.51   34.00
   5   2  -4  927.61   35.50
   5   2  -4  883.31   35.00
   5   2  -4  932.81   38.90
   4  -2  -4  203.58   12.60
  -4  -2   4  225.98   12.30
   4   2  -4  249.48   14.80
  -4   2   4  225.38   23.50
  -4   2   4  217.08   10.50
   4   2  -4  237.88   12.70
  -4   2   4  218.18   11.90
   4   2  -4  245.08   12.80
   4   2  -4  207.48   15.60
  -3  -2   4  606.74   23.50
   3  -2  -4  583.04   23.20
   3   2  -4  582.64   25.60
  -3   2   4  620.44   27.90
  -3   2   4  553.44   21.00
  -3   2   4  548.65   22.50
   3   2  -4  628.54   26.80
   3   2  -4  598.44   24.50
   3   2  -4  578.34   23.40
   2  -2  -4  377.26   16.10
  -2  -2   4  400.76   16.60
   2   2  -4  386.46   19.20
   2   2  -4  395.96   16.60
   2   2  -4  372.26   16.50
   2   2  -4  397.36   18.70
  -2   2   4  397.56   19.80
  -2   2   4  381.66   15.80
  -1  -2   4  891.41   32.10
   1  -2  -4  901.31   31.40
  -1   2   4  894.71   34.20
   1   2  -4  913.01   34.80
   1   2  -4  917.01   34.70
  -1   2   4  868.01   31.70
   1   2  -4  901.91   32.20
   1   2  -4  880.91   32.40
   0  -2   4  331.87   14.60
   0  -2  -4  327.77   13.60
   0   2  -4  305.47   17.20
   0   2  -4  321.57   14.60
   0   2  -4  340.27   16.10
   0   2  -4  330.87   14.30
   1  -2   4  428.66   19.00
  -1  -2  -4  443.36   18.10
  -1   2  -4  469.05   19.60
  -1   2  -4  476.05   20.00
   1   2   4  446.36   21.00
  -1   2  -4  412.76   19.40
  -1   2  -4  473.25   18.90
  -1   2  -4  469.65   22.60
   1   2   4  465.95   16.20
  -2  -2  -4   88.29    6.90
   2  -2   4   91.89    7.60
  -2   2  -4  100.79   12.20
   2   2   4   88.79    4.80
  -2   2  -4   98.19    7.50
  -2   2  -4   90.39    7.20
   2   2   4  106.89    7.30
  -2   2  -4   89.99    7.60
   3  -2   4 1141.69   42.80
  -3  -2  -4 1115.19   41.10
   3   2   4 1199.68   41.70
   3   2   4 1013.50   37.10
  -3   2  -4 1144.79   42.50
  -3   2  -4 1166.18   41.90
  -3   2  -4 1097.19   40.30
   4  -2   4  243.18   15.50
   4   2   4  212.58   12.10
  -4   2  -4  249.38   14.30
  -4   2  -4  246.98   15.20
   4   2   4  246.78   14.80
  -4   2  -4  230.98   20.60
  -5  -2  -4   46.90    8.50
   5  -2   4   47.20    9.00
   5   2   4   40.80   10.20
  -5   2  -4   57.89   15.70
  -5   2  -4   42.60    8.10
   5   2   4   39.40    5.50
   5   2   4   44.20    6.90
   5   2   4   46.10    8.60
  -5   2  -4   51.89    8.60
  -6  -2  -4   47.60    7.90
   6  -2   4   69.39   12.10
   6  -2   4   74.39    8.90
  -6  -2  -4   73.99    9.00
  -6   2  -4   86.09   12.20
  -6   2  -4   73.69    7.80
   6   2   4   85.59   15.00
   6   2   4   73.39    7.10
  -6   2  -4   78.99    9.40
   6   2   4   85.09   18.00
  -7  -2  -4    8.30    5.50
  -7  -2  -4    7.00    4.60
   7  -2   4   10.50   11.60
   7  -2   4   13.50    6.20
   7  -2   4   15.10    5.20
   7   2   4   12.90    5.10
   7   2   4   14.90    4.20
   7   2   4   44.30   14.70
   7   2   4    9.50    5.40
  -7   2  -4   18.70    5.30
  -7   2  -4    8.60    5.90
   7   2   4    2.20    6.80
  -7   2  -4    8.30    4.10
  -8  -2  -4  173.68   15.50
   8  -2   4  172.68   13.90
   8  -2   4  166.08   17.40
  -8  -2  -4  162.18   13.80
   8  -2   4  178.78   12.80
   8   2   4  160.68   11.50
  -8   2  -4  136.49   13.40
   8   2   4  155.08   12.20
  -8   2  -4  164.68   13.00
  -8   2  -4  196.08   18.10
  -8   2  -4  199.68   17.30
  -8   2  -4  138.89   33.90
  -9  -2  -4    8.60    4.70
   9  -2   4   15.70    5.30
  -9  -2  -4   15.10    7.00
   9  -2   4   16.30    9.00
   9  -2   4    4.20    5.50
  -9   2  -4    8.30    7.80
  -9   2  -4   11.60   37.80
  -9   2  -4    6.70    4.10
  -9   2  -4   14.60    5.10
   9   2   4    7.00    7.90
   9   2   4   12.40    4.80
  10  -2   4   43.60   12.20
 -10  -2  -4   37.50    8.70
 -10  -2  -4   45.40   11.20
  10  -2   4   38.20    8.10
 -10  -2  -4   44.40    9.50
 -10   2  -4   37.50   10.80
  10   2   4   50.79    8.50
  10   2   4   42.50    8.40
 -10   2  -4   38.60    6.50
 -10   2  -4   21.90   49.30
  11  -2   4    2.30    5.00
  11  -2   4    2.00    3.30
 -11  -2  -4   -1.00    6.30
 -11  -2  -4    2.60    3.80
 -11   2  -4    3.60    3.40
  11   2   4    3.50    4.30
 -11   2  -4    3.30    3.30
  11   2   4    4.60    3.80
  12  -2   4    9.70    5.20
 -12  -2  -4    8.60    6.10
  12  -2   4    8.90    4.00
 -12  -2  -4    6.80    3.50
  12   2   4    8.50    4.00
  12   2   4   10.30    4.40
 -12   2  -4   13.50    4.30
 -13  -2  -4    6.90    3.20
  13  -2   4    3.00    3.90
  13  -2   4    5.10    3.20
 -13   2  -4    4.10    2.70
  13   2   4   10.30    3.50
 -14  -3   4   16.00    4.20
  14  -3  -4   20.50    4.50
  14   3  -4   13.40    3.30
 -14   3   4   13.50    3.50
 -13  -3   4    2.70    3.50
  13  -3  -4   10.00    3.60
  13   3  -4   -1.00    2.60
 -12  -3   4   48.40    8.30
  12  -3  -4   62.89    8.90
  12   3  -4   47.20    6.40
  12   3  -4   46.40   32.80
 -11  -3   4    8.80    5.50
  11  -3  -4   10.10    7.10
  11  -3  -4    4.00    4.50
  11   3  -4    2.30    7.80
  11   3  -4  -17.10   25.30
  11   3  -4   21.00    7.10
  11   3  -4   15.00    5.80
  10  -3  -4   39.70    7.30
 -10  -3   4   33.00    7.40
 -10  -3   4   31.20    9.20
  10  -3  -4   24.70    8.00
  10   3  -4   39.60   11.60
  10   3  -4   38.60   21.60
  10   3  -4   40.10    9.70
  10   3  -4   29.90    5.10
  10   3  -4   44.00    5.30
  -9  -3   4    7.60    5.70
   9  -3  -4    8.60    6.10
  -9  -3   4    8.40    5.50
   9  -3  -4   11.50    4.20
   9   3  -4   11.60    3.30
  -9   3   4   10.20    6.40
   9   3  -4   12.70    3.70
   9   3  -4    1.30   16.70
   9   3  -4    8.50    5.00
   9   3  -4    6.40    7.10
  -8  -3   4  290.97   19.40
  -8  -3   4  360.06   21.40
   8  -3  -4  329.67   21.30
   8  -3  -4  302.77   16.50
   8   3  -4  337.07   28.60
   8   3  -4  292.07   13.10
   8   3  -4  280.27   22.70
   8   3  -4  300.57   18.90
   8   3  -4  310.07   15.10
  -8   3   4  301.97   18.90
   7  -3  -4  168.98   12.10
  -7  -3   4  157.28   13.20
   7   3  -4  202.48   20.80
   7   3  -4  207.08   18.10
  -7   3   4  193.58   14.10
   7   3  -4  207.38   11.00
   7   3  -4  200.38    9.50
   7   3  -4  199.68   13.80
  -6  -3   4    3.50    3.00
   6  -3  -4   10.30    4.60
  -6   3   4    3.50    3.70
   6   3  -4   12.90    8.90
   6   3  -4    1.90    4.10
   6   3  -4    8.10    4.50
  -6   3   4   41.00   27.60
   6   3  -4    5.10    3.30
   6   3  -4    7.00    2.40
   6   3  -4    4.40    2.60
  -6   3   4    4.90    5.40
   5  -3  -4  709.83   30.50
  -5  -3   4  728.93   30.60
  -5   3   4  705.73   28.70
  -5   3   4  750.12   38.10
   5   3  -4  714.03   29.80
   5   3  -4  730.33   33.60
   5   3  -4  699.53   29.40
   5   3  -4  798.82   36.20
   4  -3  -4   52.69    6.00
  -4  -3   4   55.39    6.10
   4   3  -4   56.39    9.80
  -4   3   4   53.39    5.10
   4   3  -4   50.99    5.80
  -4   3   4   70.89   13.70
   4   3  -4   55.49    9.70
   4   3  -4   53.59    6.10
  -3  -3   4  565.54   24.00
   3   3  -4  613.04   27.00
  -3   3   4  602.04   25.30
   3   3  -4  546.05   22.70
   3   3  -4  613.74   29.00
  -3   3   4  598.44   22.00
   3   3  -4  615.24   24.40
  -2  -3   4  131.49    8.30
   2  -3  -4  118.99    7.20
   2   3  -4   96.69   11.10
   2   3  -4  114.49    7.80
   2   3  -4  124.99   11.10
   2   3  -4   98.59    6.60
   1  -3  -4  127.69    7.20
  -1  -3   4  129.49    8.30
   1   3  -4  130.09   11.70
  -1   3   4  133.99    8.10
   1   3  -4  113.69    7.00
   1   3  -4  127.29    8.10
   1   3  -4  131.99   11.00
   0  -3   4  289.07   14.10
   0  -3  -4  284.87   12.50
   0   3  -4  297.17   14.00
   0   3  -4  272.57   23.20
   0   3  -4  299.67   14.30
   0   3  -4  288.27   16.80
   0   3  -4  315.47   17.30
   0   3   4  297.97   13.40
   1  -3   4  115.59    8.30
  -1  -3  -4  113.19    7.10
   1   3   4  102.49    6.90
  -1   3  -4  112.79    9.80
  -1   3  -4  111.99   16.90
  -1   3  -4  118.29    8.10
  -1   3  -4  117.89    7.50
  -1   3  -4  101.39    7.80
  -1   3  -4  116.09   12.40
  -2  -3  -4  134.79    8.60
   2  -3   4  144.99   10.30
  -2   3  -4  134.79    9.80
  -2   3  -4  104.69   21.40
   2   3   4  144.49    8.40
  -2   3  -4  157.18    9.20
  -2   3  -4  155.38   11.10
  -2   3  -4  145.59   14.30
  -2   3  -4  134.49    9.70
   3  -3   4   35.90    6.30
  -3   3  -4   49.80    7.80
  -3   3  -4   43.70    7.00
  -3   3  -4   38.70    6.60
   3   3   4   42.30    4.60
  -3   3  -4   47.00   10.70
  -3   3  -4   22.00    7.00
   4  -3   4   10.20    4.90
  -4  -3  -4   13.40    4.40
  -4   3  -4   14.30   11.00
  -4   3  -4   15.20    4.60
  -4   3  -4   12.10    4.50
  -4   3  -4   16.80    4.30
   4   3   4   18.50    4.20
  -4   3  -4   16.70    4.70
  -5  -3  -4  101.19    9.80
   5  -3   4   80.79    9.10
   5  -3   4   82.79   11.70
   5   3   4  119.29   10.40
  -5   3  -4  106.89    8.70
   5   3   4  101.09   10.00
  -5   3  -4  108.69   15.90
  -5   3  -4   84.49   17.80
  -6  -3  -4   61.19    9.20
   6  -3   4   70.29    9.10
  -6  -3  -4   59.79   10.60
   6  -3   4   52.19    9.50
   6   3   4   73.09    7.90
  -6   3  -4   71.49    8.50
  -6   3  -4   51.79   19.10
  -6   3  -4   71.09   11.40
   7  -3   4   51.79   11.50
   7  -3   4   70.19   12.60
  -7  -3  -4   61.99    9.50
  -7  -3  -4   47.00    8.50
  -7   3  -4   51.99   23.40
   7   3   4   64.09    5.30
  -7   3  -4   66.89   11.50
   7   3   4   61.09    8.00
  -7   3  -4   95.69   10.50
  -8  -3  -4    2.80    4.30
   8  -3   4   12.80   11.00
   8  -3   4    5.70    4.50
  -8  -3  -4    7.20    9.60
   8   3   4    4.30    4.90
  -8   3  -4    2.90    3.90
  -8   3  -4   40.40   27.80
   8   3   4    5.20    4.20
  -9  -3  -4   24.90    7.70
   9  -3   4   17.40    8.70
   9  -3   4   28.90    6.60
  -9  -3  -4   12.40    5.30
  -9   3  -4   35.20    9.90
   9   3   4   36.40    6.40
  -9   3  -4   32.30    6.00
   9   3   4   29.60    7.00
  -9   3  -4    3.70   35.50
  10  -3   4    0.50    3.60
 -10  -3  -4    3.70    4.10
 -10  -3  -4    5.10    6.70
  10  -3   4    4.60    9.90
 -10   3  -4    0.30    3.10
  10   3   4    0.10    3.50
 -10   3  -4    6.50    9.50
 -10   3  -4  -38.60   43.80
  10   3   4    1.90    3.50
 -11  -3  -4   19.70    5.30
  11  -3   4   15.60    5.10
 -11   3  -4   19.60    4.60
  11   3   4   12.90    4.30
  11   3   4   15.40    5.00
 -12  -3  -4   49.30    6.70
  12  -3   4   37.10    6.30
  12   3   4   50.19    5.80
 -12   3  -4   44.20    5.70
 -12   3  -4   40.70    5.50
  12   3   4   48.70    5.90
  13  -4  -4    7.80    3.60
 -13  -4   4   10.60    4.10
  13   4  -4   12.60    3.00
 -13   4   4   13.60    3.20
  12  -4  -4    4.80    3.60
 -12  -4   4    3.80    4.00
  12   4  -4    3.70    3.00
 -11  -4   4   17.00    6.10
  11  -4  -4   13.40    4.80
  11   4  -4   14.10    3.80
  11   4  -4   13.80    3.90
  10  -4  -4    5.00    7.40
 -10  -4   4    1.50    5.20
  10  -4  -4    2.00    4.60
 -10  -4   4    7.10    6.10
  10   4  -4    6.30    4.60
  10   4  -4    6.20    3.90
  10   4  -4   -4.00   20.20
  10   4  -4    3.90    4.00
  10   4  -4    4.80   10.10
  -9  -4   4   49.99    9.10
  -9  -4   4   62.19   11.20
   9  -4  -4   46.90    7.20
   9  -4  -4   50.39   10.50
   9   4  -4   62.49    7.10
   9   4  -4   61.69   10.10
  -9   4   4   59.69   10.70
   9   4  -4   34.20   19.20
   9   4  -4   54.19   13.30
   9   4  -4   58.39    5.40
  -8  -4   4    2.20    4.30
   8  -4  -4    5.60    5.70
   8  -4  -4    2.50    3.70
  -8  -4   4    4.00    5.40
   8   4  -4    4.10    4.10
   8   4  -4   -1.80    2.20
  -8   4   4   -2.30    5.20
   8   4  -4   -0.90    1.90
   8   4  -4    5.90    7.30
   8   4  -4   -6.10   13.70
  -7  -4   4   74.39   11.30
  -7  -4   4   87.39   12.20
   7  -4  -4   74.49   11.10
   7  -4  -4   71.09    8.70
  -7   4   4   58.39    9.40
   7   4  -4   69.19   15.20
  -7   4   4   72.39   10.80
   7   4  -4   74.29    7.40
  -7   4   4   84.69   28.50
   7   4  -4   69.79    9.70
   7   4  -4   65.69   14.00
   6  -4  -4  311.47   19.40
  -6  -4   4  334.17   19.10
  -6  -4   4  354.66   21.40
  -6   4   4  317.67   28.50
   6   4  -4  318.77   14.60
   6   4  -4  330.97   17.40
  -6   4   4  300.47   18.20
  -6   4   4  307.67   15.00
   6   4  -4  313.77   23.30
   6   4  -4  334.47   25.00
   6   4  -4  323.57   14.00
  -5  -4   4  556.24   25.40
   5  -4  -4  551.54   25.20
  -5   4   4  518.85   24.90
   5   4  -4  547.85   33.50
  -5   4   4  546.85   20.30
   5   4  -4  526.05   21.00
  -5   4   4  566.94   24.80
   5   4  -4  530.55   21.10
   5   4  -4  547.45   24.00
   5   4  -4  555.64   28.10
   4  -4  -4  104.59    8.60
  -4  -4   4  123.19    9.60
   4   4  -4  146.59   10.90
   4   4  -4  137.89   14.40
  -4   4   4  121.29   10.10
   4   4  -4  125.59    8.40
   4   4  -4  118.89    7.60
   4   4  -4  135.49   13.70
  -3  -4   4   10.80    3.60
   3  -4  -4   10.10    3.00
   3   4  -4    5.10    2.50
   3   4  -4    7.80    7.20
   3   4  -4    9.90    3.30
   3   4  -4   10.00    5.80
  -2  -4   4  209.68   11.80
   2   4  -4  213.58   19.90
   2   4  -4  188.48   14.20
   2   4  -4  186.48   15.50
   2   4  -4  193.68   10.60
  -1  -4   4  184.08   11.20
   1   4  -4  182.08   10.10
   1   4  -4  179.08   13.80
   1   4  -4  183.48   18.80
   1   4  -4  176.98   10.10
  -1   4   4  181.48   11.20
   1   4  -4  198.48   15.20
   0  -4   4  116.99    8.70
   0   4  -4  119.49   12.60
   0   4  -4  115.29   11.50
   0   4  -4  115.69    7.90
   0   4  -4  128.19   15.10
   0   4   4  106.49    8.40
   0   4  -4  125.09    8.00
   1  -4   4   85.79    7.90
  -1   4  -4   81.49   16.00
  -1   4  -4   98.19    7.50
  -1   4  -4  124.49   13.30
  -1   4  -4   93.49   10.40
   1   4   4   83.69    8.10
   1   4   4   90.29    7.70
  -1   4  -4   91.89    7.20
   2  -4   4   31.00    6.40
  -2  -4  -4   30.50    5.10
  -2   4  -4   28.70   17.10
  -2   4  -4   29.10    5.30
   2   4   4   31.50    6.20
  -2   4  -4   35.70    5.80
  -2   4  -4   22.20    5.80
  -2   4  -4   30.10    5.40
   2   4   4   26.00    5.10
  -2   4  -4   23.20    9.70
  -3  -4  -4  425.56   20.00
   3  -4   4  438.86   22.80
  -3   4  -4  477.55   21.20
  -3   4  -4  462.15   18.50
  -3   4  -4  399.96   21.10
   3   4   4  413.86   19.80
   3   4   4  460.85   21.70
  -3   4  -4  434.66   40.90
  -3   4  -4  434.46   26.50
  -3   4  -4  459.15   23.50
  -3   4  -4  387.36   19.50
  -4  -4  -4  168.88   11.70
   4  -4   4  156.78   12.10
   4  -4   4  148.09   13.40
  -4   4  -4  143.69   12.50
  -4   4  -4  152.98   19.80
   4   4   4  164.18   12.20
  -4   4  -4  161.98   12.20
   4   4   4  157.28    9.90
  -4   4  -4  143.19   10.90
  -4   4  -4  166.48   10.00
  -5  -4  -4   45.80   10.90
   5  -4   4   47.60    7.70
   5  -4   4   47.50    9.80
  -5  -4  -4   47.20    9.20
  -5   4  -4   45.90    7.60
   5   4   4   49.60    8.50
  -5   4  -4   53.79    8.80
   5   4   4   37.10    4.10
  -5   4  -4   39.70   16.20
  -5   4  -4   46.90    6.60
   5   4   4   57.09    6.20
  -6  -4  -4   15.70    6.20
  -6  -4  -4   30.10    7.30
   6  -4   4   37.10   10.10
   6  -4   4   34.40    8.40
  -6   4  -4   19.30   18.00
  -6   4  -4   33.70    5.80
  -6   4  -4   48.00    9.00
   6   4   4   40.70    6.30
   6   4   4   39.10    4.30
   6   4   4   33.20    6.70
   7  -4   4   52.89    8.10
  -7  -4  -4   40.70   13.70
  -7  -4  -4   46.10    8.20
   7  -4   4   42.40   12.00
   7   4   4   49.20    4.90
  -7   4  -4   37.30    8.30
  -7   4  -4   46.40    7.30
   7   4   4   40.40    7.30
  -7   4  -4   22.10   21.90
   7   4   4   54.19    6.70
  -8  -4  -4  113.29   11.60
   8  -4   4  106.99   17.90
   8  -4   4  102.99   10.70
  -8  -4  -4  109.79   14.50
  -8   4  -4  123.89   13.50
   8   4   4  107.79    9.00
   8   4   4  122.09   11.20
  -8   4  -4  112.39    9.90
  -8   4  -4   68.69   28.60
   9  -4   4   19.50   11.00
  -9  -4  -4   25.20    9.00
   9  -4   4   19.00    5.50
  -9  -4  -4   18.00    5.50
  -9   4  -4   22.60    5.40
  -9   4  -4   16.30    7.20
  -9   4  -4   16.90   32.40
   9   4   4   15.50    4.20
   9   4   4   15.60    4.90
  10  -4   4    5.60    4.20
 -10  -4  -4    3.30    3.90
  10   4   4    2.10    3.90
  10   4   4    6.50    3.50
 -10   4  -4    4.00    3.00
 -10   4  -4    2.00    3.60
  11  -4   4    2.80    3.20
 -11  -4  -4    1.40    3.00
  11   4   4    5.50    3.50
  11   4   4    3.90    3.00
 -11   4  -4    4.50    2.50
 -11   4  -4    8.30    3.60
  12  -4   4    0.80    2.80
 -12  -4  -4    4.40    2.70
  12   4   4    2.50    2.20
 -12   4  -4    2.60    2.00
  12   4   4    3.30    2.80
 -12   4  -4    2.30    2.60
  12  -5  -4   24.30    5.20
 -12  -5   4   17.10    4.70
  12   5  -4   19.10    2.90
 -12   5   4   30.90    5.30
  12   5  -4    9.80    4.30
 -11  -5   4   12.90    6.40
  11  -5  -4   21.30    4.90
  11   5  -4   27.10    5.20
  11   5  -4   25.70    3.70
 -11   5   4   35.90    6.30
 -10  -5   4   24.70    6.70
  10  -5  -4   25.00    5.90
  10   5  -4   23.90    4.20
  10   5  -4   46.00   22.70
 -10   5   4   36.80    7.60
  10   5  -4   26.50    4.20
   9  -5  -4   38.10    6.20
   9  -5  -4   69.59   14.00
  -9  -5   4   48.70    9.80
  -9  -5   4   37.70    8.10
   9   5  -4   45.50    5.30
  -9   5   4   28.10    6.90
  -9   5   4   36.00    6.50
   9   5  -4   30.10    3.90
   9   5  -4   69.19   18.10
  -9   5   4   38.60    7.00
   9   5  -4   52.79   18.60
   8  -5  -4    8.30    6.50
   8  -5  -4    4.40    4.10
  -8  -5   4    2.90    4.70
  -8  -5   4    6.50    4.70
   8   5  -4    9.40    4.20
   8   5  -4    6.20    2.50
   8   5  -4    9.20   14.30
  -8   5   4   10.50    6.30
  -8   5   4    4.80    4.80
   8   5  -4    9.40    8.60
   8   5  -4   15.00    3.40
  -7  -5   4  223.18   17.20
  -7  -5   4  271.67   23.50
   7  -5  -4  210.18   19.80
   7   5  -4  195.18   10.40
   7   5  -4  206.08   10.70
  -7   5   4  184.08   15.00
   7   5  -4  187.18   21.50
   7   5  -4  213.38   12.00
   7   5  -4  209.68   22.80
  -7   5   4  227.68   14.80
   6  -5  -4   -1.80    4.00
  -6  -5   4    1.20    3.40
  -6   5   4    4.10    6.10
   6   5  -4    2.30    6.40
  -6   5   4   -2.40    3.00
   6   5  -4    2.20    2.50
   6   5  -4    1.00    2.20
   6   5  -4    0.60    2.50
   6   5  -4    3.70   10.80
   5  -5  -4   97.19    9.00
  -5  -5   4  109.19   10.20
   5   5  -4  128.89    7.20
  -5   5   4  130.79   10.30
  -5   5   4  117.69   11.90
   5   5  -4  138.79   14.50
   5   5  -4  138.29    8.00
   5   5  -4   94.89   15.10
   5   5  -4  126.29    8.20
  -4  -5   4  161.58   11.40
  -4   5   4  138.39   10.00
   4   5  -4  135.39    7.40
   4   5  -4  149.59   24.00
   4   5  -4  140.49    7.20
  -4   5   4  127.89   11.30
   4   5  -4  141.89    9.00
   4   5  -4  138.29   11.90
   4   5  -4  135.69   11.50
  -3  -5   4   32.70    6.20
   3   5  -4   19.10    7.30
   3   5  -4   30.00    4.90
  -3   5   4   33.00    5.80
  -3   5   4   37.70    6.60
   3   5  -4   19.60    7.10
  -2  -5   4  284.57   15.10
   2   5  -4  240.18   10.50
   2   5  -4  250.27   13.20
   2   5  -4  287.27   21.60
  -2   5   4  244.18   14.70
  -1  -5   4   93.99    8.10
   1   5  -4   74.89    7.20
  -1   5   4   87.39    8.70
  -1   5   4   81.09    8.60
  -1   5   4   88.59    7.30
   1   5  -4   79.09   12.60
   0  -5   4  152.78   10.70
   0   5   4  123.89   10.30
   0   5  -4  131.39   13.80
   0   5  -4  125.09    8.30
   0   5  -4  117.79    9.10
   0   5   4  110.49    7.90
   0   5   4  123.19   10.20
   1   5   4   30.60    6.80
   1   5   4   22.10    5.90
  -1   5  -4   22.90    3.20
   1   5   4   21.70    5.90
  -1   5  -4   25.10    7.00
  -1   5  -4   21.80    4.70
   2  -5   4  216.28   14.70
   2   5   4  218.68   14.10
   2   5   4  212.78   15.30
   2   5   4  189.08    9.90
  -2   5  -4  196.08   16.30
  -2   5  -4  212.98    9.40
  -2   5  -4  199.98   12.60
  -2   5  -4  187.58   12.70
  -2   5  -4  213.98    9.90
  -3  -5  -4   51.79    7.80
   3  -5   4   40.40    8.10
   3   5   4   42.60    4.50
  -3   5  -4   46.80    5.60
  -3   5  -4   40.90    4.70
  -3   5  -4   24.20    5.90
  -3   5  -4   28.40    4.40
  -3   5  -4   29.40   10.90
  -3   5  -4   31.10    8.00
   4  -5   4   22.60    7.30
   4  -5   4   31.80    7.40
  -4  -5  -4   42.80    7.70
  -4   5  -4   28.90    5.50
  -4   5  -4   14.90    4.50
  -4   5  -4  -10.30   20.70
  -4   5  -4   23.90    7.20
   4   5   4   22.80    3.20
  -4   5  -4   29.30    5.90
   4   5   4   33.70    6.70
  -4   5  -4   24.00   13.80
  -5  -5  -4   46.60    8.70
   5  -5   4   42.30    8.00
   5  -5   4   52.09   11.80
   5   5   4   28.90    3.50
   5   5   4   23.50    6.50
  -5   5  -4   22.80    4.30
  -5   5  -4   30.40    6.50
  -5   5  -4    8.10    5.50
  -5   5  -4   18.30   15.80
  -5   5  -4   28.30   31.50
   6  -5   4  123.09   17.40
   6  -5   4  145.39   12.50
  -6  -5  -4  162.88   13.90
  -6   5  -4  179.38   12.40
  -6   5  -4  152.98    9.60
  -6   5  -4  156.88   12.10
  -6   5  -4  109.69   27.50
   6   5   4  147.29   12.90
   6   5   4  133.09    7.50
   7  -5   4   64.89    9.40
  -7  -5  -4   93.99   15.20
  -7  -5  -4   69.69   10.20
   7  -5   4   77.49   15.80
  -7   5  -4   70.79    6.90
   7   5   4   84.19   13.20
  -7   5  -4   92.69    9.30
  -7   5  -4   70.89   12.10
   7   5   4   72.09    5.50
  -7   5  -4   47.00   23.10
   8  -5   4   47.50    7.80
  -8  -5  -4   56.59    8.30
  -8   5  -4   52.09    6.10
   8   5   4   45.40    8.20
  -8   5  -4   44.10    6.60
  -9  -5  -4    1.90    4.00
   9  -5   4    2.60    3.60
  -9   5  -4    3.40    2.40
   9   5   4   -0.10    3.50
  -9   5  -4    0.10    3.20
 -10  -5  -4    1.10    2.80
  10  -5   4    2.40    3.40
 -10   5  -4    4.60    2.20
  10   5   4    4.50    3.60
 -10   5  -4    1.60    2.80
 -11  -5  -4    3.60    2.60
  11  -5   4    2.70    3.30
  11   5   4    5.50    3.00
 -11   5  -4    8.50    3.00
 -11  -6   4   43.80    5.80
 -11   6   4   41.90    5.30
  11   6  -4   38.60    3.60
  11   6  -4   33.40    5.50
 -10  -6   4    2.70    3.90
 -10   6   4   11.20    4.00
  10   6  -4    5.50    2.80
  10   6  -4    5.70    4.20
  -9  -6   4    6.40    5.00
  -9   6   4   12.20    4.70
   9   6  -4   11.50    2.60
   9   6  -4    9.40    4.60
  -8  -6   4   89.99   11.00
  -8   6   4   98.89    9.20
  -8   6   4   87.39   10.10
   8   6  -4   88.09   10.20
  -7  -6   4   29.80    7.10
  -7  -6   4   18.70    7.60
  -7   6   4   12.60    6.00
  -7   6   4   20.50    5.50
   7   6  -4   19.70    5.60
   7   6  -4   17.10    3.20
   7   6  -4   16.10   12.80
  -6  -6   4    1.00    4.90
   6   6  -4   -7.40    6.30
   6   6  -4    0.20    4.90
   6   6  -4    1.90    2.40
  -6   6   4    1.50    3.40
  -6   6   4   -3.50    5.70
  -5  -6   4   60.29    9.40
   5   6  -4   42.10    7.40
   5   6  -4   37.40    4.90
  -5   6   4   45.40    6.60
   5   6  -4   44.00   12.70
  -5   6   4   53.29    9.20
   4   6  -4  166.88   12.20
  -4   6   4  159.38   10.90
   4   6  -4  149.69    9.70
   4   6  -4  138.09   19.70
  -4   6   4  140.99   13.10
  -3  -6   4  148.09   11.30
  -3   6   4  145.19   10.30
  -3   6   4  145.79   12.60
   3   6  -4  123.29   25.60
   3   6  -4  161.68   10.10
  -2  -6   4  422.96   20.20
   2   6  -4  419.26   19.10
   2   6  -4  399.86   28.70
  -2   6   4  400.76   20.90
  -2   6   4  419.66   18.70
  -1  -6   4   45.80    7.60
   1   6  -4   73.39   14.50
   1   6  -4   55.39    7.20
  -1   6   4   47.70    5.80
  -1   6   4   63.69    8.60
   0  -6   4    7.30    4.80
   0   6   4    5.70    5.10
   0   6   4    3.90    3.00
   0   6   4    4.70    4.80
   0   6  -4    8.70    6.00
   0   6  -4    5.40    3.90
   1  -6   4   99.09   10.20
   1   6   4  104.29   11.30
  -1   6  -4   99.99   15.20
   1   6   4  106.19   10.90
  -1   6  -4  112.49    9.70
   1   6   4  115.49    7.50
   2  -6   4   50.49    9.60
  -2   6  -4   52.99    7.80
   2   6   4   62.39   10.20
   2   6   4   50.09    5.10
  -2   6  -4   39.50    9.00
   3  -6   4    8.50    6.30
  -3   6  -4    9.70    6.20
   3   6   4   10.20    5.50
   3   6   4   13.10    3.00
  -3   6  -4   16.90    4.90
   4  -6   4   15.30    7.40
   4   6   4    4.30    2.20
   4   6   4    4.60    4.50
  -4   6  -4    9.40    4.30
   5  -6   4   42.20   12.50
   5  -6   4   29.30    7.80
   5   6   4   34.50    3.70
   5   6   4   35.30    7.50
  -5   6  -4   34.90    6.50
   6  -6   4   26.40    6.90
   6   6   4   20.00    5.50
  -6   6  -4   30.20    6.50
   6   6   4   27.30    3.20
  -7   6  -4   49.99    7.60
   7   6   4   41.10    7.20
   8  -6   4   46.00    7.10
  -8   6  -4   40.60    6.00
   8   6   4   43.10    7.10
   9  -6   4    2.60    3.80
   9   6   4    9.30    3.40
  -9   6  -4   11.90    3.50
   9   7  -4    6.10    1.90
  -9   7   4    8.30    4.30
   9   7  -4    8.90    4.60
   8   7  -4    1.10    3.30
  -8   7   4    8.90    3.50
   8   7  -4   11.20    2.50
  -7   7   4   97.19    7.80
   7   7  -4   77.89    5.50
   7   7  -4   70.69    7.60
   6   7  -4    5.50    5.10
   6   7  -4    0.70    1.90
  -6   7   4    1.20    3.20
  -6   7   4   -0.80    5.70
   5   7  -4    3.20    4.70
  -5   7   4    8.70    3.60
   5   7  -4    3.60    2.60
  -5   7   4    9.00    5.90
  -4   7   4   13.70    4.00
   4   7  -4    4.70    2.70
  -4   7   4    7.00    5.50
  -3   7   4  170.98   10.40
   3   7  -4  176.08   23.80
   3   7  -4  169.38   10.20
  -3   7   4  144.59   12.90
   2   7  -4   77.59   23.20
   2   7  -4   89.79    8.00
  -2   7   4   83.39   10.40
  -2   7   4   96.99    7.60
  -1   7   4    2.80    2.80
   1   7  -4    2.00    7.30
  -1   7   4    6.00    4.80
   1   7  -4    5.20    3.10
   0   7   4   71.89   10.40
   0   7  -4   67.59    8.00
   0   7   4   61.39    5.70
  -1   7  -4   24.80    8.30
  -1   7  -4   29.30    5.70
   1   7   4   16.70    3.10
   1   7   4   22.50    6.30
   2   7   4  108.89    6.40
  -2   7  -4  117.59    9.90
   2   7   4  104.39   10.70
   3   7   4   31.60    3.50
   3   7   4   57.49    8.90
  -3   7  -4   36.70    5.90
   4   7   4   25.70    6.50
   4   7   4   16.00    3.20
  -4   7  -4   17.90    4.70
   5   7   4   41.00    7.80
  -5   7  -4   41.60    6.50
   6   7   4   42.60    8.70
  -6   7  -4   53.29    7.80
   7   7   4   45.10    6.30
   6   8  -4   10.90    2.30
  -6   8   4   11.60    2.80
  -5   8   4   -0.60    2.80
   5   8  -4   -0.90    1.80
   4   8  -4    7.40    2.50
  -4   8   4    5.30    2.70
  -4   8   4    2.90    6.70
  -3   8   4   40.30    6.90
   3   8  -4   43.60    4.90
  -3   8   4   44.90    4.40
  -2   8   4   32.30    6.70
   2   8  -4   30.60    4.50
  -2   8   4   27.80    3.50
  -1   8   4   15.30    2.80
   1   8  -4   27.20    4.50
  -1   8   4   18.00    5.80
   0   8   4    9.40    5.20
   0   8  -4    8.80    3.20
   0   8   4    8.70    2.80
  -1   8  -4   39.40    5.80
   1   8   4   33.50    6.80
  -2   8  -4   12.80    6.10
   2   8   4    8.10    4.30
   3   8   4   62.29    7.40
  -3   8  -4   65.39    6.50
   4   8   4    7.60    3.80
  -4   8  -4   12.30    3.20
  -5   8  -4   33.50    4.50
   5   8   4   32.00    5.00
  15   0  -5   19.50    3.50
  15   0  -5   21.20    3.70
  14   0  -5   66.09    7.70
 -14   0   5   70.59    7.40
  14   0  -5   76.29    7.30
  13   0  -5  163.58   11.60
  13   0  -5  152.98   11.30
 -13   0   5  155.48   12.30
 -12   0   5   25.70   11.20
  12   0  -5    5.60    5.30
  12   0  -5   16.40    8.90
 -12   0   5    8.10    5.30
  12   0  -5   12.50    4.00
  11   0  -5    6.60    3.80
  11   0  -5    6.80    4.30
  11   0  -5    4.70   11.00
 -11   0   5   16.00    5.90
 -11   0   5    7.80    6.60
  10   0  -5   30.10    9.50
  10   0  -5   33.90    6.60
  10   0  -5   31.90    6.00
 -10   0   5   25.90    6.90
  10   0  -5   30.10   10.00
  10   0  -5   38.70   47.00
   9   0  -5  217.08   12.80
   9   0  -5  216.98   13.20
  -9   0   5  216.88   15.60
  -9   0   5  210.38   16.10
   9   0  -5  208.78   37.70
   9   0  -5  205.98   16.90
   9   0  -5  202.88   17.40
   8   0  -5   70.89    8.20
  -8   0   5   60.69    8.70
  -8   0   5   69.99   13.60
   8   0  -5   82.19   11.80
   8   0  -5   81.49   10.40
   8   0  -5   71.29   10.70
  -7   0   5    4.00    3.30
   7   0  -5    2.90    3.50
   7   0  -5    3.90    4.30
   7   0  -5   26.90   18.80
   6   0  -5  212.88   14.20
  -6   0   5  212.98   13.00
   6   0  -5  221.48   14.50
   6   0  -5  230.88   25.50
   5   0  -5  939.91   37.90
   5   0  -5  981.30   38.30
   5   0  -5  959.90   43.10
  -5   0   5  977.20   36.70
  -4   0   5   18.60    4.00
   4   0  -5    9.30    3.70
   4   0  -5   13.30    3.90
   4   0  -5   13.10   10.90
  -3   0   5 2267.37   74.19
   3   0  -5 2212.18   74.99
   3   0  -5 2229.78   78.79
  -2   0   5  431.06   17.70
   2   0  -5  436.56   18.50
   2   0  -5  427.96   18.70
   2   0  -5  442.36   23.90
   1   0  -5 2921.81   97.89
   1   0  -5 3071.09  100.79
   0   0  -5  822.42   35.30
   0   0  -5  807.42   30.60
   0   0   5  836.02   30.50
   0   0  -5  843.82   27.50
   0   0  -5  844.62   31.60
  -1   0  -5    1.60   10.70
   1   0   5   17.60    3.90
  -1   0  -5   22.20    4.60
  -2   0  -5  341.17   25.50
  -2   0  -5  356.96   16.70
   2   0   5  339.37   16.80
  -2   0  -5  348.57   17.50
  -3   0  -5  121.49   20.80
   3   0   5  140.49   11.60
  -3   0  -5  144.29   11.00
  -3   0  -5  131.39    9.80
  -4   0  -5  511.85   25.80
   4   0   5  506.45   24.80
  -4   0  -5  561.54   37.60
  -5   0  -5    3.20    3.40
   5   0   5    1.30    3.60
  -6   0  -5  118.19   12.20
   6   0   5  143.79   13.20
   6   0   5   91.59   11.80
   6   0   5  120.59   10.00
  -6   0  -5  126.29   10.30
  -6   0  -5  125.19   11.70
   7   0   5   55.69    7.70
  -7   0  -5   57.29    8.40
   7   0   5   58.99    8.50
  -7   0  -5   62.79   11.70
  -7   0  -5   48.40    8.10
   7   0   5   48.70   10.70
   8   0   5   16.30    5.30
  -8   0  -5    4.40   62.19
  -8   0  -5   10.80    5.10
  -8   0  -5   22.80    8.50
   8   0   5   11.50    5.50
  -8   0  -5    1.60    8.70
   8   0   5   20.20    8.70
   9   0   5   69.19    8.90
   9   0   5   75.29    9.60
  -9   0  -5   64.39    9.20
  -9   0  -5   69.39   10.10
  -9   0  -5  106.69   17.70
   9   0   5   78.69   21.30
 -10   0  -5    3.40    5.90
  10   0   5   -8.40   11.30
  10   0   5    6.10    6.00
 -10   0  -5   15.30    8.40
  10   0   5    4.90    5.40
 -11   0  -5   19.60    5.80
 -11   0  -5   12.30    4.50
  11   0   5   17.80    5.40
  11   0   5   24.90    5.50
  12   0   5    0.30    3.40
 -12   0  -5    2.10    3.10
  12   0   5   -2.70    3.20
 -12   0  -5    1.50    3.60
 -13   0  -5   20.60    4.40
 -13   0  -5   15.70    3.20
  13   0   5   13.30    4.40
 -15  -1   5   10.70    3.20
  15  -1  -5    9.60    3.70
  15  -1  -5   15.00    3.60
  15   1  -5   20.70    3.80
  14  -1  -5   16.90    4.90
  14  -1  -5   24.90    5.00
 -14  -1   5   25.00    6.20
  14   1  -5   27.50    4.50
  14   1  -5   28.50    6.10
  13  -1  -5    1.60    4.20
  13  -1  -5    3.40    3.40
 -13  -1   5    3.40    4.10
  13   1  -5    0.80    3.10
 -13   1   5    2.30    3.80
  13   1  -5    2.60    3.20
 -12  -1   5   46.70   11.50
  12  -1  -5   80.99   16.10
 -12  -1   5   51.59   10.50
  12  -1  -5   41.10    7.80
  12  -1  -5   47.20    7.50
  12   1  -5   66.49   20.70
  12   1  -5  101.99   55.19
  12   1  -5   55.19   18.20
  12   1  -5   60.29    9.80
  12   1  -5   64.29    9.90
 -12   1   5   61.69    8.10
  11  -1  -5   34.80    6.30
 -11  -1   5   46.60    8.80
 -11  -1   5   43.40   10.80
  11  -1  -5   47.80   12.80
  11  -1  -5   25.90    5.50
  11   1  -5   -1.70   39.70
  11   1  -5   34.40    5.90
  11   1  -5   27.10   12.80
 -11   1   5   32.60   13.40
 -11   1   5   36.70    7.10
  11   1  -5   58.99   17.10
  11   1  -5   30.80    6.20
 -10  -1   5  116.19   12.60
  10  -1  -5   71.69   11.60
  10  -1  -5  109.09   10.00
  10  -1  -5  112.29   10.10
 -10  -1   5  117.19   14.10
  10   1  -5   94.59    9.10
  10   1  -5  118.19   16.40
 -10   1   5  105.79   16.40
 -10   1   5  102.29   13.40
  10   1  -5  103.19    8.90
  10   1  -5  145.69   35.40
  10   1  -5  126.99   18.60
  -9  -1   5  168.08   14.30
   9  -1  -5  154.58   11.80
  -9  -1   5  143.89   13.20
   9  -1  -5  175.08   15.50
   9  -1  -5  161.58   11.50
   9   1  -5  148.09   10.50
  -9   1   5  161.88   13.90
   9   1  -5  159.98   11.20
   9   1  -5  147.49   28.60
   9   1  -5  159.18    9.00
  -9   1   5  169.28   13.00
   9   1  -5  146.99   14.90
  -9   1   5  178.28   14.10
  -8  -1   5    1.30    3.20
   8  -1  -5    4.50    3.70
   8  -1  -5    2.50    3.20
  -8  -1   5    4.00    4.30
   8   1  -5    1.10    2.70
   8   1  -5   -0.60    3.30
  -8   1   5    3.70    4.90
   8   1  -5   -7.20   17.20
   8   1  -5    2.60    3.90
   8   1  -5    0.60    3.60
  -8   1   5    3.10    4.00
  -8   1   5    0.50    2.90
   7  -1  -5  127.49   11.50
  -7  -1   5  134.99   10.90
   7  -1  -5  138.19   12.70
   7  -1  -5  165.08   36.50
  -7   1   5  117.99   10.00
   7   1  -5  129.49   11.70
   7   1  -5  133.59   11.40
   7   1  -5  129.89   19.60
   6  -1  -5   23.00    5.90
   6  -1  -5   -0.10   24.90
  -6  -1   5   30.20    6.50
   6  -1  -5   37.40    7.90
   6   1  -5   43.90    7.70
  -6   1   5   33.10    5.20
   6   1  -5   35.20   12.90
   6   1  -5   34.90    6.00
   5  -1  -5  377.56   19.80
  -5  -1   5  380.36   18.40
   5  -1  -5  396.46   19.40
   5  -1  -5  347.07   33.10
   5   1  -5  431.36   28.30
   5   1  -5  419.96   19.80
  -5   1   5  387.56   17.90
   5   1  -5  394.16   24.50
  -4  -1   5  453.65   23.10
   4  -1  -5  498.85   22.00
   4  -1  -5  399.16   31.20
   4  -1  -5  461.75   21.50
   4   1  -5  453.65   20.80
  -4   1   5  459.25   19.40
   4   1  -5  480.35   25.20
   4   1  -5  479.65   21.30
   3  -1  -5  142.49    9.90
   3  -1  -5  151.48   19.90
  -3  -1   5  166.28    9.60
   3  -1  -5  159.18    9.80
   3   1  -5  179.78   10.40
   3   1  -5  167.38   15.30
   3   1  -5  170.58   10.20
  -3   1   5  158.98    8.80
   2  -1  -5  321.17   14.80
  -2  -1   5  313.67   14.50
   2   1  -5  318.57   15.10
  -2   1   5  312.77   17.00
  -2   1   5  317.47   14.00
   2   1  -5  339.57   15.20
   2   1  -5  318.37   19.20
   2   1  -5  331.47   15.30
   1  -1  -5  192.28   11.00
  -1  -1   5  191.38   10.60
   1  -1  -5  197.28   10.70
   1   1  -5  224.58   15.50
   1   1  -5  216.48   10.80
  -1   1   5  213.88   10.40
   1   1  -5  221.48   11.60
  -1   1   5  207.88   12.00
   1   1  -5  210.38   11.00
   0  -1   5  340.67   15.70
   0  -1  -5  328.57   15.30
   0   1  -5  356.06   16.10
   0   1   5  371.86   15.60
   0   1  -5  366.56   15.40
   0   1  -5  367.56   20.70
   0   1  -5  352.56   16.20
  -1  -1  -5  213.78   12.20
  -1  -1  -5  236.38   24.70
  -1  -1  -5  220.78   11.30
   1  -1   5  209.78   11.40
  -1   1  -5  194.28   11.20
  -1   1  -5  204.68   10.00
   1   1   5  207.18   11.40
  -1   1  -5  202.38   11.90
  -1   1  -5  203.38   15.70
  -2  -1  -5   53.79    7.60
   2  -1   5   47.60    7.10
  -2  -1  -5   54.59    5.90
  -2  -1  -5   33.00   21.90
   2   1   5   59.79    6.50
  -2   1  -5   53.79    4.20
  -2   1  -5   49.50   11.10
  -2   1  -5   48.00    6.90
  -2   1  -5   49.20    6.50
  -3  -1  -5  171.58   28.90
  -3  -1  -5  156.18   10.80
   3  -1   5  154.38   11.50
  -3  -1  -5  148.59   11.90
   3   1   5  181.68   12.10
  -3   1  -5  173.08   19.90
  -3   1  -5  175.38   12.10
  -3   1  -5  182.08   11.70
  -4  -1  -5  115.29   11.60
   4  -1   5  123.59   10.90
  -4  -1  -5  108.79   35.50
  -4   1  -5  115.39   10.90
   4   1   5  139.89   11.80
  -4   1  -5  108.49   19.40
   5  -1   5  192.88   15.00
  -5  -1  -5  192.68   13.80
  -5   1  -5  175.28   26.40
  -5   1  -5  198.78   15.30
  -5   1  -5  190.78   13.70
   5   1   5  212.38   15.10
   6  -1   5  250.57   15.60
  -6  -1  -5  275.67   16.40
   6  -1   5  262.67   19.60
   6  -1   5  256.97   15.30
   6   1   5  264.47   14.60
  -6   1  -5  281.87   15.60
   6   1   5  301.57   19.90
   6   1   5  285.37   15.70
  -6   1  -5  276.87   16.20
  -6   1  -5  300.47   20.50
  -6   1  -5  279.67   18.30
  -6   1  -5  323.67   41.40
   7  -1   5   35.30    9.90
   7  -1   5   48.70    7.90
  -7  -1  -5   44.10    9.10
  -7  -1  -5   49.90    9.00
  -7  -1  -5   48.20    8.10
   7  -1   5   61.89    9.00
  -7   1  -5   48.00    7.60
  -7   1  -5   51.09    8.00
  -7   1  -5   61.39   17.70
   7   1   5   58.89    8.10
   7   1   5   60.69    7.60
  -7   1  -5   33.90   32.30
   7   1   5   41.80   11.30
  -7   1  -5   43.50    9.00
  -8  -1  -5   53.09    9.60
   8  -1   5   48.70    7.80
  -8  -1  -5   43.80    7.60
   8  -1   5   55.19   12.00
   8  -1   5   45.70    8.60
  -8  -1  -5   43.60    8.80
  -8   1  -5   52.59   46.30
  -8   1  -5   48.20    7.90
   8   1   5   51.59   11.90
  -8   1  -5   58.19   12.40
  -8   1  -5   73.69   15.10
  -8   1  -5   46.60    7.30
   8   1   5   51.89    7.90
   8   1   5   41.00    7.30
   8   1   5   48.30    8.00
   9  -1   5   31.30   10.80
  -9  -1  -5   13.70    6.40
   9  -1   5   26.00    6.80
  -9  -1  -5   22.40    5.80
  -9  -1  -5   14.10    6.50
   9  -1   5   27.20    6.20
   9   1   5   14.70    5.70
   9   1   5   12.50    6.00
  -9   1  -5    7.90    8.00
  -9   1  -5   22.10    5.60
  -9   1  -5   70.19   57.19
  -9   1  -5   14.00   11.50
   9   1   5   13.00    5.20
  -9   1  -5   19.60    6.10
 -10  -1  -5    6.70    5.60
  10  -1   5    5.40   11.20
 -10  -1  -5    7.10    6.60
  10  -1   5    9.60    4.80
  10  -1   5    5.40    4.90
 -10  -1  -5   -0.10    3.40
  10   1   5   12.90    5.30
 -10   1  -5   14.70    4.80
  10   1   5    3.00    4.00
 -10   1  -5   -0.20   11.40
 -10   1  -5   10.00    4.80
 -11  -1  -5   34.80    7.60
  11  -1   5   21.60    5.80
 -11  -1  -5   27.60    5.60
  11  -1   5   29.70    6.20
 -11   1  -5   24.10    5.30
 -11   1  -5   25.50    5.90
  11   1   5   23.50    5.40
  11   1   5   23.70    5.30
 -12  -1  -5   11.70    5.70
 -12  -1  -5   14.30    4.30
  12  -1   5   15.20    4.80
  12  -1   5   10.40    4.70
 -12   1  -5    9.70    3.30
  12   1   5   14.30    4.60
 -12   1  -5   11.20    5.10
  13  -1   5    4.10    4.10
  13  -1   5    5.10    3.20
 -13  -1  -5   12.10    3.80
 -13  -1  -5    8.40    2.70
 -13   1  -5    3.80    2.60
  13   1   5    4.80    3.10
  14  -2  -5    4.60    3.40
 -14  -2   5    6.10    3.70
  14   2  -5    4.30    3.10
 -13  -2   5   15.40    5.30
  13  -2  -5   13.30    4.60
  13  -2  -5    6.60    6.40
  13   2  -5    8.80    4.60
  13   2  -5   15.70    4.30
  12  -2  -5    4.10    7.30
 -12  -2   5   13.70    8.20
  12  -2  -5    7.20    3.70
 -12  -2   5    9.40    4.80
  12  -2  -5   11.10    6.50
  12   2  -5   33.30   40.60
  12   2  -5    0.00    6.50
  12   2  -5   10.20    4.30
  12   2  -5    8.60    3.90
  12   2  -5   10.10    8.70
  11  -2  -5  115.89   18.90
  11  -2  -5   90.49    9.30
 -11  -2   5  131.99   18.80
 -11  -2   5   92.79   12.60
  11   2  -5   86.99    8.40
  11   2  -5   94.09    8.60
  11   2  -5   57.09   12.30
  11   2  -5   75.29   33.20
  11   2  -5   71.89   12.20
  10  -2  -5   10.40    3.90
  10  -2  -5   12.60    5.80
 -10  -2   5    6.60    5.60
 -10  -2   5   22.50    7.90
  10   2  -5   24.90   26.10
  10   2  -5   15.90    3.70
  10   2  -5    9.90    8.90
  10   2  -5   10.00    6.60
  10   2  -5   14.30    4.30
  10   2  -5   16.40    4.50
  10   2  -5   17.70    8.50
  -9  -2   5    8.60    5.40
   9  -2  -5   16.40    4.20
  -9  -2   5   16.50    5.70
   9  -2  -5   15.00    5.40
   9   2  -5  -17.40   19.80
   9   2  -5   15.30    7.90
   9   2  -5   14.10    6.20
   9   2  -5   21.10    4.90
   9   2  -5   22.90    3.60
   9   2  -5   18.00    4.50
  -9   2   5   10.50    5.70
  -9   2   5   12.70    7.40
   8  -2  -5  143.19   13.50
  -8  -2   5  173.98   14.60
   8  -2  -5  156.48   11.00
  -8  -2   5  152.08   13.00
   8   2  -5  174.28   10.70
   8   2  -5  120.09   21.30
   8   2  -5  148.99   10.00
  -8   2   5  148.89   13.40
   8   2  -5  144.79    8.10
   8   2  -5  162.58   16.10
   8   2  -5  154.68   13.80
  -7  -2   5   20.30    5.00
   7  -2  -5   12.80    4.60
  -7  -2   5   16.60    6.10
   7   2  -5   21.10    6.70
  -7   2   5   13.10    6.10
   7   2  -5   12.50    4.80
   7   2  -5   13.00    2.70
   7   2  -5   14.20   12.30
   7   2  -5   14.80    3.90
  -7   2   5   15.10    4.80
   6  -2  -5  415.66   21.70
  -6  -2   5  411.46   21.10
   6   2  -5  435.56   21.90
   6   2  -5  429.06   28.00
   6   2  -5  426.16   21.80
  -6   2   5  422.86   19.30
  -5  -2   5    5.10    2.80
   5  -2  -5    3.80    3.10
   5   2  -5   16.10    9.50
  -5   2   5   11.90    4.50
   5   2  -5    9.50    4.60
  -5   2   5   11.30    3.40
   5   2  -5   15.50    4.20
   5   2  -5   10.80    4.30
   4  -2  -5  440.46   20.10
  -4  -2   5  432.46   19.30
  -4   2   5  374.76   32.90
  -4   2   5  416.06   17.40
   4   2  -5  461.85   22.20
   4   2  -5  434.86   20.20
   4   2  -5  416.26   19.40
  -4   2   5  398.46   19.20
  -3  -2   5   96.99    7.80
  -3   2   5  130.79    7.30
   3   2  -5  138.69   10.40
   3   2  -5  120.29    8.70
   3   2  -5  123.19   12.70
  -3   2   5  130.99   17.80
   3   2  -5  140.69    9.20
  -3   2   5  110.09    8.00
  -2  -2   5  141.39    9.30
   2  -2  -5  144.99    9.00
   2   2  -5  164.68   13.80
  -2   2   5  143.89    9.00
  -2   2   5  161.48    8.20
   2   2  -5  177.48   11.50
   2   2  -5  170.98   11.10
  -2   2   5  165.58   18.90
   2   2  -5  167.38    9.80
   1  -2  -5  199.08   10.70
  -1   2   5  226.18   10.80
   1   2  -5  197.78   14.60
   1   2  -5  218.58   12.90
   1   2  -5  203.38   11.30
   0  -2  -5  112.19    7.50
   0  -2   5  119.59    8.30
   0   2  -5  114.89    8.90
   0   2  -5  120.69    8.10
   0   2  -5  120.69   13.00
   0   2   5  114.09    7.30
   0   2  -5  116.39    8.80
  -1  -2  -5  297.87   16.90
   1  -2   5  291.37   15.10
   1   2   5  320.27   14.50
  -1   2  -5  315.07   15.70
  -1   2  -5  298.17   15.00
  -1   2  -5  291.07   18.80
  -1   2  -5  312.87   15.30
   2  -2   5   39.10    7.00
  -2  -2  -5   34.20    5.60
  -2   2  -5   29.60    5.70
   2   2   5   34.80    5.70
  -2   2  -5   28.80    5.60
  -2   2  -5   32.70    5.60
  -3  -2  -5   13.30    4.10
   3  -2   5    9.60    3.80
  -3   2  -5   17.10    3.90
   3   2   5   22.90    5.70
  -3   2  -5   17.30    5.00
  -3   2  -5   13.70   10.60
   4  -2   5  354.06   20.50
  -4   2  -5  322.97   27.00
  -4   2  -5  341.87   18.60
   4   2   5  364.76   19.30
  -4   2  -5  348.17   19.70
   5  -2   5  323.57   16.80
   5  -2   5  316.07   20.00
  -5  -2  -5  293.07   17.80
  -5  -2  -5  268.27   16.60
   5   2   5  323.47   19.80
  -5   2  -5  263.67   28.80
  -5   2  -5  283.87   18.90
   5   2   5  305.67   15.90
  -5   2  -5  299.87   21.10
  -5   2  -5  295.47   18.20
  -6  -2  -5    7.10    5.00
   6  -2   5   13.60    5.20
   6  -2   5    5.80    5.30
   6  -2   5    5.40    6.30
  -6  -2  -5    5.40    3.90
  -6   2  -5    6.20    5.50
  -6   2  -5    6.00    3.90
  -6   2  -5    6.80    5.20
   6   2   5    5.70    4.70
  -6   2  -5   17.20   21.60
   6   2   5    6.60    4.20
   6   2   5   -1.60    6.20
  -6   2  -5   -0.10    3.00
   7  -2   5    7.90    5.30
  -7  -2  -5    6.60    4.90
  -7  -2  -5   12.20    5.90
   7  -2   5    6.90    6.00
   7  -2   5    5.70    5.50
  -7   2  -5    4.90    3.60
  -7   2  -5   13.30    6.90
   7   2   5    6.90    4.90
  -7   2  -5   36.10   27.90
   7   2   5    1.00    3.70
  -7   2  -5    5.20    6.00
   7   2   5    2.70    7.50
  -7   2  -5    6.30    4.60
   8  -2   5   64.09    8.50
  -8  -2  -5   63.19    9.00
  -8  -2  -5   65.79   11.90
   8  -2   5   63.39    9.20
   8  -2   5   74.69   15.90
  -8   2  -5   66.49    8.40
  -8   2  -5   46.30   10.00
  -8   2  -5   28.30   35.20
  -8   2  -5   79.99   13.80
   8   2   5   70.39    8.90
   8   2   5   57.69    8.50
  -8   2  -5   64.19    8.70
   9  -2   5   28.60   10.60
   9  -2   5   23.00    6.30
  -9  -2  -5   42.60    7.70
   9  -2   5   40.20    8.20
  -9  -2  -5   33.20    8.20
   9   2   5   41.20    7.30
   9   2   5   24.40    5.60
  -9   2  -5   24.40    6.40
  -9   2  -5   29.90    5.80
  -9   2  -5   53.09   45.20
  -9   2  -5   31.90   10.30
 -10  -2  -5   47.40    8.20
  10  -2   5   54.99   15.20
  10  -2   5   41.70    7.10
  10  -2   5   49.00    9.00
 -10  -2  -5   67.59   11.20
 -10  -2  -5   45.10   11.00
 -10   2  -5   51.09   16.80
 -10   2  -5   44.60    6.30
  10   2   5   52.39    7.40
  10   2   5   50.89    7.30
 -10   2  -5   58.39    8.30
 -10   2  -5   53.29   68.19
 -11  -2  -5   -5.30    6.30
 -11  -2  -5    3.30    3.20
  11  -2   5    2.10    3.60
  11  -2   5   -4.30    5.40
 -11   2  -5    1.10    5.30
  11   2   5    5.40    4.10
 -11   2  -5    3.00    3.60
  11   2   5    1.30    3.20
  12  -2   5    7.20    3.70
 -12  -2  -5    9.50    3.70
  12  -2   5   12.10    5.90
  12   2   5    3.40    3.00
 -12   2  -5    9.30    3.40
 -14  -3   5   22.80    4.80
  14  -3  -5   21.80    4.40
  14   3  -5   25.50    3.90
 -13  -3   5   11.60    4.70
  13  -3  -5   10.00    3.70
  13   3  -5    3.90    2.80
 -12  -3   5    8.20    5.20
  12  -3  -5    5.10    4.10
  12   3  -5    9.70    3.40
  12   3  -5  -10.80   34.30
  11  -3  -5   72.39    9.50
 -11  -3   5   55.89   10.70
  11  -3  -5   76.19   14.80
 -11  -3   5   72.79   11.60
  11   3  -5   40.80   12.20
  11   3  -5   62.49   12.10
  11   3  -5   54.29    7.30
  11   3  -5   62.39   28.20
  11   3  -5   61.89    6.20
 -10  -3   5   27.60    7.00
  10  -3  -5   20.00    5.20
 -10  -3   5   19.60    7.10
  10  -3  -5   26.30    9.60
  10   3  -5   21.90   26.90
  10   3  -5   27.60    5.10
  10   3  -5   21.70    9.00
  10   3  -5   29.60    8.00
  10   3  -5   20.20    3.90
 -10   3   5   26.20    7.80
  -9  -3   5  118.99   16.60
   9  -3  -5   88.19   14.80
  -9  -3   5  116.89   14.50
   9  -3  -5  104.79   10.00
   9   3  -5  100.39   18.10
  -9   3   5   96.69   11.80
   9   3  -5  134.79   24.70
   9   3  -5  104.49   11.90
   9   3  -5  107.89    8.50
   9   3  -5  104.39    7.20
  -8  -3   5   58.29   10.60
   8  -3  -5   38.30    9.30
  -8  -3   5   48.50    9.10
   8  -3  -5   48.20    7.30
   8   3  -5   49.50    9.20
   8   3  -5   48.70    4.70
   8   3  -5   37.60    9.30
  -8   3   5   53.19    9.40
   8   3  -5   56.79    7.00
   8   3  -5   49.99   17.30
  -7  -3   5  177.88   13.90
   7  -3  -5  181.68   15.10
   7  -3  -5  179.18   14.60
  -7  -3   5  206.88   15.60
   7   3  -5  179.78   10.50
   7   3  -5  215.68   27.40
   7   3  -5  178.78    9.10
   7   3  -5  194.18   14.30
  -7   3   5  187.28   14.30
   7   3  -5  205.48   18.20
  -6  -3   5  361.16   19.20
  -6  -3   5  327.47   20.10
   6  -3  -5  315.37   18.70
   6   3  -5  298.77   16.20
   6   3  -5  327.97   18.60
   6   3  -5  301.97   21.60
  -6   3   5  330.67   25.90
  -6   3   5  305.47   17.60
   6   3  -5  313.87   15.20
   6   3  -5  308.87   17.90
   6   3  -5  318.87   23.00
   5  -3  -5   56.89    8.90
  -5  -3   5   51.79    8.40
   5   3  -5   63.99   11.50
   5   3  -5   36.30    6.80
  -5   3   5   40.00    6.50
   5   3  -5   31.70   10.50
   5   3  -5   39.80    7.00
  -5   3   5   49.90   21.50
  -4  -3   5  391.66   19.20
   4  -3  -5  409.26   19.50
   4   3  -5  422.86   23.70
  -4   3   5  359.56   27.70
   4   3  -5  403.46   23.30
   4   3  -5  395.26   18.70
  -4   3   5  397.56   18.00
   4   3  -5  428.26   19.90
  -3  -3   5   14.70    3.90
   3  -3  -5   15.40    3.80
  -3   3   5   13.80    3.30
   3   3  -5   23.20    6.80
   3   3  -5   16.90    5.10
  -3   3   5   35.40   11.70
   3   3  -5    2.70    7.70
   3   3  -5   12.00    4.00
   2  -3  -5  540.65   21.80
  -2  -3   5  549.54   23.10
   2   3  -5  541.55   22.80
   2   3  -5  542.55   26.40
   2   3  -5  545.35   22.90
   2   3  -5  536.45   26.80
   1  -3  -5   85.99    7.10
  -1  -3   5   84.69    7.30
   1   3  -5   75.19    6.50
   1   3  -5   92.19   12.00
   1   3  -5   88.49   11.50
   1   3  -5   85.59    7.40
   0  -3  -5  114.89    7.60
   0  -3   5  124.19    9.00
   0   3  -5  109.49    8.90
   0   3  -5  114.99    8.50
   0   3  -5  104.79   10.00
   0   3  -5  101.09   12.80
   0   3  -5   81.79   22.90
   0   3  -5  107.59    8.00
  -1  -3  -5  287.27   13.60
   1  -3   5  293.07   15.40
  -1   3  -5  281.07   16.60
  -1   3  -5  272.87   19.60
  -1   3  -5  254.87   15.40
  -1   3  -5  287.47   15.10
   2  -3   5   95.09    9.00
  -2  -3  -5   84.89    7.60
  -2   3  -5   92.39    8.00
  -2   3  -5   96.39    8.70
  -2   3  -5  107.19   14.80
  -2   3  -5  103.39    9.20
   3  -3   5  163.48   12.70
  -3   3  -5  159.98   11.50
  -3   3  -5  151.68   11.90
  -3   3  -5  165.58   11.50
  -3   3  -5  160.68   19.00
  -3   3  -5  163.58   12.40
   4  -3   5  124.59   11.90
  -4  -3  -5  109.49    9.90
   4  -3   5  134.59   10.60
   4   3   5  122.49    8.50
  -4   3  -5   96.09   15.60
   4   3   5  120.79   12.40
  -4   3  -5  111.29    8.90
  -4   3  -5  126.89   10.80
  -4   3  -5  101.89   17.40
   5  -3   5    4.70    3.90
  -5  -3  -5    3.90    7.50
  -5  -3  -5    4.30    3.80
   5  -3   5    6.10    5.10
   5   3   5    6.30    4.20
  -5   3  -5    9.00    5.00
  -5   3  -5    7.40    8.80
  -5   3  -5    7.50    3.80
   5   3   5    2.90    3.50
   6  -3   5   29.70    9.90
  -6  -3  -5   19.60    5.70
  -6  -3  -5   25.10    6.80
   6  -3   5   14.50    5.60
  -6   3  -5   22.10    5.60
  -6   3  -5   -5.90   19.80
   6   3   5   23.30    5.10
  -6   3  -5   19.00    7.00
  -7  -3  -5   70.79   12.50
   7  -3   5   62.69   11.80
   7  -3   5   61.29    8.90
  -7  -3  -5   75.69    9.90
  -7   3  -5   75.79    9.20
   7   3   5   81.39    8.70
  -7   3  -5   80.19   27.60
   7   3   5   72.09    9.60
  -7   3  -5   75.79   12.80
   8  -3   5   35.00   10.10
  -8  -3  -5   48.50    7.90
   8  -3   5   50.79    8.70
  -8  -3  -5   42.40    9.20
   8   3   5   38.10    7.30
   8   3   5   32.80    6.10
  -8   3  -5   32.10    6.30
  -8   3  -5   31.10    9.40
  -9  -3  -5    0.80    3.80
   9  -3   5    7.40    8.00
   9  -3   5    4.20    4.10
  -9  -3  -5    5.90    6.60
  -9   3  -5   17.80   37.80
  -9   3  -5    1.40    3.50
   9   3   5    0.60    3.70
   9   3   5    5.80    4.60
  -9   3  -5    1.50    7.10
  10  -3   5   32.60    6.50
 -10  -3  -5   45.10    7.40
  10   3   5   33.90    6.40
 -10   3  -5   10.10   54.29
  10   3   5   34.30    5.80
 -10   3  -5   28.20    5.80
 -11  -3  -5    4.00    3.30
  11  -3   5    5.10    3.90
  11   3   5    5.60    3.50
  11   3   5    9.20    4.20
 -11   3  -5    6.70    3.80
 -11   3  -5   12.20    3.70
  12  -3   5   -0.70    2.70
 -12  -3  -5    1.20    2.50
 -12   3  -5    3.80    3.60
  12   3   5    2.10    2.60
 -12   3  -5    2.30    2.10
  13  -4  -5   19.30    4.30
 -13  -4   5   15.00    4.50
 -13   4   5   15.10    3.20
  13   4  -5   13.00    3.20
 -12  -4   5   35.90    7.20
  12  -4  -5   47.10    6.80
  12   4  -5   46.70    5.50
  11  -4  -5    2.60    3.40
 -11  -4   5    3.40    4.50
  11   4  -5   -0.60    2.30
  11   4  -5    3.30    2.50
  11   4  -5  -16.00   28.20
 -10  -4   5   74.19   11.60
  10  -4  -5   73.79    9.70
  10  -4  -5  114.09   18.70
 -10  -4   5   59.29   10.90
 -10   4   5   46.20    8.40
  10   4  -5   34.10   13.80
  10   4  -5   61.39    7.50
  10   4  -5   68.39   10.30
  10   4  -5   61.49   23.40
  10   4  -5   73.49    6.60
   9  -4  -5   39.40   10.50
  -9  -4   5   43.30    9.10
  -9  -4   5   30.80    7.90
   9  -4  -5   36.60    6.30
   9   4  -5   47.90    9.20
   9   4  -5   45.10    5.30
   9   4  -5   35.60    5.30
   9   4  -5   35.60   12.70
  -9   4   5   41.20    9.00
   8  -4  -5  100.99    9.70
  -8  -4   5  114.09   14.00
   8  -4  -5  101.39   13.60
  -8  -4   5  102.99   11.40
   8   4  -5  102.29   10.90
   8   4  -5   97.39    6.60
   8   4  -5   94.09    7.80
   8   4  -5   98.79   20.20
   8   4  -5   61.39   13.20
  -8   4   5   95.89   12.70
   7  -4  -5  135.49   12.90
  -7  -4   5  125.09   12.00
   7  -4  -5  120.79   10.50
  -7   4   5  161.58   13.40
   7   4  -5  131.49   19.60
   7   4  -5  108.89   18.90
   7   4  -5  134.09   11.40
   7   4  -5  125.99    7.80
   7   4  -5  133.99   12.20
  -7   4   5  100.79   29.20
  -6  -4   5   13.50    5.10
   6  -4  -5    7.60    4.70
  -6  -4   5   15.90    6.80
   6   4  -5   13.70    4.80
   6   4  -5   13.00    3.20
   6   4  -5   16.80    7.70
   6   4  -5   12.00   11.20
  -6   4   5    3.70    5.50
   6   4  -5   13.50    3.30
  -5  -4   5  128.09   10.60
  -5  -4   5  123.29   13.00
   5   4  -5   76.39   12.50
  -5   4   5  109.99   10.80
  -5   4   5  112.49   13.30
   5   4  -5   91.29    6.80
   5   4  -5  105.49    7.20
   5   4  -5  111.39    9.50
  -5   4   5  106.79    9.00
   4  -4  -5  326.37   16.60
  -4  -4   5  327.07   17.90
  -4   4   5  319.27   17.10
   4   4  -5  339.17   18.20
   4   4  -5  340.07   17.40
   4   4  -5  337.47   22.30
   4   4  -5  329.27   14.70
   4   4  -5  346.47   30.10
   3  -4  -5   50.19    5.40
  -3  -4   5   45.30    7.10
   3   4  -5   29.10    4.10
   3   4  -5   53.99   11.40
   3   4  -5   29.90    4.30
   3   4  -5   35.80    7.30
   3   4  -5   33.30    9.70
  -3   4   5   35.70    6.10
   2  -4  -5   70.99    5.70
  -2  -4   5   65.39    7.10
   2   4  -5   76.79   11.90
  -2   4   5   68.49    8.30
   2   4  -5   59.39    7.70
   2   4  -5   54.99    5.70
   2   4  -5   65.09   11.30
   2   4  -5   74.29    7.10
   2   4  -5   69.29   20.20
   1  -4  -5  470.35   18.80
  -1  -4   5  492.65   22.10
   1   4  -5  439.36   19.40
   1   4  -5  450.85   25.80
  -1   4   5  436.16   20.80
   1   4  -5  438.26   20.80
   1   4  -5  469.55   34.00
   1   4  -5  477.25   24.40
   1   4  -5  508.25   20.90
   0  -4  -5  174.18    9.60
   0  -4   5  210.18   12.80
   0   4  -5  180.28   11.00
   0   4  -5  168.58   16.70
   0   4  -5  169.18   11.10
   0   4   5  177.58   10.20
   0   4  -5  211.18   26.80
   0   4  -5  181.68   14.50
   0   4  -5  154.68   10.00
   0   4   5  156.98   11.30
  -1  -4  -5   51.99    5.50
   1  -4   5   51.39    7.70
  -1   4  -5   45.40   12.20
  -1   4  -5   49.90    9.50
  -1   4  -5   51.89    6.70
  -1   4  -5   -6.90   21.70
  -1   4  -5   52.69    7.60
  -1   4  -5   49.99    5.20
   2  -4   5  121.29   10.80
  -2   4  -5  105.89    9.30
   2   4   5  111.19    9.70
  -2   4  -5  108.69   10.80
  -2   4  -5   84.49    9.40
  -2   4  -5  100.79   14.40
  -2   4  -5  103.49    9.20
   3  -4   5   20.60    6.80
  -3  -4  -5   27.20    5.60
   3  -4   5   30.40    6.60
  -3   4  -5   36.00    6.90
  -3   4  -5   30.80    5.70
   3   4   5   31.60    6.40
   3   4   5   34.40    5.00
  -3   4  -5   27.30    4.60
   4  -4   5  110.39   10.60
   4  -4   5  117.29   12.20
  -4  -4  -5  132.49   10.80
   4   4   5  102.19    8.10
   4   4   5   92.79    9.80
  -4   4  -5  115.19   10.90
  -4   4  -5   97.39    9.00
  -4   4  -5  110.79    8.40
  -4   4  -5   73.89   17.30
  -4   4  -5  103.19   10.40
   5  -4   5  238.68   15.50
  -5  -4  -5  232.28   16.40
   5  -4   5  242.48   19.40
  -5  -4  -5  211.88   15.60
  -5   4  -5  253.47   29.20
  -5   4  -5  230.08   21.10
   5   4   5  241.38   15.80
  -5   4  -5  220.08   13.40
   5   4   5  209.68   12.40
  -5   4  -5  241.48   16.90
   6  -4   5   35.30    7.50
  -6  -4  -5   30.20    7.20
  -6  -4  -5   33.20    7.90
   6  -4   5   36.20    9.20
  -6   4  -5   37.00    5.80
   6   4   5   35.40    7.20
  -6   4  -5   31.70    8.70
   6   4   5   38.60    5.90
  -6   4  -5   32.90    6.70
  -6   4  -5   17.90   20.80
   7  -4   5    5.70    6.70
  -7  -4  -5   15.10    6.80
   7  -4   5    9.40    5.10
  -7  -4  -5    7.40    5.10
  -7   4  -5   13.30    4.50
  -7   4  -5   17.20    7.20
  -7   4  -5    8.50    4.80
   7   4   5   13.50    5.60
  -7   4  -5   50.59   39.60
   7   4   5   12.40    4.40
  -8  -4  -5   16.70    7.90
  -8  -4  -5    5.10    4.20
   8  -4   5   10.00    8.80
   8  -4   5   24.20    6.80
  -8   4  -5   10.90    4.40
  -8   4  -5    5.50    6.50
  -8   4  -5   30.00   29.50
   8   4   5    9.80    4.20
   8   4   5    8.50    5.50
  -8   4  -5   15.10    4.30
  -9  -4  -5   44.00    7.30
   9  -4   5   42.50    7.30
  -9   4  -5   49.10    7.60
   9   4   5   35.00    5.70
  -9   4  -5   47.30   36.80
   9   4   5   35.60    6.70
  -9   4  -5   31.40    5.30
  10  -4   5    1.00    3.40
 -10  -4  -5   -1.50    2.60
 -10   4  -5   -2.10    2.10
 -10   4  -5    4.40    5.40
  10   4   5    1.00    4.90
  10   4   5    0.00    3.10
  11  -4   5   15.80    4.60
 -11  -4  -5   23.60    4.60
 -11   4  -5   18.40    3.40
  11   4   5   11.20    3.00
 -11   4  -5   19.80    4.00
  11   4   5   22.20    4.30
 -12  -5   5   25.60    5.50
  12  -5  -5   34.00    5.10
 -12   5   5   31.10    4.90
  12   5  -5   24.50    3.00
  12   5  -5   23.80    5.10
 -11  -5   5    7.40    5.60
  11  -5  -5    6.10    3.50
  11   5  -5    6.90    2.40
 -11   5   5    4.90    4.10
  11   5  -5    9.50    3.50
 -10  -5   5    6.70    4.90
  10  -5  -5    6.30    4.40
  10   5  -5    0.40    2.40
 -10   5   5   -0.50    3.50
  10   5  -5    2.10    2.10
   9  -5  -5   27.30    6.10
   9  -5  -5   41.90   11.70
  -9  -5   5   21.80    7.10
  -9  -5   5   23.80    7.20
   9   5  -5   25.70    3.60
   9   5  -5   39.90   14.10
   9   5  -5   32.10    8.10
  -9   5   5   31.70    6.20
   9   5  -5    6.50   18.20
  -9   5   5   22.70    6.90
   9   5  -5   28.90    4.70
  -8  -5   5   61.39   10.40
  -8  -5   5   60.79   11.50
   8  -5  -5   46.00    8.00
   8  -5  -5   73.39   12.50
   8   5  -5   79.49   17.60
  -8   5   5   52.69    7.60
   8   5  -5   34.40   11.00
   8   5  -5   64.79    5.40
   8   5  -5   59.19    6.20
   8   5  -5   65.59    8.30
  -8   5   5   48.00    9.40
   7  -5  -5   11.80    6.30
  -7  -5   5   18.50    5.80
  -7  -5   5    8.00    6.40
   7   5  -5   23.40    3.90
   7   5  -5   21.70    3.90
  -7   5   5   30.20    6.50
   7   5  -5   19.50    9.40
  -7   5   5   24.10    8.00
   7   5  -5   17.00   14.00
   7   5  -5   13.20    4.50
  -6  -5   5   30.90    6.80
  -6  -5   5   36.60    8.10
   6  -5  -5   38.70    7.40
   6   5  -5   35.20    5.00
   6   5  -5   33.10    4.50
   6   5  -5   35.70    6.00
   6   5  -5   20.10    7.60
  -6   5   5   39.10    6.80
   6   5  -5   35.80   13.00
  -6   5   5   33.00    8.20
  -5  -5   5   29.80    7.10
  -5  -5   5   34.50    9.10
   5  -5  -5   26.70    5.50
   5   5  -5    7.80   10.60
  -5   5   5   34.70    8.40
   5   5  -5   30.40    5.20
   5   5  -5   29.30   10.40
  -5   5   5   23.60    5.50
   5   5  -5   19.40    4.00
  -4  -5   5  191.38   13.60
   4   5  -5  191.18   19.20
   4   5  -5  184.98   13.40
   4   5  -5  198.18   10.60
   4   5  -5  179.18   12.40
   4   5  -5  181.48   28.00
  -4   5   5  192.98   14.10
   4   5  -5  194.28    9.50
  -4   5   5  177.28   11.50
   4   5  -5  214.58   17.10
  -3  -5   5  116.99   10.10
   3   5  -5  115.09   17.10
  -3   5   5   87.09    9.80
   3   5  -5   97.49   11.30
   3   5  -5   90.49    6.10
  -3   5   5   80.79    7.80
   3   5  -5  131.79   20.00
   3   5  -5  109.89    7.10
   3   5  -5   88.59    7.50
  -2  -5   5  243.28   15.20
   2   5  -5  271.17   20.80
   2   5  -5  251.77   10.90
   2   5  -5  254.67   11.60
  -2   5   5  244.18   14.90
   2   5  -5  260.47   20.80
   2   5  -5  219.38   12.60
   2   5  -5  251.67   15.70
  -1  -5   5   24.70    5.80
   1   5  -5   22.40    4.70
  -1   5   5   35.50    7.20
   1   5  -5   23.10    3.60
   1   5  -5   25.20   11.40
   1   5  -5   22.20    3.50
   1   5  -5   12.90    6.00
   1   5  -5   22.40    8.20
   0  -5   5    2.40    3.50
   0   5  -5    1.70    2.30
   0   5   5    6.00    4.40
   0   5  -5    4.30    3.20
   0   5  -5    3.10    2.30
   0   5  -5   -1.00    4.00
   0   5  -5    8.90   12.10
   0   5  -5    5.30    8.30
   1  -5   5   47.40    8.80
  -1   5  -5   43.90    6.40
  -1   5  -5   44.00   15.60
  -1   5  -5   39.90    4.60
  -1   5  -5   45.50    5.90
   1   5   5   55.79    8.60
  -1   5  -5   27.90    7.20
  -1   5  -5   25.00    9.80
  -1   5  -5   35.20    8.10
   2  -5   5   50.19   14.80
   2  -5   5   42.60    8.50
  -2   5  -5   24.80   11.70
   2   5   5   56.89   11.90
  -2   5  -5   40.20    8.50
  -2   5  -5   48.30    6.50
  -2   5  -5   38.70    4.80
  -2   5  -5   34.70    5.70
  -2   5  -5   46.00   10.30
   3  -5   5   81.49   12.60
  -3  -5  -5   64.29    8.70
   3  -5   5   49.20    8.70
  -3   5  -5   64.89    7.30
  -3   5  -5   47.70   14.90
  -3   5  -5   49.10    7.10
  -3   5  -5   16.90   30.50
  -3   5  -5   51.29    7.40
   3   5   5   73.09    9.80
  -3   5  -5   65.19   11.50
   4  -5   5   33.00    7.40
   4  -5   5   45.70    9.50
  -4  -5  -5   41.20    8.10
   4   5   5   37.10    7.40
  -4   5  -5   31.10    4.80
  -4   5  -5   31.40    5.90
  -4   5  -5   25.50   35.60
  -4   5  -5   15.70   17.30
  -4   5  -5   35.80    8.20
   5  -5   5   11.80    5.50
  -5  -5  -5   15.10    6.90
   5  -5   5   -1.30    6.40
  -5   5  -5    3.70   21.00
   5   5   5    8.10    5.40
  -5   5  -5    6.70    4.00
  -5   5  -5   13.20    3.80
  -5   5  -5    9.20    4.40
  -6  -5  -5   30.70   11.00
  -6  -5  -5   44.40    9.90
   6  -5   5   27.80   10.10
   6  -5   5   22.00    6.80
  -6   5  -5   24.80    4.80
  -6   5  -5   49.90    8.50
  -6   5  -5   35.80    7.00
  -6   5  -5   -3.10   20.60
   6   5   5   31.30    6.80
   7  -5   5   64.29   13.60
   7  -5   5   78.69   10.30
  -7  -5  -5   89.99    9.70
  -7   5  -5   42.90   25.00
  -7   5  -5  101.19   10.40
  -7   5  -5   88.29    7.30
  -7   5  -5  102.49    9.50
   7   5   5   99.89   10.30
   8  -5   5   92.29   10.80
  -8  -5  -5   83.99    9.00
  -8   5  -5  103.59    9.30
  -8   5  -5   66.39    6.40
   8   5   5   99.39    9.70
   9  -5   5    2.20    3.60
  -9  -5  -5    3.20    3.00
  -9   5  -5   -1.30    2.00
   9   5   5   -0.10    3.30
  10  -5   5    0.20    3.00
 -10  -5  -5   -0.50    2.20
 -10   5  -5    0.40    1.90
 -10   5  -5    1.80    2.70
  10   5   5   -0.10    2.80
 -11  -6   5   22.30    4.70
  11   6  -5   29.00    4.90
  11   6  -5   36.70    3.40
 -11   6   5   30.10    4.00
 -10  -6   5   17.50    4.90
 -10   6   5   18.80    4.00
  10   6  -5   16.30    4.70
  10   6  -5   18.60    2.80
  -9  -6   5   23.60    6.00
   9   6  -5   22.00    6.00
   9   6  -5   27.30    3.50
  -9   6   5   37.80    9.80
  -9   6   5   26.90    6.10
  -8  -6   5   62.69    9.30
   8   6  -5   56.39    6.30
  -8   6   5   50.09    8.30
   8   6  -5   40.30    6.90
  -8   6   5   62.79    7.40
  -7  -6   5    4.00    5.80
   7   6  -5    6.20    2.40
  -7   6   5    4.10    3.80
   7   6  -5    5.10    4.40
   7   6  -5    2.60    9.80
  -7   6   5    0.50    5.20
  -6  -6   5    7.70    6.20
  -6  -6   5   19.40    6.60
  -6   6   5   15.60    7.60
   6   6  -5   10.40    4.40
   6   6  -5    5.90    9.00
  -6   6   5    9.20    4.10
   6   6  -5    7.80    5.10
  -5  -6   5   43.40    9.10
   5   6  -5   28.20   11.20
  -5   6   5   30.90    5.80
   5   6  -5   26.70    6.40
   5   6  -5   30.10    4.70
  -5   6   5   24.60    8.00
  -4  -6   5  172.08   13.20
   4   6  -5  164.58   10.10
  -4   6   5  159.68   13.90
   4   6  -5  169.48   19.10
  -4   6   5  167.78   10.70
  -3   6   5  120.49   11.80
  -3   6   5  102.59    8.50
   3   6  -5  114.59    8.60
   3   6  -5  158.58   23.00
  -2  -6   5  142.49   11.90
  -2   6   5  147.79    9.50
   2   6  -5  183.68   24.60
  -2   6   5  160.58   12.50
   2   6  -5  143.49   10.10
  -1  -6   5    9.00    5.50
  -1   6   5    4.80    3.20
   1   6  -5    7.50    3.60
   1   6  -5   10.30    9.90
  -1   6   5    8.30    5.30
   0  -6   5   21.60    6.50
   0   6   5   20.90    3.90
   0   6   5   27.20    7.10
   0   6  -5   26.60    5.00
   0   6  -5   34.60   10.70
  -1   6  -5   28.00    5.90
  -1   6  -5   23.50    7.70
   1   6   5   18.80    6.10
   2  -6   5   10.30    6.20
  -2   6  -5    2.50    5.10
  -2   6  -5    8.90    4.10
   2   6   5    4.40    4.70
   3  -6   5   10.40    7.40
  -3   6  -5    4.50    4.70
   3   6   5   15.70    6.50
  -3   6  -5   15.50    4.90
   4  -6   5    8.80    5.60
   4  -6   5   -4.70   11.50
  -4   6  -5    3.50    3.80
   4   6   5    2.00    5.40
   5  -6   5   81.89   10.40
  -5   6  -5  112.09    9.90
   5   6   5  102.19   10.60
   6  -6   5   18.10    5.90
   6   6   5   18.80    5.10
  -6   6  -5   17.50    4.60
   7  -6   5    6.30    4.90
  -7   6  -5    8.90    3.50
   7   6   5    9.60    4.80
   8  -6   5   26.30    5.30
  -8   6  -5   28.20    4.60
   8   6   5   19.70    4.90
   9  -6   5   11.00    3.60
  -9   6  -5    8.90    2.80
   9   6   5    3.60    3.00
  -9   7   5   11.80    3.50
   9   7  -5   11.00    3.80
   9   7  -5   13.50    2.30
   8   7  -5   13.80    2.70
  -8   7   5    8.90    4.00
   8   7  -5    6.10    4.00
   7   7  -5    2.20    4.40
  -7   7   5    6.00    4.90
   7   7  -5    6.60    2.30
  -7   7   5    2.00    2.90
  -6   7   5   29.30    5.00
   6   7  -5   26.00    3.60
  -6   7   5   22.20    8.10
   5   7  -5   12.00    3.20
  -5   7   5   10.20    3.30
  -5   7   5    5.60    5.30
   4   7  -5   35.10    4.90
  -4   7   5   33.90    4.80
  -4   7   5   17.00    6.60
  -3   7   5   23.00    4.10
   3   7  -5   26.50   17.10
  -3   7   5    7.20    6.30
   3   7  -5   14.80    3.30
  -2   7   5    9.90    5.60
   2   7  -5    4.60    2.90
  -2   7   5    4.80    3.00
   2   7  -5    7.10    7.50
   1   7  -5    6.90    7.10
   1   7  -5   13.00    3.90
  -1   7   5   10.00    5.60
  -1   7   5    8.90    3.00
   0   7   5    1.90    4.60
   0   7  -5    2.70    7.10
   0   7  -5    1.10    2.80
  -1   7  -5   29.90    5.30
  -1   7  -5   21.80   13.60
   1   7   5   33.20    6.90
   2   7   5   43.50    7.20
  -2   7  -5   39.40    6.10
  -3   7  -5    8.00    3.80
   3   7   5    6.30    4.90
  -4   7  -5   35.00    6.30
   4   7   5   29.80    6.50
   5   7   5    9.90    4.40
  -5   7  -5   12.00    4.40
   6   7   5   17.40    4.80
  -6   7  -5   19.60    4.30
  -7   7  -5    1.20    2.40
   7   7   5    3.50    3.00
   6   8  -5   14.20    2.20
   5   8  -5   42.30    3.90
  -5   8   5   29.60    7.50
   4   8  -5    5.20    2.30
  -4   8   5    8.20    5.40
  -3   8   5   12.30    5.50
   3   8  -5   16.80    3.00
  -2   8   5   14.40    5.20
  -1   8   5   27.10    6.30
   1   8  -5   19.10    4.80
   0   8   5   22.70    5.60
   0   8  -5   12.70    4.40
  -1   8  -5    5.50    2.90
   1   8   5    4.10    4.00
   2   8   5   34.10    5.90
  -2   8  -5   52.89    6.10
  -3   8  -5    1.90    2.50
   3   8   5   -1.60    3.20
   4   8   5   18.00    4.70
  -4   8  -5   20.60    3.60
  15   0  -6   13.10    3.20
  15   0  -6   14.50    3.50
 -14   0   6    1.00    3.20
  14   0  -6   -2.80    3.00
  14   0  -6   -0.60    2.90
  13   0  -6   18.90    4.70
 -13   0   6   14.50    5.20
  13   0  -6   20.80    4.60
 -12   0   6    6.70    8.00
  12   0  -6   19.40   10.60
  12   0  -6   19.70    4.70
  12   0  -6    9.10    4.70
 -12   0   6    6.20    4.60
  11   0  -6   73.19   13.40
  11   0  -6   84.19    9.10
 -11   0   6   70.19   11.60
  11   0  -6   93.79    8.90
 -11   0   6   84.19   11.70
  10   0  -6   32.50    6.10
  10   0  -6   25.60    6.00
 -10   0   6   33.50    7.60
  10   0  -6   22.90    7.40
  10   0  -6    1.00   65.39
 -10   0   6   32.70    8.00
  -9   0   6   50.89   10.00
   9   0  -6   59.89   37.40
   9   0  -6   46.50    6.80
   9   0  -6   32.10    7.90
  -9   0   6   27.70    6.70
   9   0  -6   32.00    9.20
   9   0  -6   34.10    6.10
  -8   0   6    1.90    4.50
   8   0  -6    5.70    4.60
   8   0  -6    2.80    3.20
  -8   0   6    1.70    3.20
   8   0  -6   -0.50    2.90
   8   0  -6    3.90    4.70
   8   0  -6   -0.10   27.50
   7   0  -6   58.69   10.00
  -7   0   6   57.79   12.50
  -7   0   6   67.29   10.30
   7   0  -6   48.40   22.50
  -7   0   6   58.89    9.10
   7   0  -6   54.89   11.70
   7   0  -6   63.09    6.50
   6   0  -6   12.20    5.10
   6   0  -6   -9.60   16.70
  -6   0   6   13.20    4.30
   6   0  -6    8.90    3.50
   5   0  -6  212.48   24.70
   5   0  -6  266.87   15.70
  -5   0   6  240.28   13.60
   5   0  -6  251.17   14.90
   4   0  -6   27.30    5.80
   4   0  -6   21.50    5.60
   4   0  -6    1.40   15.90
  -4   0   6   23.40    4.90
   3   0  -6  164.08   10.80
  -3   0   6  164.48    9.80
   3   0  -6  146.89   18.10
   3   0  -6  142.09   14.70
   2   0  -6 1467.85   50.29
   2   0  -6 1413.96   54.89
   2   0  -6 1363.36   50.19
  -2   0   6 1390.46   49.20
   1   0  -6  105.19    8.60
   1   0  -6  122.99   16.00
   1   0  -6  133.09    8.90
   1   0  -6  123.09    7.20
  -1   0   6  107.79    7.90
   0   0  -6 1555.54   51.19
   0   0   6 1596.04   56.19
   0   0  -6 1624.24   57.19
   0   0  -6 1704.03   56.69
   0   0  -6 1624.44   62.19
  -1   0  -6  804.42   31.00
  -1   0  -6  760.52   38.90
  -1   0  -6  774.32   31.80
   1   0   6  753.62   30.50
  -2   0  -6  131.49   21.10
   2   0   6   93.49   10.30
  -2   0  -6   91.79    8.30
  -2   0  -6   94.99    8.90
   3   0   6   29.30    6.50
  -3   0  -6   29.60    7.00
  -3   0  -6   53.19   21.00
  -3   0  -6   23.80    5.20
   4   0   6    2.20    3.80
  -4   0  -6    6.90   23.40
  -4   0  -6    4.30    4.30
  -4   0  -6    0.30    2.30
   5   0   6    7.50    5.30
  -5   0  -6    3.10    3.40
  -5   0  -6  -13.80   30.60
   5   0   6   10.60    4.80
  -5   0  -6    4.00    3.80
   5   0   6    3.50    3.90
  -5   0  -6    4.80    5.00
   6   0   6   33.20    6.30
  -6   0  -6   32.20    6.60
  -6   0  -6   27.10    8.60
   6   0   6   43.30   11.10
  -6   0  -6   45.00    7.00
  -6   0  -6   20.10   40.30
  -6   0  -6   39.80    7.00
   6   0   6   50.49    7.60
  -7   0  -6   85.79   13.80
   7   0   6   53.59   11.40
  -7   0  -6   75.99   12.20
  -7   0  -6   75.49   15.50
  -7   0  -6  122.69   59.39
   7   0   6   79.29    9.70
  -7   0  -6   65.79    9.80
   7   0   6   79.59    9.60
  -8   0  -6   34.10    7.70
  -8   0  -6   28.00    6.30
   8   0   6   36.70    7.40
   8   0   6   40.90   11.40
  -8   0  -6   26.80    9.10
   8   0   6   33.90    7.40
  -9   0  -6   75.89   10.50
   9   0   6   73.89   15.90
   9   0   6   63.79    9.00
  -9   0  -6   66.89    9.40
  -9   0  -6   94.69   17.90
   9   0   6   59.39    8.60
  10   0   6   -1.90    3.40
 -10   0  -6   -2.00    3.70
 -10   0  -6    0.80    3.00
 -10   0  -6    9.00   12.50
  10   0   6    2.20    3.70
 -11   0  -6   16.20    5.30
  11   0   6   12.30    4.50
 -11   0  -6   10.10    3.80
  11   0   6   10.60    4.60
  12   0   6    3.80    3.40
  12   0   6   -2.90    3.40
 -12   0  -6   -1.50    2.70
 -12   0  -6   -2.00    1.80
  15  -1  -6    4.30    3.00
 -15  -1   6    3.90    2.90
  15  -1  -6    6.00    2.80
  15   1  -6    9.10    3.10
  14  -1  -6    7.20    4.10
 -14  -1   6   16.60    4.70
  14  -1  -6   19.80    5.30
  14   1  -6    8.00    4.20
  14   1  -6   15.20    3.80
  13  -1  -6    7.80    4.10
 -13  -1   6    5.30    4.30
  13  -1  -6    5.80    3.30
 -13   1   6    4.60    4.40
  13   1  -6    3.30    3.30
  13   1  -6    2.10    3.40
  12  -1  -6   44.70   13.50
  12  -1  -6   28.90    6.10
 -12  -1   6    5.70    8.30
  12  -1  -6   25.50    5.40
 -12  -1   6   21.60    6.10
 -12   1   6   33.60    6.60
  12   1  -6   29.20   14.10
  12   1  -6   25.20    5.60
  12   1  -6    6.80   61.99
  12   1  -6   31.40    5.90
  11  -1  -6   98.49   11.40
 -11  -1   6   94.29   12.80
  11  -1  -6   87.59    9.10
 -11  -1   6   82.79   13.00
  11  -1  -6   86.39   16.00
  11   1  -6   83.09   15.70
 -11   1   6   80.29   10.80
  11   1  -6  121.69   49.00
  11   1  -6  115.29   19.30
  11   1  -6   86.19    8.60
  11   1  -6   94.49    9.10
 -10  -1   6   72.39   12.30
 -10  -1   6   81.19   11.20
  10  -1  -6   77.69    8.50
  10  -1  -6   88.49   15.60
  10   1  -6   94.59   14.40
 -10   1   6  102.69   15.40
  10   1  -6   72.29   12.80
  10   1  -6   92.49    9.00
  10   1  -6   50.09   36.80
  10   1  -6   86.69    8.30
 -10   1   6   80.39    9.90
   9  -1  -6    6.10    4.40
  -9  -1   6    7.00    5.10
   9  -1  -6    7.00    6.10
  -9  -1   6    3.80    4.80
   9  -1  -6    5.10    3.90
   9   1  -6    3.60    3.30
   9   1  -6   -2.00    4.50
   9   1  -6    6.90    5.50
  -9   1   6    3.20    4.30
  -9   1   6    5.00    4.70
   9   1  -6    3.00    3.20
  -9   1   6    4.50    4.70
   9   1  -6   14.00   25.90
  -8  -1   6   47.30    8.50
   8  -1  -6   40.40    8.30
   8  -1  -6   45.10    6.70
   8   1  -6   49.50    9.70
   8   1  -6   41.40    4.60
  -8   1   6   36.30    6.80
   8   1  -6   58.79    7.20
   8   1  -6   42.30    8.50
  -8   1   6   60.89   10.00
   8   1  -6   29.80   20.70
  -8   1   6   40.70    8.70
   8   1  -6   51.79    6.70
   7  -1  -6  127.39    9.40
   7  -1  -6  118.89   11.70
  -7  -1   6  143.69   12.40
  -7  -1   6  132.79   11.10
   7  -1  -6   99.99   15.00
   7   1  -6  116.49   11.40
   7   1  -6  130.99   22.80
   7   1  -6  130.99   12.00
  -7   1   6  130.29   10.40
   7   1  -6  123.79    8.80
   7   1  -6  134.59    9.50
  -7   1   6  113.59   11.00
  -6  -1   6  283.27   16.60
   6  -1  -6  389.46   47.10
   6  -1  -6  285.37   18.00
  -6   1   6  331.17   16.80
   6   1  -6  309.97   17.90
   6   1  -6  320.57   18.40
   5  -1  -6   41.40    7.50
   5  -1  -6   51.29   25.20
  -5  -1   6   44.00    6.70
   5  -1  -6   42.30    7.70
   5   1  -6   41.70   11.60
  -5   1   6   40.30    6.20
   5   1  -6   45.50    7.90
   5   1  -6   50.99   13.00
  -4  -1   6  145.79    9.90
   4  -1  -6  147.69   11.50
   4  -1  -6   98.19   25.40
   4  -1  -6  153.88   10.60
   4   1  -6  161.18   11.50
   4   1  -6  159.28   18.20
   4   1  -6  166.68   11.30
  -4   1   6  153.78    9.60
   3  -1  -6  246.38   14.30
  -3  -1   6  251.47   13.30
   3  -1  -6  251.27   30.30
   3  -1  -6  265.17   13.90
   3   1  -6  264.27   20.10
   3   1  -6  242.08   13.90
  -3   1   6  256.27   12.90
   3   1  -6  257.87   14.00
   2  -1  -6 1208.98   54.19
  -2  -1   6 1263.57   52.59
   2  -1  -6 1280.57   46.00
   2  -1  -6 1215.78   48.90
   2   1  -6 1268.77   44.50
  -2   1   6 1242.48   43.90
   2   1  -6 1207.68   45.30
   2   1  -6 1258.87   45.30
   2   1  -6 1275.17   49.30
  -1  -1   6   28.90    5.00
   1  -1  -6   -6.00   19.40
   1  -1  -6   37.70    6.20
  -1   1   6   28.90    5.20
   1   1  -6   36.50    5.90
   1   1  -6   42.20    6.50
   1   1  -6   30.30   10.80
   1   1  -6   32.90    5.30
   0  -1   6  753.42   32.90
   0  -1  -6  775.12   44.60
   0  -1  -6  794.02   31.50
   0  -1  -6  799.12   30.30
   0   1  -6  755.62   28.70
   0   1  -6  797.02   30.70
   0   1   6  769.22   30.00
   0   1  -6  816.12   35.80
   0   1  -6  748.13   30.80
   1  -1   6  144.89    9.90
  -1  -1  -6  167.38   27.90
  -1  -1  -6  138.79   10.90
  -1  -1  -6  145.89    9.70
  -1   1  -6  124.99    7.40
  -1   1  -6  132.09   17.30
  -1   1  -6  135.39   10.30
   1   1   6  135.29    9.60
  -1   1  -6  138.69    9.70
   2  -1   6  228.68   14.20
  -2  -1  -6  247.28   33.90
  -2  -1  -6  245.78   15.20
  -2  -1  -6  238.18   13.70
  -2   1  -6  240.98   22.60
  -2   1  -6  248.08   14.80
   2   1   6  242.08   14.30
  -2   1  -6  239.98   14.10
   3  -1   6  180.68   13.30
  -3  -1  -6  174.68   12.50
  -3  -1  -6  177.28   13.80
  -3  -1  -6  155.68   36.00
  -3   1  -6  190.78   12.70
  -3   1  -6  185.58   23.50
  -3   1  -6  198.58   13.80
   3   1   6  200.68   13.60
  -4  -1  -6  396.06   21.30
  -4  -1  -6  397.36   23.40
   4  -1   6  394.16   22.10
  -4   1  -6  366.96   34.00
  -4   1  -6  364.36   21.40
   4   1   6  374.46   21.70
   5  -1   6   16.90    6.00
   5  -1   6   17.80    6.50
  -5  -1  -6   11.20    4.20
   5  -1   6   23.50    5.30
   5   1   6   23.60    6.80
  -5   1  -6   50.49   23.50
  -5   1  -6   32.30    9.20
  -5   1  -6   17.00    6.10
   5   1   6   25.80    6.00
  -5   1  -6   27.20    6.00
  -5   1  -6   20.90    6.30
   5   1   6   36.40    6.50
  -6  -1  -6    1.20    3.60
  -6  -1  -6   -0.60    5.60
   6  -1   6    0.60    4.50
  -6  -1  -6    1.40    4.20
   6  -1   6    3.80    3.80
   6  -1   6   -1.80    3.90
  -6   1  -6  -23.90   29.50
  -6   1  -6    2.90    4.30
  -6   1  -6    0.10    3.20
   6   1   6    0.90    4.00
   6   1   6   -2.10    5.10
  -6   1  -6   -3.30    3.30
   6   1   6    4.70    4.30
  -6   1  -6   -3.00    3.80
  -7  -1  -6    4.90    4.40
   7  -1   6    4.00    5.20
  -7  -1  -6    6.80    5.70
   7  -1   6   10.40    6.90
   7  -1   6    8.60    4.90
  -7  -1  -6    6.90    4.40
   7   1   6   -1.10    6.60
  -7   1  -6   55.29   42.50
   7   1   6    1.30    4.20
  -7   1  -6    8.10    6.20
  -7   1  -6    7.70    7.30
   7   1   6    1.90    4.20
  -7   1  -6    9.10    6.20
  -8  -1  -6   -1.80    4.80
   8  -1   6   -2.80    4.50
   8  -1   6   -2.00    3.60
   8  -1   6    0.60    7.10
  -8  -1  -6    1.50    3.80
  -8  -1  -6   -0.80    8.20
  -8   1  -6   -0.10    3.30
   8   1   6    9.90   11.30
   8   1   6    0.80    4.20
  -8   1  -6   13.60   54.19
   8   1   6    3.00    4.20
  -8   1  -6    4.60    9.00
  -8   1  -6    0.60    3.90
  -8   1  -6   -1.00    6.00
  -9  -1  -6   67.29    9.00
   9  -1   6   62.29    9.10
   9  -1   6   55.59    8.20
   9  -1   6   66.19   14.20
  -9  -1  -6   68.29    9.90
  -9   1  -6   54.09    8.30
   9   1   6   56.49    8.50
  -9   1  -6   87.19   15.80
   9   1   6   54.09    8.00
  -9   1  -6   59.39   14.90
  -9   1  -6   23.50   73.59
  -9   1  -6   48.20    7.30
  10  -1   6   -0.20    3.20
 -10  -1  -6    1.70    3.20
  10  -1   6    1.20    4.60
 -10  -1  -6    1.70    5.10
 -10   1  -6    2.70    3.80
 -10   1  -6    1.20    3.00
  10   1   6    3.60    3.90
  10   1   6   -4.60    3.20
  11  -1   6   15.70    4.60
 -11  -1  -6   16.00    5.50
 -11  -1  -6   12.70    4.20
  11  -1   6   12.70    5.00
  11   1   6   10.10    4.40
 -11   1  -6    9.00    3.40
 -11   1  -6   13.60    4.50
 -12  -1  -6   10.10    5.10
 -12  -1  -6    7.90    3.10
  12  -1   6    8.80    4.20
  12  -1   6    3.30    3.20
 -12   1  -6   13.20    3.80
 -12   1  -6    7.00    3.10
  12   1   6    2.10    3.30
  14  -2  -6    4.10    3.10
 -14  -2   6    3.20    3.30
  14   2  -6    2.00    2.50
  13  -2  -6   27.10    5.50
 -13  -2   6   30.10    6.30
  13   2  -6   27.80    4.70
  13   2  -6   23.30    4.60
 -12  -2   6   14.80    5.80
 -12  -2   6   17.90    9.40
  12  -2  -6   14.80    5.10
  12  -2  -6   32.00   10.10
  12   2  -6  -19.80   80.89
  12   2  -6   13.10    4.30
  12   2  -6   17.70    4.30
  12   2  -6    4.90    7.10
  11  -2  -6   46.50   10.80
 -11  -2   6   45.50    9.20
  11  -2  -6   56.79    8.10
 -11  -2   6   49.40   10.00
  11   2  -6   60.59    7.60
  11   2  -6   64.09    7.70
  11   2  -6   36.70    9.90
  11   2  -6   67.49   12.80
  11   2  -6   60.49   34.20
  10  -2  -6    2.30    5.40
  10  -2  -6    6.90    3.80
 -10  -2   6    4.90    5.30
 -10  -2   6    2.10    4.30
  10   2  -6   13.20   25.80
  10   2  -6   -4.50    7.50
  10   2  -6    7.40    3.70
  10   2  -6    3.90    6.50
  10   2  -6   10.90    4.20
  10   2  -6   11.80    6.60
  10   2  -6    9.00    3.10
 -10   2   6    8.00    5.70
  -9  -2   6  236.38   17.90
   9  -2  -6  191.18   18.40
   9  -2  -6  278.57   20.50
  -9  -2   6  285.07   19.30
  -9   2   6  261.47   19.30
   9   2  -6  265.07   32.80
   9   2  -6  215.78   18.50
   9   2  -6  235.68   20.20
   9   2  -6  250.17   14.20
   9   2  -6  252.07   18.90
   9   2  -6  264.27   14.90
   8  -2  -6   12.20    5.30
  -8  -2   6    7.00    4.40
   8  -2  -6    4.00    3.40
   8   2  -6    6.40    3.30
   8   2  -6    5.30   17.10
   8   2  -6    3.80    5.10
   8   2  -6   10.20    3.00
   8   2  -6    5.80    3.40
  -8   2   6    5.70    5.80
   8   2  -6   11.70    5.60
  -7  -2   6   79.89   11.10
   7  -2  -6   80.39    8.00
  -7  -2   6  111.89   13.10
   7  -2  -6   56.59    9.30
   7   2  -6   74.69   16.80
  -7   2   6   60.29    8.40
   7   2  -6   91.59   10.10
   7   2  -6   94.99    7.30
   7   2  -6   98.79   10.10
  -7   2   6   95.99   10.40
   7   2  -6   79.89    6.50
   7   2  -6   85.09    7.60
  -6  -2   6  220.88   14.50
   6  -2  -6  231.28   15.60
   6   2  -6  230.28   15.30
   6   2  -6  247.78   17.10
   6   2  -6  231.38   15.40
   6   2  -6  236.98   12.10
  -6   2   6  236.58   15.50
  -6   2   6  226.88   13.20
   6   2  -6  251.77   23.40
   5  -2  -6  115.69    9.90
  -5  -2   6  105.39    9.20
   5   2  -6  113.99   10.00
   5   2  -6  131.69   17.40
  -5   2   6  106.49    8.00
   5   2  -6  123.09   11.50
   5   2  -6   99.39    9.20
  -4  -2   6   72.79    7.20
   4  -2  -6   74.49    7.50
  -4   2   6   63.09   26.50
   4   2  -6   84.19   11.50
  -4   2   6   68.29    9.00
   4   2  -6   72.89    7.50
  -4   2   6   68.69    7.40
   4   2  -6   69.59    8.90
   4   2  -6   71.79   12.80
   3  -2  -6   39.60    5.80
  -3  -2   6   43.10    5.90
  -3   2   6   45.10    4.90
   3   2  -6   62.09    8.60
   3   2  -6   45.90    7.00
  -3   2   6   48.20    6.60
   3   2  -6   55.09    8.50
  -3   2   6   17.40   20.20
   3   2  -6   46.30   14.20
  -2  -2   6   91.49    7.70
   2  -2  -6   89.49    7.40
   2   2  -6   94.29    9.00
   2   2  -6   90.69    7.90
  -2   2   6   86.19    7.60
  -2   2   6   91.29    6.80
   2   2  -6   79.99   12.70
   2   2  -6   93.19    7.70
  -2   2   6   88.19   20.10
   1  -2  -6   65.09    6.40
  -1  -2   6   67.89    6.90
  -1   2   6   67.39    6.00
   1   2  -6   75.99    7.00
   1   2  -6   54.49   10.70
   1   2  -6   76.09    7.80
   1   2  -6   65.09    7.10
   0  -2   6  310.87   16.20
   0  -2  -6  314.67   15.40
   0   2  -6  314.27   16.50
   0   2  -6  340.37   16.80
   0   2   6  307.77   15.10
   0   2  -6  303.17   15.80
   1  -2   6  947.01   38.80
  -1  -2  -6  988.00   38.20
   1   2   6 1059.99   38.30
  -1   2  -6 1010.40   39.30
  -1   2  -6 1022.40   43.40
  -1   2  -6 1016.30   39.00
  -1   2  -6 1053.39   38.50
   2  -2   6   50.39    7.80
  -2  -2  -6   60.79    8.40
   2   2   6   50.09    8.40
  -2   2  -6   49.99   13.80
  -2   2  -6   52.79    5.70
  -2   2  -6   47.10    7.70
  -3  -2  -6  114.69    9.80
   3  -2   6  111.79   10.60
  -3   2  -6  126.29   18.90
  -3   2  -6  130.49   11.20
  -3   2  -6  121.89    9.70
   3   2   6  129.59   10.90
   4  -2   6   29.80    7.60
   4  -2   6   26.30    5.90
  -4   2  -6   29.00    6.50
  -4   2  -6   31.70    5.40
  -4   2  -6   30.80   16.30
  -4   2  -6   35.20    7.50
   4   2   6   31.30    5.40
   4   2   6   26.20    7.90
   5  -2   6   41.80    9.30
   5  -2   6   74.69    8.90
  -5  -2  -6   73.99    8.80
   5  -2   6   59.09   11.30
  -5  -2  -6   67.19   11.20
  -5   2  -6   64.39   22.30
   5   2   6   76.89    8.60
  -5   2  -6   55.79   14.80
  -5   2  -6   75.99    8.80
   5   2   6   68.79    8.80
  -5   2  -6   58.99    7.10
  -5   2  -6   72.39   11.70
  -6  -2  -6   70.29    9.20
  -6  -2  -6   36.40    8.00
   6  -2   6   52.29    8.50
   6  -2   6   58.59    8.60
   6  -2   6   52.39   11.20
   6   2   6   56.39    8.00
  -6   2  -6   63.39   27.20
  -6   2  -6   48.00    9.80
  -6   2  -6   48.80    7.80
   6   2   6   58.39    8.00
  -6   2  -6   48.60    6.80
  -7  -2  -6   28.50    6.60
  -7  -2  -6   16.40    6.20
   7  -2   6   15.20    5.40
   7  -2   6    7.10   10.60
   7  -2   6   15.90    7.60
  -7   2  -6   20.90   32.90
  -7   2  -6    7.30    4.30
   7   2   6    6.50    4.30
  -7   2  -6   19.80    8.90
  -7   2  -6   12.60    4.60
  -7   2  -6   11.80    7.70
  -8  -2  -6   52.49    8.70
   8  -2   6   72.39   10.60
   8  -2   6   61.29    9.10
   8  -2   6   42.60   10.50
  -8  -2  -6   46.30    9.30
  -8   2  -6   49.10   11.90
  -8   2  -6   55.79    7.20
  -8   2  -6   69.39    9.20
   8   2   6   54.29    8.00
  -8   2  -6   36.80   41.40
   8   2   6   49.40    7.30
   9  -2   6    1.80    5.90
   9  -2   6    3.50    4.60
  -9  -2  -6   14.10    5.10
  -9  -2  -6    8.30    5.30
   9  -2   6    8.00    9.10
  -9   2  -6   10.70    4.10
  -9   2  -6   18.60   53.49
   9   2   6    7.60    5.90
   9   2   6   11.10    4.90
  -9   2  -6    1.60   10.20
  -9   2  -6    8.50    5.60
  10  -2   6   51.09    8.50
 -10  -2  -6   59.99    8.00
  10  -2   6   56.39    8.60
  10   2   6   66.59    9.50
 -10   2  -6   62.79    6.50
  10   2   6   59.99    8.10
 -10   2  -6   62.69    7.90
 -11  -2  -6    4.10    3.20
  11  -2   6    3.50    3.40
  11  -2   6    2.90    5.50
 -11   2  -6    5.00    3.20
 -11   2  -6    8.50    3.80
  11   2   6    0.10    3.20
  12  -2   6   12.40    4.00
 -12  -2  -6   13.40    3.20
  12  -2   6    6.00    4.00
 -12   2  -6   16.00    3.70
  12   2   6   13.80    4.00
 -14  -3   6   11.90    3.90
  14  -3  -6   14.40    3.80
  14   3  -6   15.60    3.20
 -13  -3   6   27.20    5.60
  13  -3  -6   32.20    6.00
  12  -3  -6    7.10    3.60
 -12  -3   6    5.90    4.60
  12   3  -6   18.90    4.40
 -11  -3   6    5.60    7.40
 -11  -3   6   15.60    6.10
  11  -3  -6    9.10    3.80
  11  -3  -6   17.90   12.20
  11   3  -6   30.80   14.20
  11   3  -6   26.80   29.90
  11   3  -6   18.40    4.60
  11   3  -6   14.30    3.30
  10  -3  -6   34.10   10.40
 -10  -3   6   38.80    9.20
  10  -3  -6   37.00    6.20
 -10  -3   6   26.50    7.10
  10   3  -6   38.20    8.70
  10   3  -6   31.70    5.30
  10   3  -6   52.89   33.60
 -10   3   6   28.70    7.50
  10   3  -6   52.09   13.60
  10   3  -6   41.30    5.20
  -9  -3   6    9.80    6.10
   9  -3  -6   13.30    7.20
  -9  -3   6    6.30    5.20
   9  -3  -6    8.10    4.10
  -9   3   6    3.50    5.90
   9   3  -6    5.20    2.50
   9   3  -6    4.60    6.90
   9   3  -6    7.50   20.40
   9   3  -6    0.80    4.00
   9   3  -6    4.30    2.90
   8  -3  -6   47.80    9.60
   8  -3  -6   38.80    6.50
  -8  -3   6   49.60    9.40
   8   3  -6   39.90    9.60
   8   3  -6   73.19   15.20
   8   3  -6   40.70    6.10
   8   3  -6   67.79   19.50
   8   3  -6   43.80    9.00
   7  -3  -6   26.80    5.40
  -7  -3   6   26.80    6.20
  -7  -3   6   31.90    8.10
   7  -3  -6   34.70    7.50
   7   3  -6   23.40    6.30
  -7   3   6   27.20    8.10
   7   3  -6   28.80    3.90
   7   3  -6   31.70   15.40
   7   3  -6   34.70    5.60
   7   3  -6   31.40    9.70
  -6  -3   6    2.20    5.20
   6  -3  -6    3.50    4.00
  -6  -3   6    1.10    2.80
   6   3  -6    5.30    2.90
   6   3  -6   14.70   12.70
  -6   3   6    8.40    5.50
   6   3  -6    6.30    2.50
   6   3  -6   14.10    7.00
   6   3  -6    2.90    3.70
   5  -3  -6  497.05   23.80
  -5  -3   6  477.05   23.60
  -5   3   6  469.55   42.90
   5   3  -6  490.55   18.80
   5   3  -6  482.15   19.80
   5   3  -6  452.85   23.00
   5   3  -6  525.95   28.40
  -5   3   6  466.15   22.70
   5   3  -6  508.65   29.00
   5   3  -6  485.25   23.80
  -5   3   6  495.95   23.00
  -4  -3   6   29.20    6.30
   4  -3  -6   32.40    5.90
  -4   3   6   18.50    6.80
   4   3  -6   17.90   10.60
   4   3  -6   31.70    6.50
  -4   3   6   27.40   18.80
  -4   3   6   24.90    4.80
   4   3  -6   21.30    5.10
   4   3  -6   15.60    5.70
   3  -3  -6  138.89    9.80
  -3  -3   6  137.09   10.30
   3   3  -6  131.69   10.00
   3   3  -6  136.39   12.80
  -3   3   6  142.59    9.40
  -3   3   6  171.88   19.70
   3   3  -6  152.18   16.80
   3   3  -6  146.69   10.80
  -2  -3   6    3.00    2.30
   2  -3  -6    5.50    2.80
   2   3  -6    7.60    8.30
   2   3  -6    3.00    2.80
   2   3  -6    2.60    3.10
   2   3  -6   -0.50    3.30
   1  -3  -6  149.39    9.40
  -1  -3   6  133.19   10.10
   1   3  -6  155.38   16.60
   1   3  -6  148.29   10.00
   1   3  -6  139.39   10.40
   1   3  -6  152.78   12.40
   0  -3  -6  169.88   10.40
   0  -3   6  176.08   11.90
   0   3  -6  164.18   11.00
   0   3  -6  175.88   11.70
   0   3  -6  160.88   12.50
   0   3  -6  162.08   17.10
   1  -3   6   61.19    8.60
  -1  -3  -6   58.49    6.20
  -1   3  -6   68.69    9.60
  -1   3  -6   68.89    9.20
  -1   3  -6   56.89   12.30
   2  -3   6  426.96   22.60
  -2  -3  -6  417.66   20.40
  -2   3  -6  417.36   18.30
  -2   3  -6  426.56   21.20
   2   3   6  428.36   24.20
  -2   3  -6  440.86   21.70
  -2   3  -6  390.56   26.60
  -2   3  -6  457.45   21.60
   3  -3   6    6.10    4.70
   3  -3   6   22.40    7.10
  -3   3  -6    9.20    4.10
  -3   3  -6    7.80    4.70
  -3   3  -6   12.70    5.90
   3   3   6   16.40    4.60
   3   3   6   13.40    5.30
  -3   3  -6   14.90   13.40
  -3   3  -6    8.40    3.40
   4  -3   6  195.38   13.50
  -4  -3  -6  185.28   13.70
  -4  -3  -6  184.88   13.80
   4  -3   6  187.78   15.70
  -4   3  -6  182.58   24.20
  -4   3  -6  212.48   15.70
   4   3   6  204.48   12.90
  -4   3  -6  194.68   11.90
   4   3   6  201.38   11.60
  -4   3  -6  170.38   11.60
   5  -3   6    0.70    4.10
  -5  -3  -6   -0.30    3.60
  -5  -3  -6    4.80    3.80
   5  -3   6    1.90    4.90
   5   3   6    1.00    3.90
   5   3   6   -0.80    3.50
  -5   3  -6    4.00   18.60
  -5   3  -6    9.60    4.00
  -5   3  -6    3.00    4.90
   6  -3   6   -2.10    4.40
  -6  -3  -6   -1.70    3.30
   6  -3   6    4.00    4.50
  -6  -3  -6    0.00    3.60
   6   3   6    2.70    4.60
   6   3   6    5.90    4.10
  -6   3  -6    3.80    3.70
  -6   3  -6    0.60    5.10
  -6   3  -6    3.10   22.40
   7  -3   6   60.69   13.70
  -7  -3  -6   79.19   13.00
   7  -3   6   95.89   10.60
  -7  -3  -6   84.99   10.60
  -7   3  -6   65.39   29.70
  -7   3  -6   72.29   12.40
   7   3   6   84.09    9.00
   7   3   6   82.19    9.90
  -7   3  -6   89.19   10.20
   8  -3   6  102.69   11.30
  -8  -3  -6   71.49   11.20
   8  -3   6  108.59   19.10
  -8  -3  -6  103.69   10.70
  -8   3  -6  148.19   37.10
  -8   3  -6  100.89   15.00
   8   3   6  117.59   11.50
   8   3   6  109.69    9.80
  -8   3  -6  102.79    9.80
  -9  -3  -6   19.00   12.00
  -9  -3  -6    9.60    4.50
   9  -3   6   -1.30    9.60
   9  -3   6   11.60    5.10
   9  -3   6    4.00    8.50
  -9   3  -6   -8.10   79.79
   9   3   6    6.80    4.20
  -9   3  -6    8.50    4.00
  -9   3  -6   12.80    4.10
   9   3   6    9.00    4.50
 -10  -3  -6   11.50    4.30
  10  -3   6   13.90    5.00
  10  -3   6    7.30    8.50
 -10   3  -6   14.30    4.10
  10   3   6   14.80    4.30
 -10   3  -6   19.80    6.60
  10   3   6   13.70    5.30
  11  -3   6    1.40    3.20
 -11  -3  -6    2.10    2.80
 -11   3  -6    2.60    3.10
  11   3   6    6.40    6.20
 -11   3  -6    0.20    2.20
  11   3   6    4.80    3.20
 -13  -4   6    0.90    3.10
  13  -4  -6    4.50    3.20
 -13   4   6    2.50    2.30
 -13   4   6    7.00    3.30
  13   4  -6    8.90    2.80
 -12  -4   6   48.70    8.40
  12   4  -6   57.49    5.70
 -11  -4   6   -2.30    3.40
  11  -4  -6   -1.40    2.80
  11   4  -6    2.90    2.90
  11   4  -6   11.60   26.80
  11   4  -6    0.40    2.10
 -10  -4   6    8.00    7.10
 -10  -4   6   28.90    7.10
  10  -4  -6   43.60   16.50
  10  -4  -6   28.00    5.90
 -10   4   6   18.00    6.40
  10   4  -6   25.10    4.60
  10   4  -6   50.99   23.90
  10   4  -6   27.70    4.10
   9  -4  -6  116.19   17.20
   9  -4  -6  112.69   10.40
  -9  -4   6  123.09   13.30
  -9  -4   6  120.99   13.60
  -9   4   6  110.39   12.90
   9   4  -6  120.59    8.80
   9   4  -6  131.49    7.70
   9   4  -6  122.59   12.30
   9   4  -6  142.39   24.50
   8  -4  -6    2.10    5.10
  -8  -4   6    6.20    6.10
   8  -4  -6    1.00    3.30
   8   4  -6   17.80   17.40
  -8   4   6    7.60    6.30
   8   4  -6    0.10    2.60
   8   4  -6    3.10    4.70
   8   4  -6    7.10    2.70
   7  -4  -6   75.69   11.20
  -7  -4   6   87.39   12.40
  -7  -4   6   77.49   12.00
   7  -4  -6   68.99    8.90
  -7   4   6   80.29   38.90
   7   4  -6   65.49   13.10
  -7   4   6   69.69   10.80
  -7   4   6   61.69    8.30
   7   4  -6   75.09    6.80
   7   4  -6   74.79    6.00
   7   4  -6   78.09   18.10
   7   4  -6   82.09   11.40
  -6  -4   6   28.90    8.30
  -6  -4   6   24.60    6.10
   6  -4  -6   25.80    6.50
   6   4  -6   28.50    4.70
  -6   4   6    2.80   19.50
  -6   4   6   26.20    7.90
   6   4  -6   23.40    6.40
  -6   4   6   29.60    6.80
   6   4  -6   26.20    4.10
   6   4  -6   22.10    8.70
   6   4  -6   29.00   14.80
  -5  -4   6  214.48   16.80
  -5  -4   6  205.58   14.70
   5  -4  -6  205.08   15.30
  -5   4   6  235.28   15.30
   5   4  -6  243.98   15.20
   5   4  -6  224.58   22.50
  -5   4   6  179.18   13.80
   5   4  -6  226.68   11.10
   5   4  -6  226.48   11.50
   5   4  -6  216.68   19.80
   4  -4  -6   57.89    8.20
  -4  -4   6   50.09    8.50
  -4  -4   6   66.99   10.30
   4   4  -6   54.29    5.70
   4   4  -6   72.39    7.90
   4   4  -6   60.39    5.70
  -4   4   6   63.49    9.40
   4   4  -6   89.79   14.80
   3  -4  -6  166.08   10.80
  -3  -4   6  189.48   12.90
   3   4  -6  192.38   19.50
   3   4  -6  195.68   12.80
  -3   4   6  171.28   11.90
   3   4  -6  179.48   10.00
   3   4  -6  161.48    9.30
  -2  -4   6  125.29   10.40
   2  -4  -6  108.89    7.80
   2   4  -6  110.69   11.80
  -2   4   6   93.79    8.90
   2   4  -6  110.49    9.40
   2   4  -6   84.39    9.40
   2   4  -6   67.09   10.70
  -1  -4   6   29.10    5.90
   1  -4  -6   28.10    4.80
   1   4  -6   33.90    5.50
   1   4  -6   35.30    6.40
   1   4  -6   36.00    8.40
  -1   4   6   45.60    7.30
   1   4  -6   30.30    4.60
   1   4  -6   22.80   11.40
   0  -4  -6  202.88   11.40
   0  -4   6  200.28   13.80
   0   4  -6  188.78   14.70
   0   4  -6  199.88   13.50
   0   4   6  173.88   12.10
   0   4  -6  199.18   15.60
   0   4  -6  186.08   19.90
   0   4  -6  202.48   12.80
  -1  -4  -6   35.40    6.10
   1  -4   6   35.20    7.60
  -1   4  -6   32.20    6.80
   1   4   6   27.60    5.90
  -1   4  -6   25.60    7.00
  -1   4  -6   20.40   12.40
  -1   4  -6   23.80    4.70
  -1   4  -6   17.70    3.70
   2  -4   6   -1.80    4.60
   2  -4   6    1.50    3.80
   2   4   6    3.40    3.90
  -2   4  -6   -0.10    3.30
   2   4   6   -0.30    3.90
  -2   4  -6    2.20    3.30
  -2   4  -6    3.50    2.80
  -2   4  -6    5.00   12.50
  -2   4  -6    2.10    6.10
  -3  -4  -6   98.99    9.70
   3  -4   6  110.39   12.00
   3  -4   6   99.69   10.50
  -3   4  -6  117.39   19.60
  -3   4  -6  122.79   11.60
   3   4   6  117.99   10.40
   3   4   6  114.19    8.20
  -3   4  -6  100.09    8.80
  -3   4  -6  118.29    8.50
  -3   4  -6  122.09   11.10
  -4  -4  -6   45.40    8.60
   4  -4   6   36.50    8.30
   4  -4   6   31.50    6.90
  -4  -4  -6   36.70    7.30
  -4   4  -6   47.20   18.20
  -4   4  -6   31.60    5.70
  -4   4  -6   37.10    9.20
   4   4   6   34.70    5.60
   4   4   6   47.60    9.30
  -4   4  -6   58.19   10.10
   5  -4   6  106.39   10.90
   5  -4   6  100.09   15.10
  -5  -4  -6   80.69   10.20
  -5  -4  -6   98.49   11.20
  -5   4  -6  114.29   12.10
   5   4   6   87.29    8.20
  -5   4  -6   75.09   22.40
  -5   4  -6   91.99    9.00
   5   4   6   85.09    9.70
  -5   4  -6   86.09    8.10
   6  -4   6   41.80    7.80
  -6  -4  -6   49.70    9.90
  -6  -4  -6   58.09    8.40
   6  -4   6   55.69   13.40
  -6   4  -6   54.39   25.80
   6   4   6   67.69    9.90
  -6   4  -6   55.29    7.00
  -6   4  -6   66.99   11.80
  -6   4  -6   62.59    8.60
   6   4   6   49.00    7.10
  -7  -4  -6   18.60    6.70
   7  -4   6   29.10    9.80
  -7  -4  -6   11.50    7.20
   7  -4   6   14.50    6.20
  -7   4  -6   25.10    9.80
  -7   4  -6   11.80    4.20
   7   4   6    9.20    4.60
  -7   4  -6   13.40   27.20
   7   4   6   19.80    5.90
  -7   4  -6   22.80    7.70
  -8  -4  -6   45.40    7.40
   8  -4   6   45.20   13.10
   8  -4   6   46.80    8.30
  -8   4  -6   48.30    6.90
   8   4   6   54.89    7.00
  -8   4  -6   54.19    7.30
  -8   4  -6   52.89   11.80
   8   4   6   49.30    7.60
  -8   4  -6   12.10   32.60
   9  -4   6    6.00    4.40
  -9  -4  -6    4.60    3.80
   9   4   6    4.10    3.50
  -9   4  -6    1.20    3.30
   9   4   6    3.00    3.80
  -9   4  -6    3.80    2.90
 -10  -4  -6    7.60    3.70
  10  -4   6   16.20    5.00
  10   4   6    6.50    3.00
 -10   4  -6    7.50    3.20
 -10   4  -6    7.80    2.90
  10   4   6    7.30    3.80
 -11  -4  -6    4.80    2.60
  11  -4   6    2.50    3.20
  11   4   6    5.30    4.20
 -11   4  -6    3.60    2.00
 -11   4  -6   11.80    3.20
 -12  -5   6   31.50    5.30
  12  -5  -6   33.50    5.80
  12   5  -6   33.90    3.50
 -12   5   6   41.20    6.20
  12   5  -6   25.00    5.20
 -11  -5   6   -0.90    3.50
  11  -5  -6    5.40    3.60
 -11   5   6    7.30    3.70
  11   5  -6    6.80    2.50
  11   5  -6    0.90    2.40
  10  -5  -6   30.50    6.20
 -10  -5   6   41.00    8.10
 -10   5   6   37.60    6.30
  10   5  -6   31.60    4.50
 -10   5   6   25.30    6.20
  10   5  -6   39.60    4.50
  -9  -5   6  120.49   24.20
  -9  -5   6   60.19    9.80
   9  -5  -6   66.49    8.60
  -9   5   6   46.50    9.00
  -9   5   6   60.69    7.60
   9   5  -6   62.39    5.90
   9   5  -6   55.69   21.60
   9   5  -6   65.89    8.70
   9   5  -6   57.89    5.20
   9   5  -6   50.99   14.40
  -8  -5   6   57.99   10.90
   8  -5  -6   52.89    7.40
   8  -5  -6   65.59   12.10
  -8  -5   6   58.69    9.90
   8   5  -6   54.89    7.80
   8   5  -6   40.00    7.70
  -8   5   6   27.30   10.30
   8   5  -6   64.09   18.80
   8   5  -6   49.60   14.20
  -8   5   6   43.20    7.60
   8   5  -6   41.80    6.70
  -7  -5   6   18.30    6.50
   7  -5  -6   17.00    6.40
   7   5  -6   19.40    4.00
   7   5  -6   14.50   18.30
  -7   5   6   14.40    7.30
  -7   5   6   12.90    4.30
   7   5  -6    7.90    2.60
   7   5  -6   13.80    4.60
   7   5  -6    8.80    7.90
   6  -5  -6   13.20    5.70
  -6  -5   6   15.50    7.40
   6   5  -6    9.90    7.30
  -6   5   6   16.60    4.60
   6   5  -6   23.20   14.40
   6   5  -6   18.70    4.90
   6   5  -6   27.60    4.40
   6   5  -6   29.60    4.60
  -6   5   6   20.40    8.00
  -5  -5   6   18.00    7.90
   5  -5  -6   15.50    5.10
  -5  -5   6   12.30    5.00
  -5   5   6   25.40    8.10
   5   5  -6   13.30    3.40
   5   5  -6   16.20    3.30
   5   5  -6   32.50   11.50
   5   5  -6   23.30    5.20
   5   5  -6   28.00   13.10
   4  -5  -6  181.28   11.30
  -4  -5   6  183.78   16.30
  -4  -5   6  195.38   14.70
  -4   5   6  204.18   14.80
   4   5  -6  200.48   11.00
   4   5  -6  192.58   19.90
   4   5  -6  201.58   19.90
   4   5  -6  196.08   13.40
   4   5  -6  212.88   12.40
  -3  -5   6  295.57   17.90
  -3  -5   6  286.57   19.80
   3   5  -6  273.37   21.30
   3   5  -6  274.17   12.70
   3   5  -6  273.77   17.80
   3   5  -6  268.97   22.60
   3   5  -6  296.67   14.90
  -3   5   6  295.27   20.30
   3   5  -6  290.07   21.60
   3   5  -6  275.97   33.50
  -2  -5   6   21.30    8.60
  -2  -5   6   35.80    7.20
   2   5  -6   42.40    4.90
   2   5  -6   40.00    9.70
  -2   5   6   60.39   14.40
   2   5  -6   28.50   20.20
   2   5  -6   20.40   11.10
   2   5  -6   40.40    6.00
   2   5  -6   43.10    6.10
  -1  -5   6   25.60    6.20
  -1  -5   6   13.50    7.80
   1   5  -6   19.00   11.50
   1   5  -6   17.90   20.50
  -1   5   6   24.70    8.00
   1   5  -6   31.40    9.50
   1   5  -6   19.00    3.50
   1   5  -6   23.40    4.70
   1   5  -6   27.50    5.30
   0  -5   6   23.40    6.10
   0  -5   6   17.40    7.50
   0   5  -6    7.70   12.10
   0   5  -6   20.90    8.10
   0   5   6   41.30   10.00
   0   5  -6   24.90    4.90
   0   5  -6   27.10    5.40
   0   5  -6   44.30    9.80
   0   5  -6   43.70   21.90
   0   5  -6   38.80    4.70
  -1  -5  -6   78.69    7.90
   1  -5   6   78.89   11.20
   1  -5   6   79.49   10.50
  -1   5  -6   70.79    6.20
  -1   5  -6   54.99   14.50
  -1   5  -6   80.39    8.20
  -1   5  -6   78.89    8.00
   1   5   6   91.09   11.60
  -1   5  -6   65.29   11.60
  -1   5  -6   71.79    9.10
   2  -5   6   38.50    8.40
  -2  -5  -6   46.60    7.50
   2  -5   6   28.30    8.10
  -2   5  -6   24.10    6.80
  -2   5  -6   33.30    5.70
  -2   5  -6    8.30   14.50
  -2   5  -6   25.40    4.40
  -2   5  -6   32.00    6.30
   2   5   6   29.50    6.60
  -2   5  -6   17.40    6.60
  -2   5  -6   -9.60   38.50
   3  -5   6   19.20    5.80
  -3  -5  -6   40.40    7.80
   3  -5   6   17.40    6.90
  -3   5  -6   -3.60   16.70
  -3   5  -6   18.20    4.10
  -3   5  -6   18.20    6.50
  -3   5  -6   25.60    5.70
   3   5   6   26.30    6.40
  -4  -5  -6   38.70   10.60
   4  -5   6   40.30    8.60
   4  -5   6   40.60    9.60
  -4   5  -6   30.80   20.50
   4   5   6   49.99    8.20
  -4   5  -6   31.50    5.10
  -4   5  -6   66.69    9.70
  -4   5  -6   50.19    7.50
  -5  -5  -6   38.10    9.50
   5  -5   6   52.39   13.40
   5  -5   6   26.20    7.10
  -5   5  -6   -6.00   21.20
  -5   5  -6   31.20    5.10
  -5   5  -6   28.40    6.10
  -5   5  -6   36.90    7.80
   5   5   6   26.40    6.40
   6  -5   6   73.39   10.20
  -6  -5  -6   61.49    8.60
   6  -5   6   70.99   20.50
  -6  -5  -6   92.39   14.00
  -6   5  -6   70.19    6.90
  -6   5  -6   76.39    8.60
   6   5   6   86.09    9.60
  -6   5  -6   34.70   25.10
   7  -5   6   22.20    6.30
  -7  -5  -6   45.50    7.40
   7   5   6   39.20    7.50
  -7   5  -6   22.20    4.40
  -7   5  -6   19.20   28.80
  -7   5  -6   31.80    5.80
   8  -5   6    4.30    4.50
  -8  -5  -6    2.70    3.30
  -8   5  -6   -0.90    2.10
   8   5   6    0.20    3.20
  -8   5  -6    1.20    3.20
   9  -5   6   16.30    4.80
  -9  -5  -6   25.70    4.50
  -9   5  -6   26.20    4.60
  -9   5  -6   17.40    2.90
   9   5   6   21.40    4.80
 -10  -5  -6    0.30    2.10
  10  -5   6    1.80    2.90
 -10   5  -6   -0.50    2.80
  10   5   6    0.40    2.60
 -11  -6   6   29.70    4.90
  11   6  -6   19.90    4.00
  11   6  -6   31.80    3.20
 -10  -6   6    9.20    4.10
 -10   6   6    4.40    5.40
  10   6  -6    9.00    2.30
  10   6  -6    8.30    4.20
  -9  -6   6    6.60    4.20
   9   6  -6    6.30    2.30
  -9   6   6    6.70    4.70
   9   6  -6    7.70    4.40
  -9   6   6    5.50    3.50
  -8  -6   6   21.50    6.20
  -8   6   6   19.00    4.80
   8   6  -6   23.10    3.60
   8   6  -6   18.80    5.40
  -8   6   6   24.00    6.40
  -7  -6   6   44.10    7.90
  -7   6   6   50.89    6.60
   7   6  -6   34.70    6.60
   7   6  -6   42.80    4.50
  -7   6   6   41.40    8.30
  -6  -6   6   23.10    7.10
  -6  -6   6   29.80    8.40
   6   6  -6    5.10   11.40
   6   6  -6   31.60    4.50
  -6   6   6   27.30    8.20
  -6   6   6   24.50    5.10
   6   6  -6   16.80    6.00
  -5  -6   6    9.90    7.10
  -5  -6   6   11.20    6.60
   5   6  -6   19.30    4.50
   5   6  -6   15.70    9.70
  -5   6   6   21.20    8.60
  -4  -6   6   57.79    9.80
   4   6  -6   67.59    6.60
  -4   6   6   73.89   11.20
  -4   6   6   62.09   10.40
   4   6  -6   54.59   12.50
  -3  -6   6   43.60    8.50
  -3   6   6   33.80    7.60
   3   6  -6   40.80    5.80
   3   6  -6   51.09   13.20
  -2  -6   6  317.97   19.10
   2   6  -6  291.67   15.10
   2   6  -6  286.27   24.10
  -2   6   6  305.57   18.10
  -1  -6   6  127.09   13.00
   1   6  -6  136.69    9.70
   1   6  -6  138.89   16.20
  -1   6   6  130.79   12.00
   0  -6   6    6.60    5.80
   0   6  -6    9.40    3.80
   0   6   6   11.90    5.80
   0   6  -6    8.40    6.20
   1  -6   6  139.69   14.00
   1   6   6  151.38   12.50
  -1   6  -6  132.29   15.10
  -1   6  -6  142.59   10.60
   2  -6   6   21.50    8.60
   2  -6   6   26.30    8.80
  -2   6  -6   23.60    7.40
  -2   6  -6   37.40    6.40
   2   6   6   52.29    9.20
   3  -6   6  105.29   11.70
   3  -6   6   98.29   18.10
   3   6   6  137.69   13.40
  -3   6  -6  112.09   13.40
  -3   6  -6  135.39   10.50
   4  -6   6   17.20    6.20
   4   6   6   23.30    6.40
  -4   6  -6   22.10    5.30
   5  -6   6   83.89   11.20
  -5   6  -6   87.29    8.40
   5   6   6   90.09   11.10
   6  -6   6    5.60    5.10
   6   6   6    8.70    4.80
  -6   6  -6    8.80    3.70
   7  -6   6   53.99    7.50
  -7   6  -6   77.79    7.10
   8  -6   6    8.60    4.30
   8   6   6   13.00    4.20
  -8   6  -6   18.90    4.10
   9   7  -6   16.70    2.50
   8   7  -6   31.10    3.30
  -8   7   6   19.50    5.20
   7   7  -6   11.90    4.40
  -7   7   6    2.30    4.40
   6   7  -6    9.90    2.60
  -6   7   6    9.10    8.80
  -5   7   6    1.10    5.00
   5   7  -6    1.70    2.20
  -4   7   6   11.40    6.40
   4   7  -6   24.30    4.10
  -3   7   6   52.49    8.50
   3   7  -6   84.59    6.90
   2   7  -6   40.00    5.70
  -2   7   6   48.00    8.40
   1   7  -6   18.30    4.10
  -1   7   6   32.80    7.60
   0   7  -6   13.70    3.50
   0   7   6   15.10    5.20
  -1   7  -6   85.99    8.00
   1   7   6   81.59    9.90
  -2   7  -6   43.10    6.40
   2   7   6   39.70    7.40
   3   7   6   -1.60    3.80
  -3   7  -6    5.30    3.40
  -4   7  -6   -2.00    2.30
   4   7   6   -0.70    3.10
   5   7   6   24.70    5.20
  -5   7  -6   22.10    4.20
  -6   7  -6   50.79    5.40
   6   7   6   40.00    5.70
   5   8  -6    3.40    1.80
  -5   8   6    2.10    3.80
  -4   8   6   15.50    5.50
   4   8  -6   18.90    3.00
   3   8  -6    1.70    2.00
  -3   8   6   -0.50    4.50
  -2   8   6   25.90    6.40
   2   8  -6   25.00    3.60
   1   8  -6    4.00    2.40
  -1   8   6    3.30    4.70
   0   8  -6   28.10    4.20
   0   8   6   30.40    6.40
  -1   8  -6   67.69    5.80
   1   8   6   65.59    7.80
  -2   8  -6    1.40    2.20
   2   8   6   -1.00    3.30
  -3   8  -6   15.10    3.20
   3   8   6   18.70    4.30
  15   0  -7   27.30    4.60
  15   0  -7   23.70    4.20
  14   0  -7    2.10    3.40
  14   0  -7   -1.00    2.90
 -14   0   7    1.90    3.10
 -13   0   7    3.90    3.60
  13   0  -7    1.70    2.90
  13   0  -7   -1.80    3.00
 -12   0   7    8.70   10.10
  12   0  -7    1.40   10.30
 -12   0   7    0.30    3.90
  12   0  -7    2.60    3.30
  12   0  -7    0.10    2.50
  11   0  -7   66.49    8.30
 -11   0   7   66.99   11.30
  11   0  -7   60.89   12.00
  11   0  -7   81.49    9.70
 -11   0   7   69.79    9.40
  10   0  -7  188.28   13.00
  10   0  -7  204.98   13.20
 -10   0   7  195.08   15.70
  10   0  -7  192.38   18.20
 -10   0   7  197.38   16.60
   9   0  -7   25.80    9.30
   9   0  -7   25.30    5.80
   9   0  -7   37.90   44.10
  -9   0   7   19.00    5.90
  -9   0   7   12.80    6.00
   9   0  -7   23.90    5.30
   9   0  -7   17.30    5.80
   8   0  -7   -2.00    2.70
  -8   0   7   -0.20    4.50
   8   0  -7    1.30    2.90
  -8   0   7    3.70    4.70
   8   0  -7    1.80    3.60
  -8   0   7    0.10    3.30
   8   0  -7    1.50    4.80
   8   0  -7    8.00   32.00
   7   0  -7  305.47   20.50
   7   0  -7  318.47   41.50
   7   0  -7  333.17   20.30
  -7   0   7  338.57   20.90
  -7   0   7  346.37   19.10
   6   0  -7  273.17   17.00
   6   0  -7  265.87   33.10
  -6   0   7  274.97   15.90
   6   0  -7  265.77   17.60
   5   0  -7   42.00    7.70
   5   0  -7   52.79    8.60
   5   0  -7   27.10   19.50
  -5   0   7   46.90    6.60
   4   0  -7   95.19   18.80
   4   0  -7  114.79   10.10
  -4   0   7  105.39    8.60
   4   0  -7  110.19    9.60
   3   0  -7 1251.27   47.20
  -3   0   7 1232.78   48.10
   3   0  -7 1220.78   53.69
   3   0  -7 1250.67   46.30
   2   0  -7 2209.38   76.89
   2   0  -7 2204.28   73.09
  -2   0   7 2235.18   75.69
   2   0  -7 2221.68   76.39
   1   0  -7  618.94   27.70
   1   0  -7  652.43   27.20
   1   0  -7  650.53   25.20
  -1   0   7  659.43   27.00
   0   0  -7 1866.61   72.79
   0   0  -7 1859.31   65.09
   0   0  -7 1820.82   65.89
  -1   0  -7    7.30    3.50
  -1   0  -7    8.60   18.30
   1   0   7    4.60    3.50
  -1   0  -7    1.70    3.30
   2   0   7   14.50    4.60
  -2   0  -7   17.40   21.10
  -2   0  -7   18.30    4.80
  -2   0  -7   17.40    5.50
   3   0   7   23.50    5.70
  -3   0  -7   35.10    7.80
  -3   0  -7   25.00    5.90
  -3   0  -7   -4.60   25.80
  -4   0  -7  380.86   48.40
   4   0   7  437.96   20.50
  -4   0  -7  396.36   25.30
   4   0   7  418.66   23.60
  -4   0  -7  398.46   22.50
  -4   0  -7  382.16   20.70
   4   0   7  395.96   19.50
   5   0   7    5.90    4.40
  -5   0  -7    6.60    6.40
  -5   0  -7    1.10    3.50
  -5   0  -7   10.20    4.10
   5   0   7    5.50    4.30
  -5   0  -7   25.20   39.80
   5   0   7    8.60    6.10
  -5   0  -7    7.50    5.10
   6   0   7  119.69   17.20
  -6   0  -7   98.89   54.09
  -6   0  -7  107.89   10.20
  -6   0  -7   97.79   15.50
   6   0   7  111.29   10.40
  -6   0  -7  104.99   11.40
   6   0   7  118.29   10.60
  -6   0  -7   94.89   16.20
   7   0   7    2.90    4.50
   7   0   7    3.80    4.50
  -7   0  -7    8.10    4.80
   7   0   7    0.50    6.20
  -7   0  -7    7.80    4.30
  -7   0  -7    1.80    4.60
  -8   0  -7    0.70    3.30
  -8   0  -7    2.70    5.10
  -8   0  -7    1.40    4.50
   8   0   7    0.00    4.20
   8   0   7    1.40    4.10
   8   0   7    3.80    8.80
   9   0   7  126.39   12.00
  -9   0  -7  148.99   11.60
  -9   0  -7  129.89   28.90
   9   0   7  111.69   21.70
  -9   0  -7  145.29   12.60
   9   0   7  121.89   12.20
  10   0   7   53.69    7.50
 -10   0  -7   48.60    7.50
 -10   0  -7   54.99    7.20
  10   0   7   41.40    6.80
  11   0   7   36.30    5.90
 -11   0  -7   53.49    7.00
 -11   0  -7   44.90    7.00
 -12   0  -7   -0.70    1.80
  12   0   7   -1.30    3.00
 -12   0  -7    1.00    2.80
  15  -1  -7    0.20    2.10
 -15  -1   7    0.60    2.20
  15  -1  -7    2.60    3.30
  15   1  -7   -0.20    2.00
  14  -1  -7   32.30    5.40
 -14  -1   7   34.90    5.60
  14  -1  -7   17.10    4.80
  14   1  -7   32.60    4.60
  14   1  -7   23.90    4.30
  13  -1  -7    2.60    3.90
 -13  -1   7    4.70    3.90
  13  -1  -7    1.10    3.10
 -13   1   7    1.50    5.10
  13   1  -7    2.30    3.20
  13   1  -7    1.90    3.20
 -12  -1   7  261.07   20.80
  12  -1  -7  260.07   23.10
  12  -1  -7  265.17   15.40
  12  -1  -7  247.38   15.10
 -12  -1   7  235.68   17.00
 -12   1   7  228.98   14.40
  12   1  -7  300.97   36.70
  12   1  -7  234.08   14.30
  12   1  -7  227.88   14.20
 -11  -1   7    7.30    5.40
  11  -1  -7    9.60    6.40
 -11  -1   7   10.00    5.80
  11  -1  -7    3.30    4.40
  11  -1  -7    5.10    3.40
  11   1  -7    4.50    7.40
  11   1  -7    6.30    3.80
  11   1  -7  -33.60   60.99
 -11   1   7    5.60    4.60
  11   1  -7    5.80    3.80
  11   1  -7   10.80   10.00
  10  -1  -7    6.70    5.80
 -10  -1   7    8.80    5.90
  10  -1  -7   11.50    4.40
 -10  -1   7   15.30    6.50
  10  -1  -7    6.40    4.40
  10   1  -7   13.20   40.60
  10   1  -7    6.10    6.90
  10   1  -7    7.70    6.40
  10   1  -7    2.10    3.50
 -10   1   7    1.80    4.60
  10   1  -7    5.90    4.10
 -10   1   7   10.20    6.80
   9  -1  -7  129.89   14.40
   9  -1  -7  138.89   14.50
   9  -1  -7  162.98   12.30
  -9  -1   7  162.68   14.30
   9   1  -7  163.78   11.30
   9   1  -7  179.48   17.10
   9   1  -7  173.58   16.00
   9   1  -7  177.88   13.40
  -9   1   7  173.38   13.70
  -9   1   7  177.78   15.10
   8  -1  -7   73.79    7.90
  -8  -1   7   95.49   13.40
   8  -1  -7   63.09    7.80
   8  -1  -7   57.39    9.40
   8   1  -7   88.89    9.10
   8   1  -7   99.89   18.80
   8   1  -7   82.29   13.60
  -8   1   7   91.39   10.60
  -8   1   7   84.59   12.40
   8   1  -7   67.89    5.50
  -8   1   7   78.69   11.50
   8   1  -7   73.89    7.60
   8   1  -7   60.09   25.70
   7  -1  -7  165.68   13.60
   7  -1  -7  170.88   14.70
  -7  -1   7  166.88   13.80
  -7  -1   7  150.28   12.10
   7   1  -7  147.39   12.60
   7   1  -7  129.49   23.80
   7   1  -7  143.39   13.20
  -7   1   7  147.89   11.80
  -7   1   7  147.29   13.00
   7   1  -7  153.08   10.10
   7   1  -7  143.09   12.90
  -7   1   7  142.99   12.90
  -6  -1   7  103.39   11.30
   6  -1  -7   95.99    9.80
   6  -1  -7   65.39   12.10
  -6  -1   7   90.09    9.00
   6   1  -7  106.29   20.30
   6   1  -7  106.19   10.30
   6   1  -7  104.79   12.30
  -6   1   7  102.89    9.00
   6   1  -7  111.29   11.00
   5  -1  -7   62.09    9.70
   5  -1  -7   92.49   33.00
  -5  -1   7   68.29    7.30
   5  -1  -7   58.99    7.80
   5   1  -7   27.70   15.70
  -5   1   7   55.49   10.90
   5   1  -7   53.39    8.50
   5   1  -7   56.89    9.10
   4  -1  -7   97.99    8.80
   4  -1  -7   89.39   10.10
   4  -1  -7   50.79   29.80
  -4  -1   7   88.49    8.00
   4   1  -7   98.99   17.50
  -4   1   7   84.69    7.50
   4   1  -7   84.39    8.40
   4   1  -7  101.39   16.10
  -3  -1   7   50.49    7.60
   3  -1  -7    3.80   27.30
   3  -1  -7   30.60    5.90
   3  -1  -7   47.30    7.20
   3   1  -7   32.70   12.80
   3   1  -7   43.10    7.10
  -3   1   7   34.70    5.90
   3   1  -7   41.10    6.90
   3   1  -7   40.40    7.00
   2  -1  -7 3186.58  111.99
   2  -1  -7 3481.15  111.19
   2   1  -7 3351.76  109.89
   2   1  -7 3243.98  111.39
   2   1  -7 3330.87  111.09
  -2   1   7 3455.35  110.19
   1  -1  -7  295.77   17.40
   1  -1  -7  316.07   16.40
  -1  -1   7  320.57   16.60
   1   1  -7  346.17   24.90
  -1   1   7  317.07   16.10
   1   1  -7  328.87   17.00
   1   1  -7  355.56   16.00
   1   1  -7  329.37   17.40
   0  -1  -7  268.27   37.60
   0  -1   7  300.07   16.90
   0  -1  -7  304.47   18.20
   0  -1  -7  319.57   17.00
   0   1   7  379.76   17.80
   0   1  -7  378.16   18.80
   0   1  -7  379.96   26.60
   0   1  -7  346.37   17.60
   0   1  -7  352.76   15.20
  -1  -1  -7   79.69   10.10
   1  -1   7   66.09    7.50
  -1  -1  -7   67.19    7.50
  -1  -1  -7   35.20   31.80
  -1   1  -7   93.89   17.80
   1   1   7   75.29    7.90
  -1   1  -7   69.29    5.10
  -1   1  -7   63.39    7.20
  -2  -1  -7   73.29   10.70
  -2  -1  -7   87.59   43.10
  -2  -1  -7   57.29    8.30
   2  -1   7   74.39    8.30
  -2   1  -7   77.99   19.60
  -2   1  -7   86.19    8.70
  -2   1  -7   84.39   10.90
   2   1   7   72.99    9.40
  -3  -1  -7  228.18   15.40
   3  -1   7  247.78   16.90
   3  -1   7  230.08   16.20
  -3   1  -7  227.88   27.10
  -3   1  -7  233.88   16.40
   3   1   7  290.27   20.00
   3   1   7  244.88   16.50
  -3   1  -7  235.68   15.50
   4  -1   7   33.50    7.00
  -4  -1  -7   33.50    7.00
   4  -1   7   41.30    6.90
   4  -1   7   46.80    7.50
  -4   1  -7   40.60    6.50
  -4   1  -7   37.10    8.20
   4   1   7   43.00    6.80
  -4   1  -7   37.90   22.50
  -4   1  -7   38.00    7.50
   4   1   7   46.00    7.30
   4   1   7   34.90    8.30
  -5  -1  -7  222.98   14.40
  -5  -1  -7  222.98   16.80
  -5  -1  -7  232.08   16.30
   5  -1   7  241.08   15.10
   5  -1   7  211.88   17.90
   5  -1   7  207.98   14.50
  -5   1  -7  254.47   15.20
   5   1   7  248.48   15.10
  -5   1  -7  216.78   34.80
   5   1   7  241.78   18.50
   5   1   7  226.68   14.00
  -5   1  -7  243.68   18.80
  -5   1  -7  245.38   14.10
  -6  -1  -7   56.49    9.10
  -6  -1  -7   82.29   10.00
   6  -1   7   72.29    9.70
  -6  -1  -7   64.69   10.20
   6  -1   7   67.29   13.00
   6  -1   7   76.39   10.20
  -6   1  -7   64.29    8.10
  -6   1  -7   97.59   15.80
   6   1   7   65.59    9.30
   6   1   7   69.39    9.20
  -6   1  -7   48.70   49.30
  -6   1  -7   63.59   13.00
  -6   1  -7  106.39   11.30
   6   1   7   67.39   15.00
  -7  -1  -7   19.80    7.00
   7  -1   7   36.00    7.40
  -7  -1  -7   28.20    5.80
   7  -1   7   20.20    8.50
  -7  -1  -7   22.30    8.30
   7  -1   7   29.50    7.50
   7   1   7   13.60    5.80
   7   1   7   14.80   10.10
  -7   1  -7   22.00    9.70
  -7   1  -7   25.10    5.80
   7   1   7   21.70    5.80
  -7   1  -7    7.60   50.79
  -7   1  -7   10.50    5.50
  -7   1  -7   24.40    8.30
  -8  -1  -7   91.99   11.00
   8  -1   7   69.99    9.90
  -8  -1  -7   77.39   14.60
   8  -1   7   58.49   13.70
   8  -1   7   62.09    8.60
  -8  -1  -7   68.69    8.80
  -8   1  -7   82.59   14.50
   8   1   7   69.99    8.80
  -8   1  -7   72.09   15.40
   8   1   7   63.39    9.10
  -8   1  -7  137.49   80.89
  -8   1  -7   70.79   10.00
  -8   1  -7   67.69    8.20
   9  -1   7   46.00   14.70
   9  -1   7   58.69    8.70
   9  -1   7   43.50    8.20
  -9  -1  -7   70.69    9.80
  -9  -1  -7   29.60    9.20
  -9  -1  -7   68.69    8.90
   9   1   7   46.80    7.30
   9   1   7   54.99    7.90
  -9   1  -7   58.99   17.70
  -9   1  -7   60.39    8.60
  -9   1  -7   60.09    7.80
  10  -1   7    6.80    5.30
 -10  -1  -7    9.50    3.70
 -10  -1  -7    8.30    5.30
  10  -1   7    1.00    3.60
  10   1   7    6.80    7.10
  10   1   7    7.00    4.20
 -10   1  -7    9.80    3.90
 -10   1  -7    7.70    4.20
 -11  -1  -7    1.60    3.50
  11  -1   7    1.10    3.50
  11  -1   7   -0.90    3.70
 -11   1  -7    4.50    3.40
  11   1   7    7.00    4.60
 -11   1  -7    4.90    2.80
 -12  -1  -7   -0.40    2.90
  12  -1   7    3.20    3.60
  12  -1   7    2.40    2.80
 -12  -1  -7   -0.40    1.80
 -12   1  -7    2.30    2.40
  12   1   7    4.00    3.20
 -14  -2   7   13.50    4.10
  14  -2  -7   18.70    4.60
  14   2  -7   16.40    3.60
 -13  -2   7    8.20    4.40
  13  -2  -7   14.60    4.10
  13   2  -7   12.40    4.00
  13   2  -7    8.60    4.00
 -12  -2   7    7.80    4.70
  12  -2  -7    5.50    4.00
  12   2  -7    6.20    3.50
  12   2  -7   64.49   50.49
  12   2  -7    5.10    3.60
  11  -2  -7  155.08   12.20
 -11  -2   7  178.68   16.30
  11  -2  -7  152.38   16.90
 -11  -2   7  170.38   15.20
  11   2  -7  171.58   17.70
  11   2  -7  140.69   12.10
  11   2  -7  222.18   43.50
  11   2  -7  140.99   21.00
  11   2  -7  128.79   10.60
 -10  -2   7   50.99    9.90
  10  -2  -7   57.69    8.50
  10  -2  -7   37.90    9.40
 -10  -2   7   48.50    9.40
  10   2  -7   65.19   31.40
  10   2  -7   51.99   11.70
  10   2  -7   47.40    7.10
  10   2  -7   59.99    7.80
  10   2  -7   52.09    5.40
  10   2  -7   40.20   11.70
  10   2  -7   46.50   13.20
   9  -2  -7   45.10    6.70
  -9  -2   7   59.19   10.90
   9  -2  -7   55.79   10.60
  -9  -2   7   54.29    9.50
   9   2  -7   60.69    5.60
   9   2  -7   58.19    7.60
   9   2  -7   65.49   12.10
   9   2  -7   80.49   14.30
   9   2  -7   50.19   25.30
   9   2  -7   56.59    7.30
  -9   2   7   42.50    8.70
   9   2  -7   68.49   14.60
   8  -2  -7   21.00    5.00
  -8  -2   7   19.60    5.80
   8  -2  -7   30.50    8.60
   8   2  -7   28.20    8.80
   8   2  -7   22.70    3.60
   8   2  -7   26.60    7.30
   8   2  -7   20.20    4.40
  -8   2   7   23.00    7.70
   8   2  -7   22.40    5.10
   8   2  -7    3.30   19.70
  -7  -2   7   87.59    9.60
   7  -2  -7   78.99   12.20
   7  -2  -7   90.69    8.90
  -7  -2   7  104.89   11.90
   7   2  -7  106.89   11.20
  -7   2   7   93.69   11.30
   7   2  -7   97.09    6.10
   7   2  -7  111.69    8.70
   7   2  -7   90.69    7.60
   7   2  -7  105.09   12.10
   7   2  -7  107.29   22.10
   6  -2  -7  387.46   19.20
  -6  -2   7  319.77   27.00
   6  -2  -7  382.56   21.30
  -6  -2   7  395.66   20.90
  -6   2   7  346.17   18.50
   6   2  -7  382.56   20.90
   6   2  -7  379.16   29.60
  -6   2   7  380.26   24.30
   6   2  -7  372.16   22.70
   6   2  -7  373.26   17.50
   6   2  -7  382.46   21.60
  -5  -2   7   92.39    8.90
   5  -2  -7   94.89    9.20
   5   2  -7   84.99    9.40
   5   2  -7   84.99    9.00
   5   2  -7   57.99   15.30
   5   2  -7   80.49    9.60
  -5   2   7   80.09    9.50
  -5   2   7   85.19    7.90
   5   2  -7   88.39    7.20
  -4  -2   7   61.29    7.00
   4  -2  -7   65.29    9.20
   4   2  -7   54.99    9.60
   4   2  -7   58.89   14.20
   4   2  -7   50.89    7.60
   4   2  -7   62.29    9.10
  -4   2   7   56.69    6.30
   3  -2  -7  211.68   12.50
  -3  -2   7  203.78   12.50
  -3   2   7  155.48   12.40
   3   2  -7  174.68   13.10
   3   2  -7  189.18   12.40
   3   2  -7  162.18   18.90
   3   2  -7  191.38   13.00
  -2  -2   7   52.49    7.80
   2  -2  -7   58.59    8.00
  -2   2   7   41.50    7.10
   2   2  -7   49.10   12.90
  -2   2   7   74.49   29.70
  -2   2   7   45.20    6.40
   2   2  -7   46.60    7.80
   2   2  -7   57.99    8.40
  -1  -2   7  371.26   19.10
   1  -2  -7  363.66   18.30
  -1   2   7  383.76   18.10
   1   2  -7  425.36   25.60
   1   2  -7  404.66   20.10
   1   2  -7  381.06   19.60
   0  -2   7    4.20    3.20
   0  -2  -7    6.50    3.50
   0   2   7    5.70    7.00
   0   2  -7    0.40    2.80
   0   2  -7    2.60    2.70
   0   2  -7    0.40    2.80
   0   2  -7   -3.70   11.40
   1  -2   7  321.17   17.90
  -1  -2  -7  341.67   17.30
  -1   2  -7  313.97   17.90
  -1   2  -7  295.87   17.30
   1   2   7  305.07   17.20
  -1   2  -7  322.47   16.00
  -1   2  -7  325.57   25.20
  -2  -2  -7   -0.70    2.50
   2  -2   7   -1.30    2.80
  -2   2  -7    6.10    4.30
  -2   2  -7    5.50    4.40
  -2   2  -7    6.90   14.00
   2   2   7   -0.80    4.50
  -2   2  -7   -0.60    2.60
  -2   2  -7    1.70    2.80
   3  -2   7  373.66   21.90
   3  -2   7  384.26   19.90
  -3  -2  -7  360.76   20.20
   3   2   7  354.46   20.80
  -3   2  -7  375.66   17.70
  -3   2  -7  360.36   21.60
  -3   2  -7  378.86   32.10
  -3   2  -7  360.46   22.90
   3   2   7  366.26   19.30
   4  -2   7   22.60    5.70
   4  -2   7   21.40    7.20
   4  -2   7   15.10    4.90
  -4  -2  -7   27.10    5.70
   4   2   7   21.80    5.80
  -4   2  -7   30.50    8.70
  -4   2  -7   10.50   20.80
  -4   2  -7   23.70    4.90
   4   2   7   29.90    5.90
  -4   2  -7   17.60    5.80
  -4   2  -7   33.10    6.00
   4   2   7   -0.70    8.60
   5  -2   7   28.50    7.70
   5  -2   7   34.10    9.10
   5  -2   7   31.50    7.20
  -5  -2  -7   26.30    7.40
  -5  -2  -7   26.90    6.00
  -5   2  -7   46.40   40.10
   5   2   7   29.60    6.20
  -5   2  -7   24.20    5.20
  -5   2  -7   26.70    8.10
  -5   2  -7   23.50    9.90
  -5   2  -7   22.00    5.80
   5   2   7   22.00    5.90
  -6  -2  -7   68.79    9.50
  -6  -2  -7   55.39   11.20
   6  -2   7   53.79   10.40
   6  -2   7   62.19   13.10
   6  -2   7   60.59    8.90
  -6   2  -7   66.09    8.90
   6   2   7   60.89    8.40
  -6   2  -7   63.79   12.60
  -6   2  -7   70.49   32.40
   6   2   7   64.69    8.60
  -6   2  -7   58.99    8.60
  -6   2  -7   58.09   11.80
  -7  -2  -7   34.40   10.30
   7  -2   7   35.70    8.60
   7  -2   7   22.60    9.20
  -7  -2  -7   30.10    6.50
   7  -2   7   27.80    6.70
  -7   2  -7   33.30    7.00
  -7   2  -7   30.40    5.80
  -7   2  -7   25.80   10.90
   7   2   7   18.90    5.90
  -7   2  -7    5.50   38.10
   7   2   7   34.80    6.90
   8  -2   7   -1.10    5.30
  -8  -2  -7   -1.60    4.50
  -8  -2  -7    3.70    4.00
   8  -2   7   11.10    9.30
   8  -2   7    0.70    4.30
   8   2   7    1.40    4.20
  -8   2  -7    2.90    3.70
  -8   2  -7   -0.90    7.20
  -8   2  -7  -13.50   48.20
   8   2   7    1.80    5.70
  -8   2  -7    5.30    3.50
   9  -2   7    2.00    5.20
  -9  -2  -7    1.80    5.40
   9  -2   7    2.80    4.20
  -9  -2  -7    3.40    3.60
  -9   2  -7    2.10    3.50
  -9   2  -7  -16.00   65.39
  -9   2  -7    1.60    3.10
   9   2   7    2.80    4.00
  10  -2   7    0.50    6.10
 -10  -2  -7   -1.40    2.30
  10  -2   7    1.70    3.60
  10   2   7   -1.80    3.30
 -10   2  -7   -0.40    2.80
 -10   2  -7    0.60    3.00
 -10   2  -7   -0.70    3.80
  11  -2   7    4.10    4.70
  11  -2   7    6.20    3.40
 -11  -2  -7    8.10    3.30
  11   2   7    8.10    3.90
 -11   2  -7    6.30    3.30
 -14  -3   7   39.70    5.70
  14  -3  -7   55.99    5.70
  14   3  -7   47.80    4.70
  13  -3  -7    1.10    2.80
 -13  -3   7    4.50    4.50
  13   3  -7    2.60    2.80
  12  -3  -7   17.30    4.80
 -12  -3   7    8.00    5.10
  12   3  -7   17.10    4.30
  11  -3  -7   -0.80    2.70
 -11  -3   7    4.60    6.40
  11  -3  -7    6.20    7.20
 -11  -3   7    1.30    4.40
  11   3  -7    6.30    8.20
  11   3  -7   10.10    6.90
  11   3  -7    3.50    3.00
  11   3  -7  -62.99   30.50
 -10  -3   7  130.39   13.80
  10  -3  -7   93.59   13.90
  10  -3  -7  109.69   10.00
 -10  -3   7   75.59   11.50
  10   3  -7  122.49   16.70
  10   3  -7  118.29    9.00
 -10   3   7  113.59   12.40
  10   3  -7  115.29    7.60
  10   3  -7   99.29   18.00
  10   3  -7  100.19   29.70
  -9  -3   7   33.50    8.90
   9  -3  -7   25.80    5.60
  -9  -3   7   27.70    8.50
   9  -3  -7   39.80   11.40
   9   3  -7   33.70    4.60
   9   3  -7   20.00    9.10
   9   3  -7   25.60   24.10
   9   3  -7   27.20    8.10
  -9   3   7   33.60    8.80
   9   3  -7   46.50   15.70
   9   3  -7   30.60    5.80
   8  -3  -7   20.80    5.90
   8  -3  -7   28.00    9.10
  -8  -3   7   23.30    7.10
  -8   3   7   28.70    8.80
   8   3  -7   24.50    3.70
   8   3  -7   33.00    8.60
   8   3  -7   23.20   19.20
   8   3  -7   32.10    5.50
   8   3  -7   33.90   11.10
   8   3  -7   19.30    5.10
   7  -3  -7  278.17   15.40
  -7  -3   7  265.77   18.10
   7  -3  -7  278.27   18.90
  -7  -3   7  288.27   19.20
   7   3  -7  249.68   11.70
   7   3  -7  262.87   21.90
  -7   3   7  261.17   18.10
   7   3  -7  248.78   14.10
   7   3  -7  269.77   13.80
   7   3  -7  225.28   27.30
   7   3  -7  289.17   18.80
  -6  -3   7  127.69   13.30
  -6  -3   7  107.79   10.80
   6  -3  -7  125.29   11.70
   6   3  -7  115.59    6.90
   6   3  -7  106.59    8.00
  -6   3   7  126.69   12.60
   6   3  -7  125.79   11.80
   6   3  -7  125.79   17.60
   6   3  -7  105.39    9.10
   5  -3  -7   80.49    8.90
  -5  -3   7  118.39   16.60
  -5  -3   7   99.49   15.60
   5   3  -7   68.69    5.50
   5   3  -7   62.79    6.10
  -5   3   7   52.99    8.30
   5   3  -7   85.89   11.60
   5   3  -7   82.79   11.60
  -5   3   7   65.89    9.00
   5   3  -7   68.59   15.40
   5   3  -7   92.09   16.10
  -5   3   7    4.00   34.20
  -4  -3   7   21.50    5.80
   4  -3  -7   23.80    5.90
  -4  -3   7   26.10    6.90
   4   3  -7   12.00    5.00
   4   3  -7   14.80    5.90
  -4   3   7  -17.20   25.60
  -4   3   7   22.30    5.50
   4   3  -7   16.40   11.50
   4   3  -7   16.00    5.20
   3  -3  -7  145.39   10.70
  -3  -3   7  153.38   11.40
   3   3  -7  137.09    8.70
  -3   3   7  150.28   10.50
   3   3  -7  153.58   13.80
   3   3  -7  172.88   18.90
   3   3  -7  131.39   10.80
   3   3  -7  154.38   11.70
  -2  -3   7  125.19   10.50
   2  -3  -7  120.09    9.50
  -2   3   7  111.79    9.60
   2   3  -7  132.19   10.70
   2   3  -7  126.39   12.20
   2   3  -7  133.79   10.30
   2   3  -7  123.59    7.90
   2   3  -7  104.29   16.00
  -1  -3   7   68.19    7.80
   1  -3  -7   60.49    6.70
   1   3  -7   68.69    9.40
  -1   3   7   78.29    9.70
   1   3  -7   44.50   13.00
   1   3  -7   50.99    7.90
   1   3  -7   60.09    6.00
   1   3  -7   81.59   12.20
   0  -3   7  256.87   16.50
   0  -3  -7  268.17   15.00
   0   3  -7  273.27   17.00
   0   3  -7  279.77   23.20
   0   3  -7  286.07   16.80
   0   3  -7  270.87   16.00
   0   3   7  264.07   14.50
   0   3  -7  294.17   13.50
   1  -3   7  151.18   11.90
  -1  -3  -7  150.18   10.80
   1  -3   7  147.29   12.10
  -1   3  -7  139.29   11.40
  -1   3  -7  163.88   20.60
  -1   3  -7  144.19   11.90
  -1   3  -7  136.89   11.30
   1   3   7  134.59   10.20
   1   3   7  145.29   10.40
  -1   3  -7  144.19   11.50
   2  -3   7   -1.40    7.30
  -2  -3  -7    8.00    4.40
  -2   3  -7    5.30    3.20
  -2   3  -7    3.80    5.60
   2   3   7    3.10    5.00
  -2   3  -7    4.50    3.50
  -2   3  -7   22.60   15.30
   3  -3   7   23.70    6.10
   3  -3   7   15.90    7.10
  -3  -3  -7   21.10    5.50
  -3  -3  -7   16.20    6.10
  -3   3  -7   16.30    5.90
   3   3   7   14.20    4.90
  -3   3  -7   25.80    5.90
  -3   3  -7   18.70    4.30
  -3   3  -7   24.00   20.90
  -3   3  -7    8.70    5.10
   3   3   7   23.00    5.80
  -3   3  -7   13.50    5.40
  -4  -3  -7   15.20    5.90
  -4  -3  -7   17.00    5.50
   4  -3   7   17.10    5.40
   4  -3   7   13.70    6.20
  -4   3  -7   18.80    5.00
  -4   3  -7   44.20   19.80
  -4   3  -7   16.90    6.40
   4   3   7   20.90    5.20
  -4   3  -7   16.80    4.50
   4   3   7   10.70    4.90
  -4   3  -7   22.60    5.10
  -5  -3  -7   57.49   12.80
   5  -3   7   82.79   10.90
   5  -3   7   72.19   13.00
  -5  -3  -7   64.19   10.30
   5   3   7   89.59    9.70
  -5   3  -7   83.29   13.30
  -5   3  -7   71.09    8.80
  -5   3  -7   65.59    7.90
  -5   3  -7   90.59   26.80
  -5   3  -7   59.89    7.40
   5   3   7   68.49   12.70
  -6  -3  -7   48.20    7.90
   6  -3   7   40.20   14.10
   6  -3   7   32.90    7.40
   6   3   7   37.60    7.40
   6   3   7   18.70    5.80
  -6   3  -7   19.70    8.00
  -6   3  -7   43.50   28.90
  -6   3  -7   37.20    6.50
  -6   3  -7   41.80    6.80
  -6   3  -7   41.40   15.30
   7  -3   7   10.70    7.90
  -7  -3  -7    4.90    4.20
   7  -3   7    4.20    8.60
   7  -3   7    9.30    5.70
  -7  -3  -7    3.30    5.80
  -7   3  -7    3.30    3.80
  -7   3  -7    7.20    7.30
  -7   3  -7   -2.70    2.80
   7   3   7    3.70    4.30
  -7   3  -7    6.10   35.90
   7   3   7   -1.40    3.80
   8  -3   7   -0.40    3.90
  -8  -3  -7    3.80    3.60
  -8  -3  -7   -4.30    4.80
   8  -3   7    1.40    9.00
   8  -3   7   -0.70    6.80
   8   3   7    1.60    3.90
  -8   3  -7  -25.20   42.30
  -8   3  -7   -0.50    3.30
  -8   3  -7    2.70    7.90
   8   3   7    2.30    4.00
  -8   3  -7    3.10    3.40
  -9  -3  -7    2.90    3.60
   9  -3   7   -3.00    6.40
   9  -3   7    5.60    4.20
   9   3   7   -0.80    3.90
  -9   3  -7   -1.90    3.20
   9   3   7    1.10    3.60
  -9   3  -7    1.10    3.00
  10  -3   7   65.19   13.30
  10  -3   7   84.39    9.50
  10   3   7   95.69   11.20
 -10   3  -7  109.39    7.70
 -10   3  -7  103.69    8.10
 -11  -3  -7   18.10    3.80
  11  -3   7   15.90    4.70
 -11   3  -7   16.40    3.20
  11   3   7   18.40    3.60
  13  -4  -7    3.10    2.70
 -13  -4   7    2.90    3.00
 -13   4   7    3.70    2.90
  13   4  -7    1.10    2.00
 -12  -4   7   -1.00    3.30
  12  -4  -7    1.60    3.00
  12   4  -7   -1.80    2.00
 -12   4   7    1.10    3.20
 -11  -4   7    3.00    4.50
  11  -4  -7    0.80    3.20
  11   4  -7    0.30    2.30
  11   4  -7   -0.60    2.10
  10  -4  -7   25.40    5.90
  10  -4  -7   22.10   11.20
 -10  -4   7   24.00    9.10
 -10  -4   7   26.50    7.60
  10   4  -7   13.20    9.80
  10   4  -7   -5.30   24.80
  10   4  -7   23.10    7.20
  10   4  -7   15.30    3.60
  10   4  -7   21.30    3.50
 -10   4   7   19.60    6.60
   9  -4  -7   22.70    5.30
   9  -4  -7   19.80    7.80
  -9  -4   7   23.50    7.50
  -9  -4   7   27.10    8.20
  -9   4   7   34.50    8.80
   9   4  -7   21.60   22.60
   9   4  -7   26.70    4.60
   9   4  -7   45.60   13.10
   9   4  -7   34.50    4.50
   9   4  -7   33.60    8.20
   8  -4  -7  104.59   10.10
  -8  -4   7   77.19   11.60
   8  -4  -7  114.99   16.30
   8   4  -7  123.39   24.30
   8   4  -7  104.29   11.40
   8   4  -7   96.69    6.60
  -8   4   7  106.39   12.70
   8   4  -7   99.39    8.40
   8   4  -7   88.49   17.50
  -7  -4   7  160.68   15.10
  -7  -4   7  121.69   12.40
   7  -4  -7  133.89   11.00
   7  -4  -7  119.09   12.50
   7   4  -7  135.29   21.20
   7   4  -7  123.79    9.00
   7   4  -7  129.79    7.80
  -7   4   7  132.89   10.90
  -7   4   7   87.09   31.50
  -7   4   7  124.29   13.70
   7   4  -7  121.29   21.80
   7   4  -7  136.99   12.80
  -6  -4   7   62.19   11.10
   6  -4  -7   60.39    9.40
   6  -4  -7   53.39    7.90
  -6  -4   7   53.59   12.30
   6   4  -7   41.80   15.80
  -6   4   7   56.09    9.90
   6   4  -7   64.39    9.90
   6   4  -7   68.49    6.40
   6   4  -7   55.29   13.20
   6   4  -7   59.69    5.70
  -5  -4   7  203.98   15.10
   5  -4  -7  204.18   14.10
  -5  -4   7  226.28   16.70
   5   4  -7  215.78   10.60
   5   4  -7  183.28   18.50
   5   4  -7  197.48   11.10
   5   4  -7  200.08   24.30
   5   4  -7  203.78   14.90
  -5   4   7  188.78   14.70
  -4  -4   7   92.59    9.70
   4  -4  -7   97.29    9.10
  -4  -4   7  123.29   14.10
   4   4  -7  114.89   17.90
  -4   4   7   87.49    9.90
   4   4  -7   89.19   16.40
   4   4  -7   86.29    6.60
   4   4  -7   95.09    9.90
   4   4  -7   87.19    7.00
  -3  -4   7  199.98   15.40
  -3  -4   7  195.48   14.20
   3  -4  -7  185.88   12.20
   3   4  -7  193.68   17.40
   3   4  -7  192.48   14.00
   3   4  -7  181.78   10.30
  -3   4   7  193.38   13.30
   3   4  -7  183.28   10.30
   2  -4  -7  114.79    9.00
  -2  -4   7  115.29   10.70
  -2  -4   7  103.99   16.30
   2   4  -7  116.29   10.60
   2   4  -7  134.69   18.40
   2   4  -7  105.39   21.20
  -2   4   7  121.89   10.50
   2   4  -7  109.79    7.90
   2   4  -7  108.49    7.80
  -1  -4   7    9.80    7.40
   1  -4  -7   16.20    4.70
  -1  -4   7    9.10    3.70
   1   4  -7   15.10    7.10
   1   4  -7   13.20    3.50
   1   4  -7   13.40    3.60
   1   4  -7   14.50    5.40
   1   4  -7   -1.70   14.80
  -1   4   7   14.80    5.30
   0  -4   7    5.20    4.30
   0  -4  -7    9.20    3.90
   0  -4   7    4.60    5.80
   0   4  -7    1.50    4.40
   0   4  -7    3.70    2.80
   0   4   7    5.60    4.70
   0   4  -7    5.30    3.30
   0   4  -7    4.30    3.70
   0   4  -7   19.90   13.10
   1  -4   7  194.38   15.50
  -1  -4  -7  199.38   13.70
   1  -4   7  206.08   14.90
  -1   4  -7  204.28   24.20
  -1   4  -7  196.48   15.40
   1   4   7  199.78   13.20
  -1   4  -7  180.98   11.40
  -1   4  -7  210.18   14.80
  -1   4  -7  222.68   11.60
   2  -4   7  194.58   15.70
   2  -4   7  163.18   12.80
  -2   4  -7  155.88   10.00
  -2   4  -7  172.58   13.70
   2   4   7  158.58   12.10
  -2   4  -7  109.09   20.20
  -2   4  -7  143.19   12.70
  -2   4  -7  147.99   10.30
  -3  -4  -7   40.90    8.50
   3  -4   7   34.80    9.20
   3  -4   7   40.40    8.30
  -3  -4  -7   36.20    7.40
  -3   4  -7   26.00    5.10
   3   4   7   34.90    5.70
  -3   4  -7   31.80    7.30
  -3   4  -7   29.60    5.30
   3   4   7   40.30    7.80
  -3   4  -7   33.70    8.00
  -3   4  -7   10.50   17.80
  -4  -4  -7   74.29   11.00
   4  -4   7   75.29   13.30
   4  -4   7   64.09    9.20
  -4  -4  -7   68.89   10.20
  -4   4  -7   73.39    8.10
   4   4   7   70.49    7.90
   4   4   7   85.19    9.60
  -4   4  -7   80.89    8.30
  -4   4  -7   57.49   22.50
  -4   4  -7   88.79   12.60
  -5  -4  -7    9.50    6.30
   5  -4   7    5.80    7.10
   5  -4   7   11.00    6.10
  -5  -4  -7   14.90    5.60
   5   4   7    9.00    5.00
  -5   4  -7   17.20    6.80
  -5   4  -7   -6.80   23.40
  -5   4  -7    5.00    3.40
   5   4   7   10.20    4.50
  -5   4  -7    7.90    4.00
  -6  -4  -7  212.18   17.40
  -6  -4  -7  186.68   13.70
   6  -4   7  188.58   20.20
   6  -4   7  164.08   14.30
  -6   4  -7  167.18   11.60
  -6   4  -7  179.28   16.30
   6   4   7  163.78   11.60
  -6   4  -7  170.38   11.80
  -6   4  -7  121.99   31.40
   6   4   7  177.58   13.10
   7  -4   7   39.70    7.90
   7  -4   7   23.30   10.10
  -7  -4  -7   27.00    9.10
  -7  -4  -7   21.00    5.60
   7   4   7   20.70    5.10
  -7   4  -7    6.40   31.00
  -7   4  -7   35.50    9.50
  -7   4  -7   28.80    5.40
   7   4   7   36.20    7.10
  -7   4  -7   15.40    4.20
   8  -4   7   33.50    7.10
  -8  -4  -7   42.80    6.90
  -8   4  -7   26.60    4.80
   8   4   7   36.50    6.20
   8   4   7   33.40    5.40
  -8   4  -7   33.80    5.60
  -9  -4  -7    6.70    3.50
   9  -4   7    8.20    4.60
   9   4   7    5.70    3.60
  -9   4  -7    2.00    2.40
  -9   4  -7    8.70    3.80
   9   4   7    2.20    3.00
 -10  -4  -7   12.70    3.50
  10  -4   7   10.70    4.20
 -10   4  -7   17.10    3.10
 -10   4  -7   18.00    3.60
  10   4   7   13.60    3.60
  10   4   7    6.00    3.10
  12  -5  -7   24.80    4.30
 -12  -5   7   29.70    5.60
  12   5  -7   23.80    4.60
  12   5  -7   26.40    3.40
  11  -5  -7    5.40    3.30
 -11  -5   7   -1.20    3.20
  11   5  -7    3.60    2.50
 -11   5   7    5.90    3.80
  11   5  -7    7.40    2.30
  10  -5  -7   -1.90    2.80
 -10  -5   7   -1.30    3.30
 -10   5   7    5.30    3.60
  10   5  -7    0.20    2.00
 -10   5   7    0.50    4.30
  10   5  -7    2.80    2.80
  -9  -5   7   61.39    9.80
   9  -5  -7   87.79    8.70
   9   5  -7   70.29    6.40
   9   5  -7   73.49    5.60
  -9   5   7   53.59    8.80
  -9   5   7   73.69    7.70
  -8  -5   7    4.00    5.20
   8  -5  -7    9.00    7.40
  -8  -5   7    8.60    9.70
   8  -5  -7    6.90    3.90
   8   5  -7    6.60    9.60
   8   5  -7    4.80    2.20
   8   5  -7   -0.30   19.40
  -8   5   7    4.90    6.20
   8   5  -7    3.50    2.50
  -8   5   7    1.50    3.70
  -7  -5   7  114.59   15.60
   7  -5  -7   92.99   11.70
   7   5  -7   88.79   20.40
  -7   5   7  105.29   12.70
   7   5  -7  103.59    7.00
  -7   5   7   96.39    9.10
   7   5  -7  117.09   10.20
   7   5  -7   76.39   16.10
   7   5  -7  105.09    7.70
   6  -5  -7  135.79   11.60
  -6  -5   7  137.69   13.20
  -6  -5   7  129.89   13.40
   6   5  -7  118.29    7.70
   6   5  -7  115.19    8.20
   6   5  -7  132.39   10.90
   6   5  -7  145.59   23.00
  -5  -5   7   53.09   13.30
   5  -5  -7   39.20    6.90
  -5  -5   7   56.49   10.70
   5   5  -7   43.90    8.30
   5   5  -7   33.50    5.00
   5   5  -7   17.60   11.80
  -5   5   7   37.80    8.30
   5   5  -7   42.00    5.30
   5   5  -7   55.99   16.20
  -4  -5   7   47.80    9.20
  -4  -5   7   63.99   10.20
   4  -5  -7   59.09    7.80
   4   5  -7   42.10   14.60
   4   5  -7   78.79    8.30
   4   5  -7   89.19   17.60
  -4   5   7   75.79   11.00
   4   5  -7   63.29    6.30
   4   5  -7   62.39    5.90
  -3  -5   7   85.49   12.90
   3  -5  -7   73.99    7.30
   3   5  -7   43.40   10.30
   3   5  -7   69.19    6.70
   3   5  -7   57.39   15.70
   3   5  -7   59.19    5.70
   3   5  -7   68.49    8.90
  -3   5   7   94.49   11.60
  -2  -5   7  159.08   15.10
  -2  -5   7  170.18   14.10
   2   5  -7  185.68   12.50
   2   5  -7  180.68   22.90
   2   5  -7  148.89   10.00
   2   5  -7  176.18   17.80
  -2   5   7  169.48   13.10
   2   5  -7  173.58    9.80
  -1  -5   7   40.20    8.70
  -1  -5   7   44.90    9.80
  -1   5   7   37.70    8.00
   1   5  -7   25.80    8.40
   1   5  -7    9.50   13.90
   1   5  -7   38.20    5.90
   1   5  -7   30.60    6.00
   1   5  -7   41.40    5.20
   0  -5   7   49.99    9.30
   0  -5   7   25.80   12.20
   0   5  -7   46.80    5.50
   0   5  -7   35.20    6.50
   0   5   7   57.89    8.60
   0   5  -7   55.29   11.10
   0   5  -7   57.69    7.30
  -1  -5  -7   -0.30    4.60
   1  -5   7   -0.20    4.40
   1  -5   7    1.90    5.40
  -1   5  -7    1.60    5.10
   1   5   7    2.10    4.70
  -1   5  -7   -0.90    2.30
  -1   5  -7    1.20   15.60
  -1   5  -7    2.30    3.30
  -1   5  -7    0.60    3.60
   2  -5   7  129.69   12.10
   2  -5   7  112.19   20.30
  -2  -5  -7   98.99   11.00
  -2   5  -7   96.59    7.70
  -2   5  -7   57.39   18.80
   2   5   7  102.19   10.40
  -2   5  -7  106.49   16.20
  -2   5  -7   85.09   12.20
  -2   5  -7   93.99    8.50
   3  -5   7  104.59   16.10
  -3  -5  -7  104.59   11.70
   3  -5   7   99.29   11.20
  -3   5  -7  107.39   12.00
  -3   5  -7  126.49    9.70
  -3   5  -7  126.69    8.70
  -3   5  -7  126.09   11.80
  -3   5  -7   72.89   35.70
   3   5   7  119.69   11.60
   4  -5   7   16.90    7.70
   4  -5   7   12.30    6.00
  -4  -5  -7   23.80    8.20
  -4   5  -7   30.80    7.10
   4   5   7   12.30    5.30
  -4   5  -7   16.30    4.50
  -4   5  -7   21.10    4.40
  -4   5  -7  -17.70   21.30
   5  -5   7   -5.20   11.20
  -5  -5  -7    0.40    4.40
  -5  -5  -7    5.70    9.40
   5  -5   7   -1.60    4.20
   5   5   7    3.70    4.30
  -5   5  -7    3.20    3.40
  -5   5  -7    1.70    5.70
  -5   5  -7    0.50   25.60
  -5   5  -7    1.60    2.50
   6  -5   7   36.70    8.00
  -6  -5  -7   45.90    7.10
   6   5   7   48.10    7.90
  -6   5  -7   40.70    5.60
  -6   5  -7   39.60    6.00
  -7  -5  -7   28.80    5.80
   7  -5   7   19.40    5.80
  -7   5  -7   34.50    5.80
  -7   5  -7   31.50    4.40
   7   5   7   30.70    6.50
  -8  -5  -7   43.10    6.10
   8  -5   7   38.10    7.30
  -8   5  -7   35.20    4.20
   8   5   7   45.40    6.30
  -8   5  -7   46.10    5.80
   9  -5   7    1.20    3.50
  -9  -5  -7    3.80    2.70
  -9   5  -7    2.80    2.60
   9   5   7    0.30    2.80
  -9   5  -7    2.60    1.90
 -10  -6   7    0.60    2.90
  10   6  -7    4.50    3.50
  10   6  -7    3.90    1.80
  -9  -6   7   18.30    5.10
   9   6  -7   21.20    3.60
  -9   6   7    6.60    4.80
   9   6  -7   13.40    4.50
  -8  -6   7    5.60    6.20
  -8   6   7    9.70    5.80
   8   6  -7    6.00    4.40
   8   6  -7    8.10    2.20
  -7  -6   7   11.00    6.30
   7   6  -7   18.20    3.50
  -7   6   7   16.20    7.00
  -6   6   7   25.90    8.40
   6   6  -7   20.20    3.60
   6   6  -7   14.10   11.80
  -5  -6   7   94.29   12.00
  -5  -6   7   90.09   14.80
  -5   6   7   78.69   11.00
   5   6  -7   82.29    6.60
   5   6  -7   61.99   17.20
  -4  -6   7  443.26   24.60
  -4  -6   7  419.86   23.90
   4   6  -7  425.26   31.20
  -3  -6   7   58.99   10.00
  -3  -6   7   52.29   13.60
   3   6  -7   40.80    5.30
  -3   6   7   54.29    9.60
   3   6  -7   65.29   14.90
  -2  -6   7   28.90    8.20
  -2  -6   7   25.40    8.00
   2   6  -7   19.90    4.30
  -2   6   7   20.00    6.90
   2   6  -7   29.50   10.00
  -1  -6   7   19.50    7.40
  -1  -6   7   10.60    7.00
   1   6  -7   25.60    8.90
  -1   6   7   32.60    7.80
   1   6  -7   25.40    4.60
   0  -6   7    3.90    5.70
   0  -6   7    5.50    7.30
   0   6   7    4.90    5.30
   0   6  -7   -0.40    5.60
   0   6  -7    1.30    3.00
   1  -6   7   46.90    9.40
   1  -6   7   51.79   11.20
   1   6   7   70.69   11.50
  -1   6  -7   49.20   10.90
   2  -6   7   23.80   16.20
   2  -6   7   27.10    7.50
  -2   6  -7   39.60    6.30
   2   6   7   28.30    6.40
  -2   6  -7   38.40   13.70
   3  -6   7    0.70    4.80
  -3   6  -7    5.70    3.60
   3   6   7    4.80    4.70
  -4   6  -7   36.30    5.80
   4   6   7   44.90    7.80
   5  -6   7   -1.70    4.80
  -5   6  -7    5.30    3.40
   5   6   7   -0.90    3.50
   6  -6   7   13.50    5.10
   6   6   7   25.60    5.80
  -6   6  -7   25.30    4.50
   7  -6   7   14.20    4.30
  -7   6  -7   19.20    3.90
   7   6   7   15.20    4.30
  -8   7   7    5.50    4.20
   8   7  -7    6.50    1.80
   7   7  -7   54.69    4.10
  -7   7   7   40.50    6.90
  -6   7   7    9.10    6.00
   6   7  -7   12.40    2.60
  -5   7   7   15.00    6.30
   5   7  -7   18.50    3.30
   4   7  -7    7.50    2.60
  -4   7   7   13.20    6.10
  -3   7   7  113.79   11.70
   3   7  -7  118.79    7.80
  -2   7   7   49.40    8.00
   2   7  -7   70.49    6.20
   1   7  -7    4.00    2.80
  -1   7   7   -3.00    4.40
   0   7  -7   85.89    7.40
   0   7   7   90.69   11.10
   1   7   7   51.29    8.30
  -1   7  -7   35.40    5.30
   2   7   7   48.80    7.30
  -2   7  -7   80.39    6.90
   3   7   7   23.70    5.80
  -3   7  -7   32.30    6.10
  -4   7  -7    0.20    2.50
   4   7   7    0.70    3.60
  -5   7  -7    2.10    2.50
   5   7   7    2.70    3.30
   5   8  -7   50.39    3.70
  -4   8   7    2.10    4.80
   4   8  -7    6.30    2.00
  -3   8   7    3.20    4.50
   3   8  -7    3.50    1.90
   2   8  -7    8.40    2.30
  -2   8   7    5.20    4.60
   1   8  -7   16.30    2.90
  -1   8   7    8.20    5.00
   0   8  -7   22.50    3.30
   0   8   7   15.40    4.70
   1   8   7    6.80    4.00
  -1   8  -7   17.80    3.00
  -2   8  -7   16.10    3.00
   2   8   7    8.30    4.00
  15   0  -8   30.00    4.10
  14   0  -8   29.40    4.70
 -14   0   8   21.90    4.40
  14   0  -8   23.20    4.50
  13   0  -8   -2.80    2.70
  13   0  -8    1.00    2.60
 -13   0   8   -1.30    3.10
 -12   0   8   70.89    9.50
  12   0  -8   61.19    7.90
  12   0  -8   75.99    8.00
  12   0  -8   91.89   25.30
 -11   0   8   23.40    6.90
  11   0  -8   21.80    5.20
  11   0  -8   43.30   13.30
 -11   0   8   23.40    9.30
  11   0  -8   22.10    5.00
  10   0  -8    3.40    3.40
 -10   0   8    0.60    4.30
 -10   0   8   -1.90    4.90
  10   0  -8    1.40    3.40
  10   0  -8    2.40    6.70
   9   0  -8   10.50    4.80
  -9   0   8   10.10    5.80
   9   0  -8    7.60    5.60
   9   0  -8   13.60    4.80
  -9   0   8   11.00    5.60
   8   0  -8    0.50    3.30
   8   0  -8   22.90   39.10
  -8   0   8    3.90    3.90
   8   0  -8    0.90    5.60
  -8   0   8    1.70    4.70
   8   0  -8    3.70    3.10
  -8   0   8    1.20    4.80
   8   0  -8    7.10    4.70
   7   0  -8    4.20    6.00
   7   0  -8    3.80    4.90
   7   0  -8   -0.70    2.70
   7   0  -8    4.00    3.40
   7   0  -8  -28.90   29.30
  -7   0   8    0.60    3.10
  -7   0   8    6.80    5.70
   6   0  -8   17.40   24.60
   6   0  -8   22.90    6.50
  -6   0   8   31.50    8.10
   6   0  -8   18.20    4.30
  -6   0   8   16.60    4.70
  -6   0   8   23.10    7.20
   5   0  -8  681.33   47.20
  -5   0   8  789.02   32.30
   5   0  -8  769.12   33.50
   5   0  -8  772.92   35.30
   4   0  -8   10.50    4.90
   4   0  -8   12.70    5.10
  -4   0   8    6.00    3.40
   4   0  -8   21.10   22.40
   3   0  -8  374.16   20.70
  -3   0   8  395.36   19.70
   3   0  -8  381.36   19.90
   3   0  -8  401.16   35.00
   2   0  -8 1267.47   48.60
  -2   0   8 1240.48   46.70
   2   0  -8 1320.77   57.89
   2   0  -8 1258.67   47.30
   2   0  -8 1158.08   43.40
   1   0  -8 3426.76  112.29
   1   0  -8 3269.47  119.49
   1   0  -8 3312.17  113.29
   1   0  -8 3267.37  105.39
  -1   0   8 3381.26  111.79
   0   0  -8  396.26   20.10
   0   0  -8  375.86   21.00
   0   0   8  380.46   19.70
   0   0  -8  376.96   38.70
  -1   0  -8   98.29    9.40
   1   0   8   93.69    9.60
  -1   0  -8   96.49   28.20
  -1   0  -8   95.39   12.20
  -2   0  -8    5.30    4.80
  -2   0  -8    4.40    3.10
  -2   0  -8   -5.70   27.00
  -2   0  -8    6.00    4.00
   2   0   8   -0.70    2.90
   3   0   8   66.79   10.80
  -3   0  -8   69.79   34.50
   3   0   8   76.19    9.60
  -3   0  -8   65.89   10.70
  -3   0  -8   68.69    7.30
   3   0   8   94.49   13.20
  -3   0  -8   67.89    9.50
  -4   0  -8   91.49   10.00
  -4   0  -8   84.09    8.30
   4   0   8   93.09   10.30
  -4   0  -8   90.69   14.20
   4   0   8   86.39   12.30
  -4   0  -8  118.09   40.50
   4   0   8   80.99    9.90
  -5   0  -8    7.30    4.90
  -5   0  -8   12.60    8.70
   5   0   8    5.20    6.20
   5   0   8   19.30    6.10
   5   0   8   25.60    6.70
  -5   0  -8   11.40    4.30
  -5   0  -8   60.29   51.59
  -5   0  -8    7.10    3.60
  -6   0  -8    9.00    4.70
  -6   0  -8    5.90    3.90
   6   0   8    9.60    5.70
   6   0   8   10.60    7.90
  -6   0  -8   20.10    7.60
   6   0   8    3.00    5.50
  -7   0  -8    5.40    3.80
   7   0   8    1.60    5.20
   7   0   8    3.80   10.90
  -7   0  -8    6.90    4.70
   7   0   8    5.50    5.20
  -7   0  -8    1.30    4.30
   8   0   8    3.60   12.50
  -8   0  -8    5.80    6.40
   8   0   8    6.70    7.20
  -8   0  -8    6.80    5.20
  -8   0  -8    4.70    7.00
   8   0   8    2.60    6.10
  -9   0  -8   82.59    8.50
  -9   0  -8   79.69    9.50
   9   0   8   77.29    9.30
   9   0   8   90.09   10.70
  10   0   8   -0.50    3.50
  10   0   8    2.50    4.20
 -10   0  -8    4.20    3.00
 -10   0  -8    1.30    4.30
  11   0   8    2.30    3.30
 -11   0  -8    0.90    2.80
 -11   0  -8   -0.40    1.90
  14  -1  -8   31.60    5.10
 -14  -1   8   35.40    5.60
  14  -1  -8   34.00    5.90
  14   1  -8   42.00    4.80
  14   1  -8   30.90    4.50
  13  -1  -8   27.00    5.50
 -13  -1   8   14.70    5.00
  13  -1  -8   16.00    4.30
  13   1  -8   19.30    4.60
  13   1  -8   28.00    4.80
  12  -1  -8   25.90    5.40
  12  -1  -8   22.20   14.90
  12  -1  -8   26.60    5.00
 -12  -1   8   32.00    6.50
  12   1  -8   18.00    9.50
  12   1  -8   27.20    5.10
  12   1  -8   29.20    5.90
 -12   1   8   24.10    5.70
  11  -1  -8  269.47   21.90
  11  -1  -8  276.97   17.30
 -11  -1   8  274.47   21.30
 -11  -1   8  269.77   19.10
  11  -1  -8  306.77   16.80
  11   1  -8  314.47   16.30
 -11   1   8  264.87   17.00
  11   1  -8  192.58   62.59
  11   1  -8  271.17   22.70
  11   1  -8  272.77   16.00
  10  -1  -8   96.99   10.50
  10  -1  -8  112.19   18.20
 -10  -1   8   94.69   12.70
  10  -1  -8  108.69   10.10
 -10  -1   8  106.89   18.00
  10   1  -8   79.29   18.10
  10   1  -8  114.59    9.60
  10   1  -8  149.19   47.90
 -10   1   8  102.19   11.00
  10   1  -8  102.29    9.70
  10   1  -8   92.99   16.80
   9  -1  -8   29.00    8.30
   9  -1  -8   26.10    5.30
  -9  -1   8   22.60    7.20
  -9  -1   8   53.19   11.30
   9  -1  -8   23.20    6.00
   9   1  -8   44.80   10.40
   9   1  -8   25.90    5.30
   9   1  -8   35.40    6.10
   9   1  -8   54.59   11.60
  -9   1   8   32.60    7.80
   9   1  -8   62.09   36.70
  -9   1   8   41.60    9.40
  -8  -1   8   94.09   10.60
   8  -1  -8   86.89    8.60
   8  -1  -8  100.19    9.70
   8  -1  -8   75.29   11.10
  -8   1   8   90.89   10.40
   8   1  -8  105.79   16.00
   8   1  -8  106.79   22.10
   8   1  -8   82.69    8.50
   8   1  -8   82.69   31.20
  -8   1   8   96.99   12.60
  -8   1   8   90.79   10.80
   8   1  -8   98.39    9.80
   7  -1  -8   99.79    8.80
  -7  -1   8  103.59   10.70
  -7  -1   8  112.69   11.80
   7  -1  -8   93.19   13.60
  -7   1   8   85.39    9.50
  -7   1   8   99.19   11.60
   7   1  -8  112.79    8.80
  -7   1   8  110.69   12.30
   7   1  -8  115.69    8.70
   7   1  -8   68.79   24.20
   7   1  -8   80.79   12.10
   7   1  -8   91.69    6.20
   7   1  -8  124.89   16.40
  -6  -1   8  383.66   21.20
  -6  -1   8  312.57   18.30
   6  -1  -8  328.97   17.00
   6  -1  -8  293.57   18.90
   6   1  -8  288.77   18.80
   6   1  -8  326.87   15.60
   6   1  -8  312.47   20.20
   6   1  -8  364.06   21.30
  -6   1   8  284.27   17.20
   6   1  -8  325.97   32.80
  -5  -1   8  446.46   22.20
   5  -1  -8  392.36   21.40
  -5  -1   8  411.26   21.10
   5   1  -8  414.26   23.00
   5   1  -8  397.46   18.40
   5   1  -8  393.66   21.60
  -5   1   8  392.36   20.30
   4  -1  -8  172.68   12.40
   4  -1  -8  143.69   14.00
  -4  -1   8  162.98   11.70
   4   1  -8  178.68   12.90
   4   1  -8  178.08   13.20
  -4   1   8  168.38   13.10
   4   1  -8  160.48   11.90
   3  -1  -8  719.23   30.40
  -3  -1   8  694.83   29.80
   3   1  -8  636.84   28.70
   3   1  -8  714.83   38.50
  -3   1   8  670.73   28.70
   3   1  -8  702.13   30.60
   3   1  -8  694.63   30.90
   2  -1  -8  268.97   17.40
   2  -1  -8  277.77   16.70
  -2  -1   8  298.07   16.60
   2   1  -8  317.57   17.90
   2   1  -8  311.87   15.90
  -2   1   8  311.07   16.30
   2   1  -8  299.97   17.00
   2   1  -8  320.47   27.50
   1  -1  -8 1174.88   48.80
   1  -1  -8 1285.07   47.20
  -1  -1   8 1203.98   47.00
  -1   1   8 1206.78   46.20
   1   1  -8 1254.77   47.50
   1   1  -8 1226.88   54.49
   1   1  -8 1250.57   48.20
   1   1  -8 1235.48   44.50
   0  -1  -8  570.24   25.60
   0  -1   8  534.95   25.20
   0  -1  -8  506.95   26.80
   0   1  -8  550.34   26.50
   0   1  -8  531.55   21.20
   0   1  -8  549.65   36.20
   0   1  -8  538.75   25.70
   0   1   8  553.04   25.40
   1  -1   8  378.46   20.80
  -1  -1  -8  398.26   20.50
  -1   1  -8  267.97   43.80
  -1   1  -8  390.76   21.40
  -1   1  -8  379.76   20.30
   1   1   8  398.86   21.10
  -2  -1  -8  243.48   13.60
  -2  -1  -8  227.68   15.70
   2  -1   8  248.48   15.00
   2  -1   8  235.58   16.30
   2   1   8  253.07   14.50
  -2   1  -8  239.08   13.20
   2   1   8  251.57   16.80
  -2   1  -8  234.98   16.90
  -2   1  -8  227.88   15.80
  -2   1  -8  260.17   32.20
  -2   1  -8  264.67   16.40
  -3  -1  -8  685.73   29.10
   3  -1   8  721.83   30.80
  -3  -1  -8  748.93   36.20
   3  -1   8  686.83   33.80
   3  -1   8  681.53   31.10
  -3   1  -8  683.93   32.80
  -3   1  -8  694.03   28.90
   3   1   8  729.43   30.10
  -3   1  -8  763.02   49.60
  -3   1  -8  726.73   34.90
   3   1   8  694.63   30.30
   3   1   8  709.93   34.10
   4  -1   8   29.20    7.80
  -4  -1  -8   44.70    7.90
  -4  -1  -8   27.20    5.40
   4  -1   8   40.70    8.10
   4  -1   8   19.70    6.00
  -4  -1  -8   16.80    6.40
   4   1   8   19.70    7.80
   4   1   8   21.50    6.20
  -4   1  -8   30.40    5.50
   4   1   8   29.80    6.20
  -4   1  -8   -4.00   31.20
  -4   1  -8   23.40    5.50
  -4   1  -8   23.70    7.80
   5  -1   8   46.40    8.20
  -5  -1  -8   43.50    7.20
   5  -1   8   41.20    7.60
  -5  -1  -8   43.00   10.10
  -5  -1  -8   39.80    7.80
   5  -1   8   51.09   11.10
  -5   1  -8   38.80    6.70
  -5   1  -8   30.40    7.50
   5   1   8   47.70    7.60
   5   1   8   37.40    7.60
   5   1   8   46.50   19.40
  -5   1  -8   29.00    5.80
  -5   1  -8   43.80   10.50
  -5   1  -8   28.20   38.30
  -6  -1  -8   57.69   12.60
   6  -1   8   40.00   11.30
   6  -1   8   48.10    8.40
   6  -1   8   52.99    9.00
  -6  -1  -8   53.59    8.20
  -6  -1  -8   51.19   11.00
  -6   1  -8   45.10    7.80
   6   1   8   19.30   11.00
  -6   1  -8   40.40   11.20
  -6   1  -8  107.99   48.60
   6   1   8   67.49    9.00
  -6   1  -8   53.49    8.00
   6   1   8   49.99    8.40
  -6   1  -8   57.19   12.40
   7  -1   8   28.00    7.30
  -7  -1  -8   28.70    6.90
   7  -1   8   15.60    6.20
  -7  -1  -8   40.20   10.50
  -7  -1  -8   28.60    6.50
   7  -1   8   15.40    9.50
  -7   1  -8   25.40    5.90
   7   1   8   20.60    6.50
  -7   1  -8   32.30    6.90
  -7   1  -8  134.39   62.49
  -7   1  -8   21.00    8.50
   7   1   8   13.60    5.80
  -7   1  -8   24.30   11.80
   8  -1   8    7.90    5.70
   8  -1   8    1.60    9.40
   8  -1   8    7.80    5.30
  -8  -1  -8    1.70    4.80
  -8  -1  -8    0.20    4.50
  -8  -1  -8    7.50    4.40
  -8   1  -8    4.70    4.30
  -8   1  -8    8.00    4.20
  -8   1  -8   14.00   12.60
   8   1   8    3.20    5.00
   8   1   8   10.90    6.60
  -9  -1  -8   56.59    8.30
  -9  -1  -8   40.20    6.50
   9  -1   8   48.80    7.80
   9  -1   8   50.39    8.90
  -9   1  -8   44.10    7.00
   9   1   8   35.20    6.90
  -9   1  -8   45.70    6.70
   9   1   8   44.70    7.60
 -10  -1  -8   15.20    5.00
  10  -1   8    6.20    4.20
  10  -1   8   23.70    7.70
 -10  -1  -8    5.50    3.20
 -10   1  -8   14.70    4.20
  10   1   8    7.70    4.90
 -10   1  -8   13.90    4.50
 -11  -1  -8    7.10    3.90
  11  -1   8    4.80    3.90
  11  -1   8    4.20    3.30
 -11  -1  -8   10.60    3.00
  11   1   8   12.80    3.90
 -11   1  -8    6.20    3.10
 -11   1  -8    8.40    3.00
 -14  -2   8    6.20    3.40
  14  -2  -8   14.50    4.00
  14   2  -8    9.20    2.80
 -13  -2   8    0.10    3.40
  13  -2  -8    1.60    2.90
  13   2  -8    7.10    3.00
  13   2  -8    1.30    5.10
  12  -2  -8   36.60    6.30
 -12  -2   8   28.70    6.50
  12   2  -8   25.30    4.80
  12   2  -8   35.90    5.40
  11  -2  -8  143.39   19.40
  11  -2  -8  108.19   10.10
 -11  -2   8   89.89   11.80
 -11  -2   8  163.68   23.20
  11   2  -8  102.89   23.90
  11   2  -8  102.29    9.00
  11   2  -8  109.09    9.10
  11   2  -8  118.09   43.50
  10  -2  -8   27.00    6.20
  10  -2  -8   34.60    8.80
 -10  -2   8   34.70    8.50
 -10  -2   8   20.10    6.70
 -10   2   8   14.40    6.20
  10   2  -8   39.70   11.10
  10   2  -8   31.80   11.30
  10   2  -8   30.30    5.80
  10   2  -8   29.00    5.60
  10   2  -8   36.70   10.60
   9  -2  -8   76.09   12.80
   9  -2  -8   88.69    9.20
  -9  -2   8   64.09   10.80
  -9  -2   8   76.99   11.30
  -9   2   8   82.59   12.10
   9   2  -8   83.19   15.10
   9   2  -8   81.79    6.40
   9   2  -8   99.29   30.60
   9   2  -8   80.39   12.80
   9   2  -8   88.69    8.50
   9   2  -8  105.49    8.60
   9   2  -8   92.89   14.70
   8  -2  -8   40.90    7.30
  -8  -2   8   36.70    8.10
  -8  -2   8   43.30    9.20
   8  -2  -8   51.59   11.40
   8   2  -8   40.20   24.90
   8   2  -8   33.70    9.80
   8   2  -8   30.70    8.00
   8   2  -8   40.20    6.60
  -8   2   8   39.90    9.10
   8   2  -8   46.90    7.00
   8   2  -8   43.40    4.50
   8   2  -8   39.30    9.40
   7  -2  -8   41.90    8.80
   7  -2  -8   33.50    5.80
  -7  -2   8   33.60    8.10
  -7  -2   8   37.90    8.10
   7   2  -8   25.40    5.30
   7   2  -8   28.00    3.50
   7   2  -8   22.40    7.80
   7   2  -8   25.90    7.70
   7   2  -8   17.60    4.20
  -7   2   8   19.30    7.40
   7   2  -8   21.20    7.00
   7   2  -8   -3.00   21.40
   6  -2  -8   10.80    3.70
  -6  -2   8    7.40    4.30
   6  -2  -8   16.70    6.00
  -6  -2   8    6.50    5.20
   6   2  -8   13.60   17.30
  -6   2   8    9.90    6.60
   6   2  -8   24.70    7.30
   6   2  -8    6.40    2.40
   6   2  -8    8.60    3.30
   6   2  -8   17.30    6.10
   6   2  -8   17.30    4.40
   5  -2  -8  281.67   17.50
  -5  -2   8  266.07   16.90
   5  -2  -8  253.47   14.70
  -5  -2   8  289.47   19.90
   5   2  -8  300.87   19.00
   5   2  -8  281.37   18.80
   5   2  -8  268.27   17.40
  -5   2   8  293.07   20.20
   5   2  -8  307.87   14.70
   5   2  -8  293.07   14.70
   5   2  -8  284.17   27.80
  -4  -2   8  264.47   16.20
  -4  -2   8  304.77   17.80
   4  -2  -8  250.97   15.80
  -4   2   8  272.27   15.10
   4   2  -8  287.27   18.10
   4   2  -8  272.97   26.70
   4   2  -8  279.27   16.70
   4   2  -8  272.67   13.50
  -4   2   8  246.88   15.30
   4   2  -8  275.07   17.50
  -3  -2   8   43.70    6.90
   3  -2  -8   54.39    8.00
   3   2  -8   69.49   10.00
   3   2  -8   48.90    8.50
   3   2  -8   55.39    6.60
   3   2  -8   49.50    7.30
  -3   2   8   48.50    7.40
   3   2  -8   35.10   14.70
  -2  -2   8   43.50    7.40
   2  -2  -8   36.30    6.30
   2   2  -8   43.60    7.50
  -2   2   8   45.70    7.30
   2   2  -8   48.10    8.10
   2   2  -8   40.60   13.90
   2   2  -8   55.99    9.20
  -1  -2   8  185.58   13.30
   1  -2  -8  184.28   12.60
   1   2  -8  140.29   19.90
   1   2  -8  192.78   13.00
   1   2  -8  193.68   13.50
   1   2  -8  188.28   13.70
  -1   2   8  184.68   12.80
   0  -2   8   15.10    4.80
   0  -2   8    5.20    6.60
   0  -2  -8   14.80    5.00
   0   2  -8   22.70   15.40
   0   2   8   -0.10    4.90
   0   2   8    4.70    6.60
   0   2  -8    3.90    3.70
   0   2  -8    8.00    3.10
   0   2  -8    6.00    3.60
   0   2  -8    3.20    4.20
  -1  -2  -8  100.29    9.60
   1  -2   8   99.69   10.20
   1  -2   8  112.09   10.70
  -1   2  -8  108.19   11.00
  -1   2  -8  110.29   10.50
  -1   2  -8   94.09   21.10
   1   2   8  101.29   11.30
  -1   2  -8  112.89    8.40
  -1   2  -8  111.19    9.30
   1   2   8  114.49    9.50
   2  -2   8   28.40    6.60
  -2  -2  -8   30.40    5.60
   2  -2   8   32.70    6.70
  -2   2  -8   31.10   19.10
   2   2   8   51.99    7.40
  -2   2  -8   52.99    9.50
  -2   2  -8   46.40    8.00
  -2   2  -8   45.40    8.30
  -2   2  -8   48.30    6.40
  -2   2  -8   44.10    6.30
  -3  -2  -8  132.69   12.30
   3  -2   8  138.79   11.90
  -3  -2  -8  146.09   10.90
   3  -2   8  144.89   13.40
   3  -2   8  155.18   14.20
   3   2   8  135.29   10.80
  -3   2  -8  128.59    9.70
   3   2   8  120.89   10.60
  -3   2  -8  129.19   26.90
  -3   2  -8  138.69    9.90
   4  -2   8   91.79   14.30
   4  -2   8   99.79   10.70
  -4  -2  -8   89.49    9.30
   4  -2   8  116.19   12.90
   4   2   8  110.39   10.40
  -4   2  -8   81.49   12.90
   4   2   8   90.89    9.60
  -4   2  -8  117.09    9.40
  -4   2  -8   87.79   14.50
  -4   2  -8   94.49    8.80
  -4   2  -8   51.39   43.20
   5  -2   8  159.38   16.60
   5  -2   8  168.68   13.40
  -5  -2  -8  156.08   12.10
  -5  -2  -8  130.79   13.80
   5  -2   8  155.38   14.30
   5   2   8  155.88   12.30
  -5   2  -8  149.49   16.20
   5   2   8  144.09   10.80
  -5   2  -8  138.59   11.20
  -5   2  -8  127.79   35.10
  -5   2  -8  149.39   11.40
  -5   2  -8  163.48   16.00
   6  -2   8   -4.60   10.60
   6  -2   8    9.10    5.00
  -6  -2  -8    8.50    4.90
  -6  -2  -8   13.00   12.00
   6  -2   8    1.00    5.90
  -6   2  -8   12.20    9.90
  -6   2  -8   20.00   39.20
  -6   2  -8    6.80    8.90
  -6   2  -8   15.60    5.00
  -6   2  -8    5.30    3.90
   6   2   8   10.00    5.00
   6   2   8    6.80    4.80
   7  -2   8   36.50   10.70
  -7  -2  -8   37.50    9.40
  -7  -2  -8   40.20    7.30
   7  -2   8   35.70    8.60
   7  -2   8   34.30    7.60
  -7   2  -8   31.10    5.70
  -7   2  -8   31.00   11.30
   7   2   8   27.70    6.80
   7   2   8   46.70   10.20
  -7   2  -8   61.49   50.89
  -7   2  -8   41.00    7.10
   8  -2   8    2.60   10.10
  -8  -2  -8   11.80    4.20
  -8  -2  -8    4.30    5.60
   8  -2   8    5.20    5.80
   8  -2   8    3.70    4.40
  -8   2  -8   82.99   70.99
  -8   2  -8    5.60    4.20
  -8   2  -8    5.10   14.90
   8   2   8   10.90    5.20
  -8   2  -8    9.80    3.90
   9  -2   8   64.09    9.00
   9  -2   8   86.19   10.40
  -9  -2  -8   75.59    7.80
  -9   2  -8   69.09    6.80
   9   2   8   60.39    8.40
  -9   2  -8   70.79    8.10
  10  -2   8   10.90    5.40
  10  -2   8   10.90    5.40
 -10  -2  -8   20.10    5.10
 -10   2  -8   20.70    5.30
  10   2   8   32.90    6.00
  11  -2   8    2.30    2.80
  11  -2   8    0.80    3.70
 -11  -2  -8    2.40    2.10
 -11   2  -8    0.50    2.10
  11   2   8   -0.20    2.50
  14  -3  -8    5.50    2.70
 -14  -3   8    4.70    2.70
  14   3  -8    5.00    2.40
 -13  -3   8    5.00    4.00
  13  -3  -8    9.80    3.50
  13   3  -8    4.70    2.60
 -12  -3   8    3.50    4.00
  12  -3  -8    3.70    3.50
  12   3  -8    5.40    3.00
 -11  -3   8   22.20    6.40
  11  -3  -8   22.80    5.20
  11   3  -8   12.00   41.00
  11   3  -8   16.90    3.80
 -10  -3   8    3.80    5.40
  10  -3  -8   10.30    7.70
  10  -3  -8    7.80    5.80
  10   3  -8    3.50    4.30
  10   3  -8    9.90    6.50
  10   3  -8   50.29   30.00
  10   3  -8   11.20    8.70
  -9  -3   8   62.79   11.20
  -9  -3   8   54.79   11.10
   9  -3  -8   68.99   11.80
   9  -3  -8   52.29    7.40
   9   3  -8   47.70    6.30
   9   3  -8   61.89    7.70
   9   3  -8   62.59   12.00
   9   3  -8   58.89    5.30
   9   3  -8   80.49   43.80
   9   3  -8   49.50   12.40
  -9   3   8   53.89   10.20
   8  -3  -8   91.39   12.90
  -8  -3   8  109.69   12.30
   8  -3  -8  110.69   10.30
  -8  -3   8  119.29   12.90
   8   3  -8  107.79   14.90
   8   3  -8   69.59   13.10
  -8   3   8  117.49   14.60
   8   3  -8  109.69   25.90
   8   3  -8   96.89    8.90
   8   3  -8  110.59    8.70
   8   3  -8   99.39    6.60
  -7  -3   8  147.29   14.50
  -7  -3   8  165.88   13.90
   7  -3  -8  133.59   10.90
   7  -3  -8  129.29   13.30
   7   3  -8  122.49   17.60
   7   3  -8  132.19   13.50
  -7   3   8  130.49   13.80
   7   3  -8  122.79    9.70
   7   3  -8  119.79    9.00
   7   3  -8  118.09   25.00
   7   3  -8  136.09    7.90
  -6  -3   8   63.09   10.20
  -6  -3   8   54.39    9.70
   6  -3  -8   56.09    7.40
   6  -3  -8   64.79   10.70
   6   3  -8   70.59   13.70
   6   3  -8   62.79   10.20
   6   3  -8   37.10   17.60
  -6   3   8   56.29    9.00
   6   3  -8   69.49    5.30
   6   3  -8   64.29    6.80
   6   3  -8   69.99    7.50
   5  -3  -8  249.08   16.50
  -5  -3   8  243.68   16.40
  -5  -3   8  257.77   17.60
   5   3  -8  233.38   12.70
   5   3  -8  274.77   18.20
   5   3  -8  225.38   13.30
  -5   3   8  230.28   16.10
   5   3  -8  211.48   18.40
   5   3  -8  247.38   11.10
  -4  -3   8  420.86   23.20
  -4  -3   8  397.56   21.90
   4   3  -8  376.86   29.90
  -4   3   8  410.46   20.60
   4   3  -8  408.16   22.90
   4   3  -8  432.06   18.20
   4   3  -8  389.76   21.70
   4   3  -8  423.56   26.60
  -4   3   8  389.06   65.09
   4   3  -8  391.56   16.20
   3  -3  -8  117.19   10.20
  -3  -3   8  131.19   13.00
  -3  -3   8  133.89   15.20
   3   3  -8   89.89   16.60
   3   3  -8  116.09    8.10
  -3   3   8  114.39   10.30
   3   3  -8  135.79   11.30
   3   3  -8  152.58   21.50
   3   3  -8  114.49   12.30
  -2  -3   8   46.50   11.40
  -2  -3   8   41.40   11.00
   2  -3  -8   32.00    6.20
   2   3  -8   43.20    5.40
   2   3  -8   23.20   13.10
  -2   3   8   61.79    8.70
   2   3  -8   40.20    8.40
   2   3  -8   48.90    8.80
  -1  -3   8   34.10   10.70
   1  -3  -8   38.00    6.80
  -1  -3   8   21.80   10.20
  -1   3   8   21.80    5.40
   1   3  -8   28.10    4.90
   1   3  -8   26.70    6.10
   1   3  -8   17.50    5.80
   1   3  -8   11.10   13.30
   0  -3   8  156.78   13.00
   0  -3  -8  131.39   11.00
   0  -3   8  146.19   12.60
   0   3  -8  131.99    8.90
   0   3  -8  134.29   11.80
   0   3   8  129.49   10.20
   0   3  -8  121.49   20.10
   0   3  -8  126.59   12.60
   0   3  -8  138.79   12.20
  -1  -3  -8  167.18   12.10
   1  -3   8  184.38   14.80
  -1  -3  -8  186.18   14.70
   1  -3   8  200.08   14.30
  -1   3  -8  197.78   11.40
  -1   3  -8  191.28   14.50
  -1   3  -8  170.88   11.90
  -1   3  -8  188.68   13.40
  -1   3  -8  168.58   23.20
   1   3   8  213.88   12.70
  -1   3  -8  215.98   15.50
   1   3   8  187.08   12.30
   2  -3   8   36.90    8.30
  -2  -3  -8   32.30    5.80
  -2  -3  -8   28.10    7.30
   2  -3   8   24.30    6.30
  -2   3  -8   31.00    8.10
  -2   3  -8   28.80    6.50
  -2   3  -8   38.80    6.00
   2   3   8   31.00    6.50
  -2   3  -8    7.20   18.30
  -2   3  -8   17.50    4.90
  -2   3  -8   21.00    5.50
   2   3   8   33.60    6.30
   3  -3   8   27.60    7.50
   3  -3   8   22.10    6.70
  -3  -3  -8   24.80    7.20
  -3  -3  -8   27.30    5.60
  -3   3  -8   25.80    8.00
   3   3   8   15.80    5.30
  -3   3  -8   -1.40    8.30
  -3   3  -8   29.60   20.40
   3   3   8   24.10    6.10
  -3   3  -8   12.90    4.90
  -3   3  -8   14.60    4.90
  -3   3  -8   20.70    4.80
   4  -3   8   10.20    6.00
  -4  -3  -8   22.00    7.70
   4  -3   8    9.20    5.30
  -4  -3  -8   30.70    8.90
  -4   3  -8   18.70    5.00
   4   3   8   21.70    6.40
  -4   3  -8   26.50    8.00
  -4   3  -8   24.20   23.20
  -4   3  -8   15.40    5.10
   4   3   8   20.40    5.90
  -4   3  -8   24.30    5.40
  -5  -3  -8   17.10    5.40
   5  -3   8    7.20    5.50
   5  -3   8    3.40    9.30
  -5  -3  -8   14.70   10.20
  -5   3  -8    6.40    3.60
  -5   3  -8    7.70    4.20
  -5   3  -8   10.60    4.80
   5   3   8    6.60    4.50
  -5   3  -8    3.00   27.30
   5   3   8    5.10    4.40
   6  -3   8    5.90    5.60
   6  -3   8   -0.20    7.20
   6  -3   8    3.20    6.10
  -6  -3  -8   -3.60    4.00
  -6  -3  -8    1.90    3.80
   6   3   8    2.60    4.40
  -6   3  -8    9.90    4.20
  -6   3  -8    3.30    6.50
  -6   3  -8   13.70   33.30
  -6   3  -8    6.20    4.00
   6   3   8    8.40    4.70
   7  -3   8   36.80    7.70
   7  -3   8   56.89   21.90
   7  -3   8   51.79   10.00
  -7  -3  -8   45.50    7.80
  -7  -3  -8   33.70   12.40
   7   3   8   44.80    6.90
  -7   3  -8   24.10   39.60
   7   3   8   39.50    7.00
  -7   3  -8   41.40    5.90
  -7   3  -8   42.90    6.80
   8  -3   8   23.90    6.00
  -8  -3  -8   25.90    5.60
   8  -3   8   22.70    8.30
  -8   3  -8   30.40    5.70
  -8   3  -8   29.50    5.30
  -8   3  -8   20.40   61.89
   8   3   8   24.20    5.80
   8   3   8   26.70    5.80
   9  -3   8   -1.00    5.60
  -9  -3  -8    3.00    3.20
   9  -3   8    1.50    4.10
   9   3   8   -3.80    2.60
  -9   3  -8    2.40    2.90
 -10  -3  -8   18.50    4.10
  10  -3   8    8.90    4.00
  10  -3   8    5.40    8.40
  10   3   8   23.90    4.20
 -10   3  -8   18.40    3.70
  13  -4  -8   15.00    3.90
 -13  -4   8   13.50    4.10
  13   4  -8   12.50    2.70
 -12  -4   8   17.10    5.20
  12  -4  -8   16.40    4.20
  12   4  -8   13.20    3.30
 -12   4   8   13.60    6.70
  11  -4  -8    2.70    2.90
 -11  -4   8    2.70    3.90
  11   4  -8    1.10    2.20
 -11   4   8    1.60    3.80
  11   4  -8    2.80    2.80
  10  -4  -8  102.19    9.50
 -10  -4   8   98.69   12.70
 -10   4   8  104.39   11.70
  10   4  -8  114.59    8.50
 -10   4   8  108.69    9.10
  10   4  -8  114.79    7.10
   9  -4  -8  200.38   14.00
  -9  -4   8  209.28   17.40
  -9  -4   8  254.67   19.50
   9  -4  -8  266.47   21.80
   9   4  -8  215.38   10.40
  -9   4   8  215.28   17.00
  -9   4   8  169.08   16.80
   9   4  -8  218.38   12.60
   9   4  -8  217.58   22.80
   9   4  -8  173.48   31.10
   9   4  -8  238.98   18.20
  -8  -4   8   82.09   12.20
   8  -4  -8   86.89   12.60
   8  -4  -8   85.49    9.20
   8   4  -8   74.99   23.90
   8   4  -8   82.79    7.60
  -8   4   8   77.19   11.20
   8   4  -8   60.99   14.20
   8   4  -8   80.39    6.10
   8   4  -8   86.99   13.10
  -7  -4   8   91.39   13.20
   7  -4  -8   72.39    8.90
  -7  -4   8   67.99   11.60
   7   4  -8   88.69    6.30
   7   4  -8   61.89   21.20
   7   4  -8  105.59   11.60
  -7   4   8  103.99   13.40
   7   4  -8   98.89    8.10
   7   4  -8   64.09   13.70
   6  -4  -8   40.90    8.60
  -6  -4   8   46.80   10.00
  -6  -4   8   46.60    9.80
   6   4  -8   49.20    6.10
   6   4  -8   54.99   19.60
  -6   4   8   43.80    9.80
   6   4  -8   40.70    8.40
   6   4  -8   43.30   11.30
   6   4  -8   49.50    5.00
  -5  -4   8   20.00    6.60
   5  -4  -8   12.50    4.80
  -5  -4   8   21.20    9.50
  -5   4   8   23.30    7.40
   5   4  -8   16.30    6.30
   5   4  -8   23.80   16.90
   5   4  -8   13.40    3.80
   5   4  -8   10.80    7.80
  -4  -4   8   71.99   11.20
   4  -4  -8   60.29    9.10
  -4  -4   8   61.49    9.80
   4   4  -8   90.39    9.40
   4   4  -8   62.09   10.10
   4   4  -8   70.29    6.00
   4   4  -8   68.09   18.00
   4   4  -8   96.39   16.80
  -3  -4   8   83.39   11.80
   3  -4  -8   68.79    7.90
  -3  -4   8   82.49   10.50
   3   4  -8   80.39    7.00
   3   4  -8   67.49   18.30
   3   4  -8   80.59   11.30
   3   4  -8  115.09   17.20
  -3   4   8   78.59    9.70
   3   4  -8   82.29    6.70
  -2  -4   8   73.19   12.00
  -2  -4   8   53.99    9.30
   2  -4  -8   57.19    8.30
  -2   4   8   51.39    8.60
   2   4  -8   39.60    9.40
   2   4  -8   55.39    6.30
   2   4  -8   30.60   15.70
   2   4  -8   54.89    5.80
   2   4  -8   56.59    9.60
  -1  -4   8   50.99    8.50
  -1  -4   8   56.99    8.60
   1  -4  -8   66.49    8.90
   1   4  -8   48.10   16.10
   1   4  -8   53.49    6.00
  -1   4   8   73.89    9.70
   1   4  -8   78.39   11.10
   1   4  -8   53.39    6.30
   1   4  -8   58.79   10.80
   0  -4   8  368.86   21.10
   0  -4   8  371.86   22.30
   0  -4  -8  344.77   18.90
   0   4  -8  341.27   16.20
   0   4   8  348.07   18.30
   0   4  -8  318.27   15.60
   0   4  -8  354.26   20.50
   0   4  -8  319.77   30.20
   0   4  -8  344.77   22.20
  -1  -4  -8   43.40    7.90
   1  -4   8   53.49    9.70
   1  -4   8   51.69    8.30
  -1   4  -8   57.09   10.20
  -1   4  -8   30.50   18.10
  -1   4  -8   52.69    6.40
  -1   4  -8   62.39   10.40
  -1   4  -8   60.99   10.40
   2  -4   8  270.07   20.30
   2  -4   8  241.98   17.00
  -2  -4  -8  234.78   15.00
  -2   4  -8  280.97   18.70
   2   4   8  253.27   15.50
  -2   4  -8  245.08   15.80
  -2   4  -8  237.28   13.50
  -2   4  -8  228.48   16.50
  -3  -4  -8  113.09   10.20
   3  -4   8  127.99   14.20
   3  -4   8  123.79   12.30
  -3  -4  -8  103.39   11.60
   3   4   8  123.69   10.90
  -3   4  -8  124.39   13.30
  -3   4  -8  102.89    9.10
  -3   4  -8   65.09   22.70
   3   4   8  108.09    9.50
  -3   4  -8  113.09    9.30
   4  -4   8   93.49   12.20
  -4  -4  -8   92.89    9.80
   4  -4   8  100.29   15.80
  -4  -4  -8   76.89   12.40
  -4   4  -8   97.89    8.70
   4   4   8   86.59    8.60
  -4   4  -8   99.79   13.60
  -4   4  -8   47.90   24.90
   4   4   8  109.59   10.50
  -4   4  -8   91.99    8.40
   5  -4   8    8.00    7.80
   5  -4   8    1.80    4.80
  -5  -4  -8    3.20    5.40
  -5  -4  -8    1.30    3.40
   5   4   8    2.00    4.40
  -5   4  -8    1.80    2.60
  -5   4  -8    0.40    3.50
  -5   4  -8    4.70    5.60
   5   4   8    0.70    4.00
  -5   4  -8   15.90   27.50
   6  -4   8   24.20    6.20
   6  -4   8    7.30    8.40
  -6  -4  -8   29.20    8.90
  -6  -4  -8   31.30    6.50
   6   4   8   17.20    5.00
  -6   4  -8   20.00    4.20
  -6   4  -8   29.10    5.30
   6   4   8   25.80    6.30
  -6   4  -8   42.20   32.50
  -7  -4  -8   11.00    4.30
   7  -4   8    3.90    4.60
   7   4   8    7.60    4.40
  -7   4  -8    2.00    2.80
  -7   4  -8    9.40    3.90
   7   4   8    6.80    3.80
  -7   4  -8    6.60   37.40
  -8  -4  -8   15.20    5.10
   8  -4   8   18.60    5.70
  -8   4  -8   19.10    4.10
   8   4   8   12.60    4.50
  -8   4  -8   17.40    4.30
   8   4   8    6.70    5.10
   9  -4   8    8.20    4.30
  -9  -4  -8    8.00    3.20
  -9   4  -8    4.30    2.60
   9   4   8    5.20    2.80
   9   4   8    2.90    4.00
 -12  -5   8    6.90    3.60
  12  -5  -8    9.70    3.10
  12   5  -8    5.90    2.00
  12   5  -8    8.10    3.00
  11  -5  -8   61.89    6.50
 -11  -5   8   47.60    7.30
  11   5  -8   58.19    4.50
  11   5  -8   45.10    4.60
 -10  -5   8    7.20    4.80
  10  -5  -8   15.90    4.50
  10   5  -8   27.50    3.70
 -10   5   8   25.60    6.50
  10   5  -8   17.50    3.40
  -9  -5   8  147.49   14.20
   9  -5  -8  142.89   11.40
   9   5  -8  165.68    8.50
   9   5  -8  164.18    9.40
  -9   5   8  172.18   14.10
  -8  -5   8   11.60    6.50
  -8  -5   8   12.60    7.70
   8  -5  -8   10.30    4.50
   8   5  -8   15.30    2.90
  -8   5   8   11.60    6.70
   8   5  -8   13.00    3.20
   8   5  -8    4.70    8.50
   8   5  -8   18.00    5.40
   8   5  -8   16.10   22.10
  -7  -5   8    2.80    4.70
  -7  -5   8    0.90    5.10
   7   5  -8    1.00    3.80
   7   5  -8   12.50   19.90
   7   5  -8   -1.70    5.40
  -7   5   8    4.90    6.80
   7   5  -8    2.20    2.20
   7   5  -8    3.10    2.50
  -6  -5   8    3.70    5.30
   6  -5  -8    8.70    5.70
  -6  -5   8    4.40    5.60
   6   5  -8    8.70    8.30
   6   5  -8    1.80   17.60
   6   5  -8   11.60    3.00
   6   5  -8   12.80    3.30
   6   5  -8    5.50    4.30
  -6   5   8   12.40    7.60
  -5  -5   8   31.50    7.80
  -5  -5   8   41.90    9.30
   5  -5  -8   36.70    7.50
   5   5  -8   37.30   12.10
   5   5  -8   36.00    7.40
  -5   5   8   43.90   10.10
   5   5  -8   28.90    4.70
   5   5  -8   44.30    5.20
  -4  -5   8  154.78   15.20
   4  -5  -8  153.78   12.00
  -4  -5   8  182.58   15.60
   4   5  -8  186.58   13.80
  -4   5   8  192.38   15.00
   4   5  -8  196.48   19.80
   4   5  -8  181.88   10.00
   4   5  -8  163.18   22.40
   4   5  -8  193.28   10.50
   3  -5  -8    4.30    4.70
  -3  -5   8    6.50    8.30
  -3  -5   8    4.70    6.70
   3   5  -8    7.60    5.10
  -3   5   8    9.20    6.40
   3   5  -8    7.90    8.30
   3   5  -8   10.00   16.40
   3   5  -8    7.20    3.00
   3   5  -8    7.20    3.10
   2  -5  -8    5.00    5.00
  -2  -5   8    4.80    5.40
  -2  -5   8    6.80    5.90
   2   5  -8   21.00   17.00
  -2   5   8    7.30    6.10
   2   5  -8    4.40    3.00
   2   5  -8    2.80    2.80
   2   5  -8    3.80    5.90
  -1  -5   8    8.90    5.50
  -1  -5   8   10.20    6.40
   1  -5  -8    7.40    5.20
   1   5  -8    4.10    6.10
  -1   5   8    7.10    5.20
   1   5  -8   13.50   17.10
   1   5  -8    5.10    3.00
   1   5  -8    8.00    3.70
   0  -5   8   95.39   12.10
   0   5  -8  122.69   11.30
   0   5   8  100.69   10.60
   0   5  -8   92.79   20.70
   0   5  -8  134.09   26.30
   0   5  -8   83.99    7.70
   0   5  -8   93.69    7.60
   1  -5   8  205.28   17.80
   1  -5   8  170.08   15.00
   1   5   8  191.38   14.10
  -1   5  -8  211.18   14.90
  -1   5  -8  184.18   11.30
  -1   5  -8  187.28   11.10
  -1   5  -8  176.88   16.40
  -2  -5  -8  124.69   13.00
   2  -5   8  114.79   12.50
   2  -5   8  133.29   14.60
  -2   5  -8  102.09    8.80
  -2   5  -8  110.19    8.50
  -2   5  -8  114.19   12.70
  -2   5  -8  120.69   11.70
   2   5   8  127.69   11.70
   3  -5   8    2.50    6.80
   3  -5   8   -2.10    4.10
  -3  -5  -8   -2.10    6.60
  -3   5  -8    0.30    4.40
  -3   5  -8    0.70    2.70
  -3   5  -8    7.20   22.40
   3   5   8   -4.00    4.20
  -3   5  -8    0.30    3.10
   4  -5   8   37.80    7.80
  -4  -5  -8   38.10   10.90
  -4  -5  -8   40.10    7.00
   4   5   8   40.70    7.50
  -4   5  -8   41.50    5.60
  -4   5  -8   40.80    6.40
  -4   5  -8    3.90   25.90
   5  -5   8   -0.30    3.80
  -5  -5  -8   -1.10    3.80
  -5   5  -8    1.00    3.20
  -5   5  -8    0.10    2.40
   5   5   8   -1.20    3.90
   6  -5   8  113.59   11.20
  -6  -5  -8  103.59    9.50
   6   5   8   98.79    9.50
  -6   5  -8   86.19    6.90
  -6   5  -8   98.39    8.10
   7  -5   8   13.90    5.70
  -7  -5  -8   19.40    4.80
  -7   5  -8   21.10    3.90
   7   5   8   15.60    4.70
  -7   5  -8   25.70    4.60
  -8  -5  -8    4.10    3.40
   8  -5   8    5.40    4.10
   8   5   8    2.90    3.30
  -8   5  -8    5.80    2.00
  -8   5  -8    8.50    3.10
 -10  -6   8    3.80    3.50
  10   6  -8    7.30    2.20
  -9  -6   8   38.40    6.40
   9   6  -8   37.80    3.60
  -9   6   8   28.40    6.50
  -8  -6   8   20.00    5.90
   8   6  -8   33.70    3.70
  -8   6   8   23.50    6.50
  -7  -6   8   54.29    9.00
  -7   6   8   62.79    9.00
   7   6  -8   80.99    5.40
  -6   6   8   20.50    7.00
   6   6  -8   27.90    4.00
   6   6  -8   33.50    4.00
  -5  -6   8   21.60    7.10
   5   6  -8   11.50    2.40
   5   6  -8    9.80    2.70
   5   6  -8   13.20   15.60
  -5   6   8    5.50    5.90
  -4  -6   8   22.30    8.80
  -4  -6   8   37.30    7.80
  -4   6   8   27.80    7.30
   4   6  -8   25.20    9.70
   4   6  -8   25.10    3.20
   4   6  -8   40.60    5.00
  -3  -6   8  119.79   13.90
  -3  -6   8  131.29   14.50
   3   6  -8  137.79    6.80
   3   6  -8  149.99    9.00
  -3   6   8  140.09   13.00
  -2  -6   8  299.67   20.20
   2   6  -8  303.47   27.10
   2   6  -8  339.27   15.30
  -2   6   8  332.87   19.10
   2   6  -8  306.67   12.30
  -1  -6   8    2.80    5.70
  -1   6   8    3.80    5.40
   1   6  -8   10.00    3.60
   1   6  -8    4.10    2.10
   0  -6   8    4.30    6.00
   0  -6   8   17.20    8.60
   0   6  -8   16.80    4.20
   0   6  -8    9.20    2.40
   0   6  -8   24.00    9.90
   0   6   8   23.40    6.70
   1  -6   8   88.79   16.50
   1  -6   8   47.10    8.90
  -1   6  -8   71.69   15.00
  -1   6  -8   72.69    7.10
  -1   6  -8   51.09    4.20
   2  -6   8   65.09   10.50
  -2   6  -8   64.79    6.90
  -2   6  -8   45.50    4.40
   3  -6   8   21.60    7.00
   3   6   8   51.99    8.10
  -3   6  -8   42.40    5.80
   4  -6   8    8.80    5.70
  -4   6  -8   19.80    4.30
   4   6   8   15.30    5.30
   5  -6   8    2.90    4.10
   5   6   8    1.30    3.70
  -5   6  -8    1.20    2.80
   6  -6   8    9.00    4.50
   6   6   8   15.30    4.20
  -6   6  -8   12.80    3.20
   7   6   8   54.89    5.70
  -7   6  -8   46.90    4.20
   8   7  -8    5.90    1.80
  -8   7   8    2.10    3.40
  -7  -7   8   13.30    5.50
  -7   7   8   13.90    5.00
   7   7  -8   16.20    2.40
  -6  -7   8   79.69    9.30
  -6   7   8  104.79   10.00
   6   7  -8  100.29    5.70
  -5   7   8   39.20    9.80
   5   7  -8   29.00    4.10
   4   7  -8    2.90    2.10
  -4   7   8    4.60    5.80
   3   7  -8    2.40    2.20
  -3   7   8    2.70    5.10
   2   7  -8   14.50    3.40
  -2   7   8    6.40    6.00
   1   7  -8   86.99    6.50
  -1   7   8   66.69    9.30
   0   7   8   60.09    8.60
   0   7  -8   75.69    6.50
  -1   7  -8   10.50    3.70
   1   7   8    0.50    4.00
   2   7   8   47.20    8.40
  -2   7  -8   61.99    5.90
   3  -7   8   16.30    5.70
   3   7   8   30.30    6.20
  -3   7  -8   29.30    4.10
   4  -7   8   32.30    8.20
  -4   7  -8   49.70    4.70
   4   7   8   34.60    5.60
   3   8  -8    2.30    1.70
  -3   8   8    0.60    3.70
   2   8  -8    5.40    2.00
  -2   8   8   -0.90    3.80
   1   8  -8   10.40    2.20
  -1   8   8    3.40    4.20
  14   0  -9   13.00    3.60
  14   0  -9   14.80    3.70
 -13   0   9   21.70    5.20
  13   0  -9   20.80    4.60
  12   0  -9   18.70    4.90
 -12   0   9   25.90    5.90
  12   0  -9   23.50    4.70
  11   0  -9   13.20    4.20
  11   0  -9   14.50    6.40
 -11   0   9   17.10   17.80
 -11   0   9   20.30    7.10
  11   0  -9   12.80    7.90
 -10   0   9    7.70    5.80
  10   0  -9   12.00    7.30
 -10   0   9   -4.70    6.20
  10   0  -9    0.70    3.50
  10   0  -9    0.90    3.00
  -9   0   9    5.80    6.40
  -9   0   9    0.80    4.80
   9   0  -9   17.90    7.40
   9   0  -9    5.30    3.50
   9   0  -9    3.60    3.80
   8   0  -9    2.40    4.70
  -8   0   9   -4.40    6.20
   8   0  -9   -2.10    3.50
  -8   0   9    3.50    5.30
  -8   0   9    0.60    3.90
   8   0  -9    2.80    3.70
   7   0  -9  779.22   31.50
   7   0  -9  621.04   68.29
   7   0  -9  767.92   37.10
   7   0  -9  790.02   31.80
  -7   0   9  804.92   35.20
  -7   0   9  792.92   35.20
  -7   0   9  847.82   40.00
   6   0  -9  126.19   13.20
   6   0  -9  126.29    9.70
  -6   0   9  140.29   12.60
  -6   0   9  121.49   12.10
   6   0  -9  112.99    9.30
   6   0  -9  125.59   13.80
   6   0  -9   81.59   56.49
  -6   0   9  120.19   11.10
  -5   0   9   20.90    7.10
   5   0  -9   15.20    3.80
  -5   0   9   18.90    7.10
   5   0  -9   -6.70   28.90
   5   0  -9   21.10    8.00
  -5   0   9   21.50    6.10
   5   0  -9   21.10    6.60
  -4   0   9   20.30    5.70
   4   0  -9   16.30    5.90
   4   0  -9   18.60    4.90
  -4   0   9   32.50    7.50
   4   0  -9   22.00   28.40
   4   0  -9   24.20    4.60
  -3   0   9   17.70    5.00
   3   0  -9   16.40    4.50
   3   0  -9   10.30   26.10
   3   0  -9   20.20    6.10
   3   0  -9   17.30    6.00
   3   0  -9   16.30    4.30
   2   0  -9   -1.70    3.90
   2   0  -9    2.00    4.40
  -2   0   9    2.50    3.20
   2   0  -9  -15.90   26.40
   2   0  -9    1.00    2.70
   2   0  -9    4.40    3.80
   1   0  -9  462.65   45.80
   1   0  -9  535.05   23.10
   1   0  -9  527.65   25.70
  -1   0   9  528.95   25.20
   1   0  -9  509.75   26.90
   0   0   9  213.48   14.60
   0   0  -9  201.88   15.90
   0   0  -9  171.28   35.30
   0   0  -9  203.98   14.70
   0   0   9  229.88   15.10
   0   0   9  218.98   14.90
   0   0  -9  205.58   12.10
  -1   0  -9  123.19   36.20
   1   0   9  149.49   11.90
  -1   0  -9  140.19   12.00
   1   0   9  123.59   12.00
  -1   0  -9  155.88   22.70
   1   0   9  145.69   12.00
   2   0   9   13.60    5.90
  -2   0  -9   34.50    6.30
   2   0   9   30.20    8.20
  -2   0  -9   23.50    9.00
  -2   0  -9   23.80    7.70
  -2   0  -9   28.90    6.10
  -2   0  -9   54.99   39.00
   2   0   9   24.70    6.30
  -3   0  -9    0.00    2.90
   3   0   9    3.90    4.70
  -3   0  -9    2.90    4.70
   3   0   9    1.60    4.80
  -3   0  -9    5.10    4.00
   3   0   9    3.30    5.60
  -3   0  -9    6.20    6.70
  -3   0  -9  -78.29   42.60
   4   0   9   37.40    7.90
   4   0   9   35.80   10.00
  -4   0  -9   36.40    6.00
  -4   0  -9   33.90    6.30
   4   0   9   34.10    7.40
  -5   0  -9   17.90    4.70
  -5   0  -9   22.30    6.00
   5   0   9    9.90    5.90
  -5   0  -9   11.80    4.90
   5   0   9   26.40   10.10
   5   0   9   12.50    5.90
  -6   0  -9   59.79   13.70
   6   0   9   40.30    8.20
   6   0   9   68.59   20.70
  -6   0  -9   43.80    6.90
  -6   0  -9   55.19    8.30
   6   0   9   43.20    8.70
   7   0   9    3.90    4.60
  -7   0  -9    3.30    3.30
   7   0   9    6.20   11.20
  -7   0  -9    5.30    6.60
   7   0   9    2.90    5.20
  -7   0  -9    1.60    4.30
   8   0   9    9.70    5.30
  -8   0  -9   15.80    5.20
  -8   0  -9   24.20    5.30
   8   0   9   13.20    6.00
  -9   0  -9   16.00    4.30
  -9   0  -9    7.00    4.00
   9   0   9    9.80    4.90
   9   0   9   10.30    5.20
  10   0   9    4.10    3.90
 -10   0  -9    6.40    3.70
  10   0   9    2.50    4.40
 -10   0  -9    4.50    2.80
  11   0   9    2.50    2.80
 -11   0  -9    0.90    2.40
 -14  -1   9    3.80    2.90
  14  -1  -9    6.30    4.00
  14  -1  -9    1.90    2.50
  14   1  -9    6.10    2.70
  14   1  -9    1.90    2.60
  13  -1  -9    4.10    3.00
 -13  -1   9    4.40    3.90
  13  -1  -9    6.80    3.90
  13   1  -9    1.20    3.20
  13   1  -9    1.90    3.10
 -12  -1   9   13.50    5.10
  12  -1  -9   16.70    4.20
  12  -1  -9   15.50    5.70
  12   1  -9   20.70    4.60
 -12   1   9   -1.60    5.60
  12   1  -9    9.80    3.90
  11  -1  -9    4.10    3.30
 -11  -1   9    6.20   10.00
  11  -1  -9    6.40    7.60
  11  -1  -9    5.40    4.10
 -11  -1   9    2.80    4.20
 -11   1   9    1.80    4.20
  11   1  -9    3.10    3.10
  11   1  -9    2.60    5.80
  11   1  -9    6.40   12.70
  11   1  -9    6.60    3.60
 -10  -1   9   30.90    7.30
  10  -1  -9   46.30    7.20
  10  -1  -9   52.39   12.40
  10  -1  -9   46.80    7.80
 -10  -1   9   47.90    9.40
  10   1  -9   50.89   12.60
 -10   1   9   29.80    7.10
  10   1  -9   15.40   10.20
  10   1  -9   38.30    6.00
  10   1  -9  -59.99   81.09
  10   1  -9   41.50    6.80
   9  -1  -9  549.15   25.20
   9  -1  -9  553.34   25.60
   9  -1  -9  496.35   30.30
  -9  -1   9  592.84   30.00
  -9  -1   9  558.84   29.80
   9   1  -9  575.44   25.10
   9   1  -9  493.25   32.10
  -9   1   9  535.55   26.80
   9   1  -9  401.06   54.89
  -9   1   9  530.55   28.80
   9   1  -9  546.45   31.30
   9   1  -9  576.44   24.60
  -8  -1   9   52.09    9.10
   8  -1  -9   59.99    7.50
   8  -1  -9   48.70    7.20
   8  -1  -9   48.20   11.20
  -8   1   9   73.19   11.20
   8   1  -9   76.49   37.20
  -8   1   9   46.20    7.80
   8   1  -9   43.40    9.20
   8   1  -9   62.39    7.40
   8   1  -9   81.49   14.40
   8   1  -9   66.69   12.90
  -8   1   9   56.09   10.30
   7  -1  -9   36.90    9.20
  -7  -1   9   42.60    8.30
   7  -1  -9   31.40    8.00
  -7  -1   9   43.70    8.90
   7  -1  -9   38.20    6.00
   7   1  -9   38.20    6.20
  -7   1   9   26.80    7.20
   7   1  -9   30.10    8.30
   7   1  -9   55.39   28.20
  -7   1   9   23.50    8.60
   7   1  -9   35.00    6.10
  -7   1   9   39.60    8.60
   7   1  -9   23.70    9.90
  -6  -1   9  125.69   11.60
  -6  -1   9  128.59   12.60
   6  -1  -9  123.59   12.10
   6  -1  -9  117.29    9.50
   6   1  -9  127.69    9.40
  -6   1   9  124.59   11.50
   6   1  -9  131.29    9.60
   6   1  -9  133.49   13.80
   6   1  -9   88.39   26.30
  -6   1   9  134.79   12.60
   6   1  -9  126.99   18.60
   6   1  -9  124.89   12.10
   5  -1  -9  964.60   36.90
   5  -1  -9 1048.60   43.80
  -5  -1   9  933.31   39.90
  -5  -1   9 1036.80   40.80
   5   1  -9  940.61   40.90
  -5   1   9  920.31   39.00
  -5   1   9  901.61   38.90
   5   1  -9  953.30   36.30
   5   1  -9  914.01   39.90
  -4  -1   9   32.90    7.70
   4  -1  -9   28.50    4.80
   4  -1  -9   27.50    6.30
  -4  -1   9   28.50    7.00
   4   1  -9   30.20    6.80
   4   1  -9   24.50    6.30
   4   1  -9   29.00    5.00
  -4   1   9   35.20   10.50
   4   1  -9   35.40   20.00
   4   1  -9   22.50    6.70
   4   1  -9   27.20    5.10
  -4   1   9   28.20    5.90
   3  -1  -9   30.40    5.40
  -3  -1   9   18.50    5.10
   3  -1  -9   23.00    5.80
  -3  -1   9   22.40    6.20
   3   1  -9   13.60    5.20
  -3   1   9   18.10    4.90
   3   1  -9   32.90   20.10
   3   1  -9   14.00    5.60
   3   1  -9   12.80    3.90
   3   1  -9   10.80    4.60
  -2  -1   9   89.99    9.40
   2  -1  -9  110.09   10.00
  -2  -1   9  100.99   10.50
   2   1  -9   88.09   20.90
  -2   1   9   90.49    9.00
   2   1  -9   84.49    7.40
   2   1  -9   97.89   10.40
   2   1  -9   85.99    9.40
   2   1  -9   80.09    8.10
   1  -1  -9  157.78   12.80
   1  -1  -9  141.59   11.80
  -1  -1   9  160.88   12.50
  -1  -1   9  153.58   12.30
   1   1  -9  133.79   12.80
   1   1  -9  142.29   11.90
   1   1  -9  119.99   23.30
   1   1  -9  143.89   10.00
  -1   1   9  149.19   11.80
  -1   1   9  152.48   12.20
   1   1  -9  150.88    9.60
   0  -1  -9  256.77   16.90
   0  -1   9  253.77   17.00
   0  -1   9  294.17   17.40
   0  -1  -9  286.77   15.10
   0   1   9  315.67   17.00
   0   1  -9  251.57   31.70
   0   1  -9  302.27   14.90
   0   1  -9  281.27   18.70
   0   1  -9  279.57   17.60
   0   1  -9  301.37   14.90
   0   1   9  264.07   17.10
   1  -1   9  141.09   11.40
   1  -1   9  130.79   13.10
  -1  -1  -9  119.99   11.30
  -1  -1  -9   91.59   14.00
   1  -1   9  123.39   12.00
  -1   1  -9  120.09   12.80
   1   1   9  118.59   11.70
   1   1   9  120.89   10.40
  -1   1  -9  116.59   11.50
  -1   1  -9  110.09   28.30
  -1   1  -9  121.49    9.30
   1   1   9  122.79   15.10
  -1   1  -9  125.29    9.40
   2  -1   9   54.49    8.20
  -2  -1  -9   39.10    8.60
   2  -1   9   49.30    8.30
  -2  -1  -9   42.00    6.60
  -2   1  -9   53.59    6.80
   2   1   9   59.69   10.20
   2   1   9   73.39    9.30
  -2   1  -9   36.70   28.00
  -2   1  -9   65.79   11.70
  -2   1  -9   79.49    8.70
   2   1   9   61.09    8.70
  -2   1  -9   43.00    7.70
  -3  -1  -9   34.30    5.90
   3  -1   9   29.80    8.50
   3  -1   9   36.50    8.20
  -3  -1  -9   31.80    7.60
  -3  -1  -9   28.90    7.30
   3  -1   9   23.00    6.50
   3   1   9   36.40    7.30
  -3   1  -9   25.30   32.70
   3   1   9   19.30    8.00
  -3   1  -9   30.90    5.40
  -3   1  -9   39.30    9.80
  -3   1  -9   27.50    5.60
  -3   1  -9   19.50    6.30
   3   1   9   35.20    7.00
  -4  -1  -9  200.58   14.20
  -4  -1  -9  182.68   15.90
   4  -1   9  177.28   14.20
   4  -1   9  191.88   17.40
  -4   1  -9  179.78   15.50
  -4   1  -9  159.38   52.29
  -4   1  -9  200.08   19.00
  -4   1  -9  182.58   12.80
   4   1   9  187.18   14.10
  -5  -1  -9  309.57   23.30
   5  -1   9  321.87   19.30
   5  -1   9  308.27   19.60
   5  -1   9  300.87   23.80
  -5  -1  -9  286.97   21.40
  -5  -1  -9  321.47   17.70
   5   1   9  278.57   18.30
  -5   1  -9  291.77   17.00
  -5   1  -9  279.57   16.90
  -5   1  -9  318.17   25.20
  -5   1  -9  360.66   60.79
   5   1   9  320.17   18.80
  -6  -1  -9   16.30    6.30
   6  -1   9   10.90    5.80
  -6  -1  -9   13.80    5.70
   6  -1   9   12.30    8.80
  -6  -1  -9   16.90    5.00
   6  -1   9   10.30    6.30
  -6   1  -9   33.80   65.99
   6   1   9   15.00    6.60
  -6   1  -9   20.60    5.60
  -6   1  -9   19.90    5.40
  -6   1  -9   18.90    9.00
  -6   1  -9   15.10   10.90
   6   1   9   10.50    6.30
  -7  -1  -9   -1.30    5.20
   7  -1   9   -1.50    8.40
  -7  -1  -9    3.70    5.10
  -7  -1  -9    1.60    4.30
   7  -1   9    1.70    5.80
  -7   1  -9    6.90    6.50
   7   1   9   -0.50    6.40
  -7   1  -9    4.40    4.70
   7   1   9    1.00    4.90
  -7   1  -9    1.70    8.20
  -8  -1  -9   46.80    7.80
   8  -1   9   39.30    7.90
   8  -1   9   35.20    7.10
  -8  -1  -9   48.90    7.70
   8   1   9   36.30    6.70
   8   1   9   20.10    6.20
  -8   1  -9   40.30    7.30
  -8   1  -9   43.10    6.50
   9  -1   9   21.80    5.30
   9  -1   9    7.50    5.10
  -9  -1  -9    5.40    4.80
  -9  -1  -9   14.50    4.10
   9   1   9    6.30    4.30
  -9   1  -9   14.40    3.70
  -9   1  -9   16.20    4.70
 -10  -1  -9    4.60    4.30
  10  -1   9    1.40    3.00
  10  -1   9    0.00    3.60
 -10  -1  -9    0.50    2.30
  10   1   9    0.10    3.20
 -10   1  -9   -2.20    2.30
 -10   1  -9    4.60    2.40
  14  -2  -9    9.20    3.10
 -14  -2   9   11.10    3.50
  14   2  -9    9.80    2.90
 -13  -2   9   41.10    8.70
  13  -2  -9   52.19    7.70
  12  -2  -9   25.70    5.10
 -12  -2   9   21.50    6.10
  12   2  -9   33.70    5.10
  12   2  -9   32.10    4.70
 -11  -2   9  122.39   15.80
  11  -2  -9  128.49   10.70
  11  -2  -9  160.08   20.70
 -11  -2   9  119.39   12.70
  11   2  -9  116.39    9.30
  11   2  -9  111.79    9.40
  11   2  -9  256.27   99.39
 -10  -2   9   52.89    9.90
  10  -2  -9   64.29   13.20
 -10  -2   9   63.99   11.00
  10  -2  -9   72.49    9.50
 -10   2   9   35.90    8.20
  10   2  -9   52.89    7.30
  10   2  -9   39.70   41.30
  10   2  -9   66.89    8.10
  10   2  -9   54.69   13.60
  10   2  -9   55.49   12.70
   9  -2  -9  103.29   10.20
   9  -2  -9  124.79   18.50
  -9  -2   9  116.69   14.80
  -9  -2   9  107.69   12.30
   9   2  -9  133.09   35.40
   9   2  -9  135.99   21.50
   9   2  -9  130.79   20.20
   9   2  -9   97.29    6.80
   9   2  -9   76.19   13.60
   9   2  -9  107.59    9.10
   9   2  -9  111.09    9.20
  -9   2   9   79.59   11.40
   8  -2  -9  374.66   24.20
   8  -2  -9  404.16   20.10
  -8  -2   9  419.66   24.40
  -8  -2   9  398.46   23.70
   8   2  -9  351.96   44.50
   8   2  -9  371.56   15.80
   8   2  -9  405.16   19.30
  -8   2   9  385.16   23.30
   8   2  -9  351.26   24.30
   8   2  -9  384.96   18.70
   8   2  -9  366.96   25.00
   8   2  -9  353.26   25.30
  -7  -2   9  121.09   12.20
   7  -2  -9  113.59    9.90
  -7  -2   9   94.99   17.30
   7  -2  -9  112.89   12.40
   7   2  -9  104.49    6.50
   7   2  -9   69.99   25.80
   7   2  -9  116.79   13.40
   7   2  -9  120.19   13.40
   7   2  -9  148.89   17.90
   7   2  -9  117.39    9.50
   7   2  -9  105.19   14.10
  -6  -2   9   70.29   10.10
  -6  -2   9   86.99   12.10
   6  -2  -9   77.09   10.90
   6  -2  -9   88.89    8.20
   6   2  -9   68.49   10.90
   6   2  -9   67.69   11.00
   6   2  -9   72.09    7.80
  -6   2   9   75.89   11.30
   6   2  -9   81.59    8.00
   6   2  -9   85.79   13.10
   6   2  -9   46.70   23.10
   5  -2  -9  165.28   11.30
   5  -2  -9  173.88   13.80
  -5  -2   9  183.88   14.90
  -5  -2   9  162.58   13.40
   5   2  -9  178.58   11.30
   5   2  -9  167.98   14.90
   5   2  -9  181.68   14.40
   5   2  -9  170.78   10.60
  -5   2   9  161.38   13.90
  -4  -2   9   66.99   10.60
  -4  -2   9   83.29   11.60
   4  -2  -9  117.19   18.20
   4  -2  -9   78.99    9.90
   4   2  -9   67.29    7.00
   4   2  -9   73.29   19.70
   4   2  -9   69.19   10.50
   4   2  -9   92.39   13.40
  -4   2   9   91.29   11.10
   4   2  -9   76.59    8.00
   4   2  -9   77.09   12.00
  -3  -2   9   38.20    8.40
   3  -2  -9   38.40    5.90
  -3  -2   9   29.20    6.20
   3  -2  -9   23.20    5.90
   3   2  -9   33.10    7.30
  -3   2   9   35.40   11.30
   3   2  -9   26.90    5.30
   3   2  -9   29.60    7.90
   3   2  -9   -3.10   16.40
   3   2  -9   35.80    8.30
   3   2  -9   37.00    5.80
   2  -2  -9   92.59    8.90
  -2  -2   9  127.59   12.10
   2  -2  -9  110.29   10.40
  -2  -2   9  113.09   10.80
   2   2  -9  109.49   10.50
   2   2  -9  118.89    8.90
   2   2  -9  131.29   11.50
   2   2  -9  145.29   12.50
  -2   2   9  119.39   10.30
   2   2  -9  132.99    9.00
   2   2  -9   71.09   18.60
  -1  -2   9  146.09   12.10
   1  -2  -9  141.29   11.60
   1  -2  -9  140.59    9.80
  -1  -2   9  136.99   12.10
   1   2  -9  112.99    8.70
  -1   2   9  115.89    9.80
   1   2  -9  110.49   11.00
   1   2  -9  112.39    8.90
   1   2  -9   71.79   19.70
   1   2  -9  123.09   12.00
   1   2  -9  112.99   10.30
   0  -2  -9  683.03   28.90
   0  -2   9  758.82   32.40
   0   2   9  673.13   28.50
   0   2  -9  684.23   29.10
   0   2  -9  709.03   28.10
   0   2  -9  667.63   43.80
   0   2  -9  702.53   32.70
   0   2  -9  715.23   33.50
   0   2  -9  710.53   29.00
   0   2   9  737.93   30.50
   1  -2   9  102.59   12.30
  -1  -2  -9   97.89   10.10
   1  -2   9  102.49   11.20
  -1  -2  -9  102.79    9.10
   1  -2   9   95.69   10.50
  -1   2  -9   76.39    7.80
  -1   2  -9   66.99    7.90
  -1   2  -9   74.69   23.40
  -1   2  -9  104.19   14.50
   1   2   9   72.39    8.90
  -1   2  -9   64.09    9.80
   1   2   9   75.59    8.40
  -2  -2  -9   66.89    8.20
   2  -2   9   63.89   11.60
  -2  -2  -9   51.69    9.40
   2  -2   9   68.69   10.30
   2  -2   9   72.69    9.70
  -2   2  -9   79.89    8.40
   2   2   9   67.99    8.40
  -2   2  -9   73.99   12.50
  -2   2  -9   70.69    7.50
  -2   2  -9   44.90   25.00
   2   2   9   79.19    9.10
  -2   2  -9   70.89   11.20
   3  -2   9  331.57   18.70
  -3  -2  -9  321.67   20.50
   3  -2   9  292.57   19.00
   3  -2   9  302.67   21.60
  -3  -2  -9  280.37   16.10
   3   2   9  259.17   15.20
  -3   2  -9  268.37   15.40
   3   2   9  276.37   16.60
  -3   2  -9  286.77   20.60
  -3   2  -9  283.87   15.80
  -3   2  -9  263.77   37.50
   4  -2   9  166.68   23.30
  -4  -2  -9  147.69   11.90
   4  -2   9  138.19   13.20
   4  -2   9  160.58   16.90
  -4   2  -9  161.98   11.30
  -4   2  -9  102.99   34.40
   4   2   9  169.68   11.70
  -4   2  -9  167.28   16.40
  -4   2  -9  154.58   16.20
  -4   2  -9  170.48   12.00
   4   2   9  184.48   13.10
  -5  -2  -9   24.80    5.80
   5  -2   9   24.00    7.00
  -5  -2  -9   24.90   11.30
   5  -2   9   24.20    8.10
  -5   2  -9  -41.10   36.80
  -5   2  -9   39.90    6.40
   5   2   9   26.60    6.40
  -5   2  -9   29.20   10.90
  -5   2  -9   44.70   16.00
  -5   2  -9   37.90    6.50
   5   2   9   31.50    7.40
   6  -2   9   50.29   11.90
  -6  -2  -9   55.79    8.10
  -6  -2  -9   46.30   10.50
   6  -2   9   52.99    9.20
   6  -2   9   59.99   10.40
  -6   2  -9  -73.49   46.50
   6   2   9   48.30    8.20
  -6   2  -9   57.69   13.50
  -6   2  -9   51.49    7.10
  -6   2  -9   50.39    7.20
  -6   2  -9   86.29   19.80
   7  -2   9   12.90    7.30
   7  -2   9    3.90    4.80
   7  -2   9    6.20   10.10
  -7  -2  -9   19.80    9.10
  -7  -2  -9   15.20    4.50
  -7   2  -9   17.80   10.40
   7   2   9   22.50    6.30
  -7   2  -9   12.20    4.70
  -7   2  -9   36.90   61.09
  -7   2  -9   12.50    4.10
  -8  -2  -9   46.30    7.00
   8  -2   9   46.40    9.00
   8  -2   9   45.60    8.00
  -8   2  -9   51.69    6.30
   8   2   9   33.30    6.80
  -8   2  -9   54.69    7.10
  -9  -2  -9   14.40    4.00
   9  -2   9   10.00    5.30
   9  -2   9   16.70    5.10
  -9   2  -9   15.00    4.10
  -9   2  -9   15.90    4.30
   9   2   9    8.70    4.20
 -10  -2  -9   19.90    3.70
  10  -2   9    7.10    5.00
  10  -2   9   10.90    3.90
  10   2   9   16.90    4.10
 -10   2  -9   15.00    3.50
  13  -3  -9   40.40    5.40
 -13  -3   9   36.90    6.10
  13   3  -9   40.60    4.90
  12  -3  -9   44.30    6.40
 -12  -3   9   34.40    7.10
  12   3  -9   37.60    5.20
 -11  -3   9   29.40    7.30
  11  -3  -9   13.90    4.40
  11   3  -9   17.80    5.90
 -10  -3   9   90.19   12.10
 -10  -3   9  120.69   16.80
  10  -3  -9  101.49    9.40
  10  -3  -9   84.99   13.50
  10   3  -9   98.49    6.60
  10   3  -9   83.49   16.60
  10   3  -9  100.09    8.70
  10   3  -9   55.09   35.40
 -10   3   9   77.29   11.50
  10   3  -9  106.49   16.00
  -9  -3   9  108.19   13.90
   9  -3  -9  100.49   13.80
   9  -3  -9  104.99   10.10
  -9  -3   9  121.09   13.50
   9   3  -9   97.99   16.20
   9   3  -9  105.39    9.00
  -9   3   9  121.29   13.70
   9   3  -9  116.09   16.40
   9   3  -9   57.39   30.80
   9   3  -9  114.89    7.20
   9   3  -9  114.69    9.00
  -8  -3   9  192.08   16.50
   8  -3  -9  206.08   13.90
  -8  -3   9  192.48   16.80
   8  -3  -9  203.48   17.40
   8   3  -9  178.78   11.90
   8   3  -9  168.38   32.00
   8   3  -9  218.48   12.70
   8   3  -9  187.28   17.10
   8   3  -9  208.58    9.90
  -8   3   9  212.68   16.90
   8   3  -9  184.28   19.60
  -7  -3   9   55.19   10.30
   7  -3  -9   61.89    8.30
   7  -3  -9   68.39   12.80
  -7  -3   9   46.90    9.00
   7   3  -9   70.99   13.10
   7   3  -9   63.79    5.20
   7   3  -9   68.59   13.40
  -7   3   9   79.49   11.80
   7   3  -9   93.29   25.70
   7   3  -9   61.29    7.80
   7   3  -9   60.39    7.30
   6  -3  -9  159.98   14.00
  -6  -3   9  125.09   12.80
  -6  -3   9  167.28   15.20
   6  -3  -9  141.09   11.40
   6   3  -9  100.89   22.60
   6   3  -9  170.78   17.20
   6   3  -9  161.98    8.10
  -6   3   9  159.88   15.00
   6   3  -9  151.08   10.10
   6   3  -9  173.58   15.20
   6   3  -9  151.08   10.70
  -5  -3   9   17.80    6.80
   5  -3  -9    7.00    4.60
   5  -3  -9    9.50    4.70
  -5  -3   9    9.30    5.60
   5   3  -9   10.50    4.10
   5   3  -9   13.40    2.80
   5   3  -9   16.40    7.00
   5   3  -9   -0.20    4.70
   5   3  -9   26.50    7.40
   5   3  -9   16.40    4.00
   5   3  -9    3.30   18.90
  -5   3   9   13.20    7.40
   4  -3  -9  141.19   12.20
  -4  -3   9  147.29   13.10
  -4  -3   9  147.39   13.70
   4  -3  -9  139.29   10.60
   4   3  -9  152.58    9.80
   4   3  -9  140.19   10.30
   4   3  -9  151.58   13.80
  -4   3   9  143.79   12.70
   4   3  -9  128.99    7.80
   4   3  -9  123.99   13.70
   3  -3  -9   81.59    9.10
   3  -3  -9   86.69    8.50
  -3  -3   9   81.39   11.00
  -3  -3   9   77.89   10.40
   3   3  -9   62.29    6.10
   3   3  -9   66.69    7.50
   3   3  -9  106.39   17.00
   3   3  -9   72.09   10.80
   3   3  -9   65.49   22.80
  -3   3   9   64.69    9.40
   3   3  -9   70.19    6.60
  -2  -3   9   83.69   12.00
   2  -3  -9   66.89   10.00
  -2  -3   9   69.19   10.20
   2   3  -9   67.39   10.90
   2   3  -9   80.79   11.70
   2   3  -9   81.09    7.00
   2   3  -9   48.30    8.70
  -2   3   9   87.59    9.40
   1  -3  -9   73.69   10.50
  -1  -3   9   68.29   10.70
   1  -3  -9   89.09   10.40
  -1  -3   9   68.79    9.80
   1   3  -9   50.99    9.20
  -1   3   9   78.19    9.50
   1   3  -9   62.99    9.90
   1   3  -9   85.49   12.30
   1   3  -9   64.99    7.10
   0  -3  -9  304.17   17.00
   0  -3   9  319.57   19.70
   0  -3  -9  323.87   19.20
   0  -3   9  337.07   21.10
   0   3  -9  327.67   15.90
   0   3  -9  323.97   16.20
   0   3  -9  329.77   19.40
   0   3  -9  341.47   21.00
   0   3   9  314.07   17.00
   0   3  -9  304.77   33.50
   1  -3   9   56.39   10.00
  -1  -3  -9   59.69    7.60
   1  -3   9   87.59   11.20
  -1  -3  -9   69.19   11.00
   1   3   9   56.59    8.00
  -1   3  -9   78.29   12.20
  -1   3  -9   59.59    7.20
  -1   3  -9   52.59   20.40
  -1   3  -9   60.99    7.10
   1   3   9   64.79    8.10
  -1   3  -9   75.19    9.80
  -2  -3  -9  446.56   22.00
   2  -3   9  455.75   28.50
   2  -3   9  466.45   28.00
  -2  -3  -9  449.66   25.30
  -2   3  -9  441.36   20.40
  -2   3  -9  475.95   21.30
  -2   3  -9  398.16   39.80
   2   3   9  460.25   21.50
   2   3   9  454.45   31.90
  -2   3  -9  492.95   27.30
  -3  -3  -9    8.70    4.60
   3  -3   9    5.80   13.50
   3  -3   9    6.70    5.50
   3  -3   9   13.10    6.80
  -3   3  -9   14.10    4.50
  -3   3  -9   19.60    7.50
   3   3   9   10.90    5.60
   3   3   9   17.10    5.60
  -3   3  -9    8.90    4.60
  -3   3  -9    8.70   26.00
  -4  -3  -9    8.60    4.50
  -4  -3  -9    4.30    6.10
   4  -3   9    2.10    7.40
   4  -3   9   10.20    5.80
   4  -3   9   -5.00    6.80
   4   3   9    8.90    5.30
  -4   3  -9    7.10   29.50
  -4   3  -9   22.90   12.00
   4   3   9   20.20    6.00
  -4   3  -9   15.70    4.50
  -4   3  -9   16.20    4.50
  -5  -3  -9    6.70    4.00
  -5  -3  -9    8.60    5.50
   5  -3   9   21.30    9.50
   5  -3   9    8.20    8.40
   5  -3   9    9.60    6.00
   5   3   9    3.30    4.60
  -5   3  -9   13.50    7.20
   5   3   9   11.60    5.40
  -5   3  -9   17.90    4.70
  -5   3  -9   52.19   34.10
  -5   3  -9    1.80    3.90
   6  -3   9   81.59   19.20
  -6  -3  -9   74.69   14.20
   6  -3   9   50.29    8.70
   6  -3   9   49.50    9.80
  -6  -3  -9   64.79    8.60
   6   3   9   64.99    9.10
  -6   3  -9   56.59    7.30
  -6   3  -9  101.49   21.50
   6   3   9   72.99    8.30
  -6   3  -9    2.50   40.10
  -7  -3  -9   44.60    7.00
   7  -3   9   49.40    8.40
   7  -3   9   42.20    9.30
   7   3   9   58.89    7.30
   7   3   9   38.50    6.60
  -7   3  -9    1.40   48.40
  -7   3  -9   43.00    6.70
   8  -3   9   34.40    9.20
   8  -3   9   30.70    6.60
  -8  -3  -9   45.40    6.50
   8   3   9   40.70    6.50
  -8   3  -9   45.60    6.20
   9  -3   9   12.80    4.90
  -9  -3  -9   17.90    4.10
   9  -3   9    6.40    6.30
   9   3   9   15.00    3.90
  -9   3  -9    8.70    3.00
 -10   3  -9    7.00    2.40
  10   3   9    5.50    3.20
  12  -4  -9   11.90    3.60
 -12  -4   9   18.80    4.80
  12   4  -9   16.30    3.20
 -11  -4   9    7.80    4.90
  11  -4  -9   24.90    5.60
  11   4  -9   19.50    3.90
  10  -4  -9  176.78   12.50
 -10  -4   9  206.68   16.40
 -10   4   9  176.88   14.60
  10   4  -9  187.58    9.20
  10   4  -9  182.38   10.80
   9  -4  -9   88.49    8.80
  -9  -4   9   46.70    9.80
  -9  -4   9   69.19   11.20
   9  -4  -9   72.39   13.20
   9   4  -9   80.19    5.80
   9   4  -9   52.19   28.90
   9   4  -9   86.29    7.70
  -9   4   9   81.79   12.00
   9   4  -9   64.89   11.10
   9   4  -9   53.89   12.90
   8  -4  -9  163.28   15.50
  -8  -4   9  148.79   15.00
   8  -4  -9  157.58   12.90
   8   4  -9  122.39   27.90
   8   4  -9  141.79   14.60
   8   4  -9  153.68   22.30
   8   4  -9  172.58   13.20
  -8   4   9  191.98   19.80
  -7  -4   9  169.98   15.40
  -7  -4   9  145.89   14.50
   7  -4  -9  128.79   10.90
   7  -4  -9  129.39   13.70
   7   4  -9  152.78   10.10
   7   4  -9  142.89   14.20
   7   4  -9  112.29   17.00
   7   4  -9  145.49    7.80
  -7   4   9  135.79   14.70
   7   4  -9  123.79   26.20
  -6  -4   9   20.80    7.70
   6  -4  -9   16.00   10.30
  -6  -4   9    8.80    6.10
   6  -4  -9    4.50    4.40
   6   4  -9   15.80    6.40
   6   4  -9    5.50    3.10
  -6   4   9    9.30    6.40
   6   4  -9   -6.70   20.10
   6   4  -9    6.90    8.70
   6   4  -9   13.20    3.20
  -5  -4   9  114.99   15.90
  -5  -4   9   75.29   11.20
   5  -4  -9   73.79   11.20
   5  -4  -9   86.49    9.40
   5   4  -9   95.99   16.10
  -5   4   9   74.49   10.40
   5   4  -9   56.89   20.60
   5   4  -9   89.19    7.70
   5   4  -9   83.09    6.10
   5   4  -9   71.19   12.10
  -4  -4   9  119.59   12.50
   4  -4  -9  100.39   10.50
  -4  -4   9  117.29   13.10
   4  -4  -9  113.09   10.80
   4   4  -9  125.99   14.90
   4   4  -9  119.59   12.40
   4   4  -9   84.19   21.40
   4   4  -9  109.99    7.30
  -4   4   9  119.59   12.90
   4   4  -9  114.99    8.90
  -3  -4   9  245.28   17.70
  -3  -4   9  223.68   17.30
   3  -4  -9  228.78   15.20
   3   4  -9  204.58   12.10
   3   4  -9  225.88   17.10
   3   4  -9  219.08   11.70
   3   4  -9  213.28   19.00
  -3   4   9  219.68   15.50
  -2  -4   9  163.68   14.70
   2  -4  -9  159.78   12.70
  -2  -4   9  177.98   15.80
   2   4  -9  195.58   11.10
   2   4  -9  112.29   22.50
   2   4  -9  174.78   16.60
   2   4  -9  170.58    9.80
  -2   4   9  167.88   13.20
   2   4  -9  187.78   15.40
  -1  -4   9  207.08   16.10
   1  -4  -9  185.78   13.80
  -1  -4   9  204.78   16.50
   1   4  -9  209.38   16.20
  -1   4   9  184.98   13.70
   1   4  -9  177.48   16.40
   1   4  -9  181.88   11.30
   1   4  -9  169.98   10.30
   0  -4  -9  701.53   31.90
   0  -4   9  726.23   33.30
   0  -4   9  710.33   35.60
   0   4  -9  622.54   32.80
   0   4  -9  647.74   27.30
   0   4  -9  736.53   29.60
   0   4   9  657.93   29.50
   0   4  -9  715.53   33.60
  -1  -4  -9   14.00    6.20
   1  -4   9    8.20    6.00
  -1  -4  -9   14.40    5.90
   1  -4   9    6.60    5.90
  -1   4  -9   14.80    4.40
  -1   4  -9    7.30   21.00
  -1   4  -9   16.00    6.80
   1   4   9   18.90    6.10
  -1   4  -9   12.50    4.20
  -1   4  -9   13.60    6.50
   2  -4   9  202.28   20.40
   2  -4   9  170.88   15.00
  -2  -4  -9  145.99   11.90
  -2   4  -9  166.48   10.50
  -2   4  -9  175.18   16.20
  -2   4  -9  151.68   10.50
   2   4   9  169.68   12.80
  -2   4  -9  161.38   13.80
   3  -4   9   -0.50    6.30
   3  -4   9    1.40    5.20
  -3  -4  -9    0.90    3.80
  -3  -4  -9    7.20    6.00
  -3   4  -9    1.10    5.40
  -3   4  -9   -2.40    2.50
   3   4   9   -2.60    4.10
  -3   4  -9    6.40    3.80
   4  -4   9   14.00    6.20
   4  -4   9   15.40    9.40
  -4  -4  -9   16.50    8.10
  -4  -4  -9   12.50    5.00
  -4   4  -9   28.40    7.80
   4   4   9   12.10    5.10
  -4   4  -9   12.60    4.10
  -4   4  -9    5.90   27.20
  -4   4  -9   14.70    7.10
   4   4   9   12.20    5.10
   5  -4   9   45.80    8.90
  -5  -4  -9   65.69   12.10
  -5  -4  -9   51.59    7.60
   5  -4   9   40.70   12.80
  -5   4  -9   53.99    6.70
  -5   4  -9   49.99    6.50
  -5   4  -9  -23.90   30.60
   5   4   9   61.39    8.40
  -5   4  -9   52.69   15.40
   5   4   9   38.80    6.80
   6  -4   9   64.39    9.80
  -6  -4  -9   86.99    8.70
   6   4   9   67.19    7.90
  -6   4  -9   80.09    9.60
   6   4   9   97.59    9.10
  -6   4  -9   -9.20   35.40
  -6   4  -9   82.79    7.70
  -7  -4  -9    1.80    3.20
   7  -4   9    4.70    4.60
  -7   4  -9    4.20    2.60
   7   4   9    1.90    4.70
   7   4   9    7.00    4.00
   8  -4   9    6.20    4.00
  -8  -4  -9    5.10    3.30
   8   4   9    4.10    4.70
  -8   4  -9    7.00    2.50
   9  -4   9    4.20    3.50
  -9  -4  -9    5.40    2.60
  -9   4  -9    1.70    1.70
  11  -5  -9    3.00    2.90
 -11  -5   9    4.40    3.40
  11   5  -9    6.00    3.50
  11   5  -9    3.80    2.10
 -10  -5   9   24.60    6.10
  10  -5  -9   28.80    5.20
 -10   5   9   20.70    6.00
  10   5  -9   27.40    4.00
  10   5  -9   25.40    3.30
  10   5  -9   14.40    4.50
  -9  -5   9  118.59   12.20
   9  -5  -9  134.99   10.10
   9   5  -9  137.29    7.20
   9   5  -9  130.59    8.10
  -8  -5   9  104.09   12.50
   8  -5  -9  110.49    9.50
   8   5  -9  116.59   27.70
  -8   5   9  112.09   12.40
   8   5  -9  109.09    6.50
   8   5  -9  101.29    7.60
  -7  -5   9   57.09   10.50
   7  -5  -9   41.80    6.60
  -7  -5   9   57.69   11.60
   7   5  -9   65.59   14.50
   7   5  -9   61.29    5.00
  -7   5   9   61.19   10.80
   7   5  -9   60.09    9.40
   7   5  -9   10.80   23.60
   7   5  -9   53.09    6.20
  -6  -5   9   41.30    8.40
  -6  -5   9   67.59   13.20
   6   5  -9   65.29   14.70
  -6   5   9   44.00    8.60
   6   5  -9   61.09    6.00
   6   5  -9   51.79    9.00
   6   5  -9   27.70   22.10
   6   5  -9   58.99    5.10
  -5  -5   9   19.60    7.70
   5  -5  -9   17.50    6.90
  -5  -5   9   48.00   11.30
   5   5  -9   16.30    3.70
   5   5  -9   22.70   10.70
  -5   5   9    9.80    7.00
   5   5  -9   20.70    6.20
   5   5  -9   14.80    3.10
   5   5  -9  -11.30   20.20
   4  -5  -9   35.20    7.20
  -4  -5   9   25.20    8.20
  -4  -5   9   38.10    9.00
   4   5  -9   32.50    7.80
   4   5  -9   28.90    4.80
  -4   5   9   27.10    8.30
   4   5  -9   26.60   20.30
   4   5  -9   35.80   12.50
   4   5  -9   31.30    4.20
   3  -5  -9  133.09   11.70
  -3  -5   9  135.09   13.90
  -3  -5   9  134.19   14.00
   3   5  -9  148.69   12.60
  -3   5   9  119.39   12.60
   3   5  -9  147.69    8.60
   3   5  -9   85.09   23.10
   3   5  -9  126.69    8.80
   3   5  -9  108.39   16.10
  -2  -5   9   10.00    6.10
   2  -5  -9   23.30    6.80
  -2  -5   9   23.80    7.20
   2   5  -9   22.50    6.70
   2   5  -9   21.70    4.10
  -2   5   9   24.80    7.30
   2   5  -9   17.00    3.70
   2   5  -9   29.80   10.20
  -1  -5   9   59.49   12.20
   1  -5  -9   49.20    8.80
  -1  -5   9   71.19   10.90
   1   5  -9   40.20    5.60
   1   5  -9   51.89   11.40
  -1   5   9   75.69   10.80
   1   5  -9   52.19    5.90
   1   5  -9   40.80    8.20
   1   5  -9   -6.20   26.40
   0  -5   9    5.90    6.00
   0  -5   9   12.10    8.10
   0   5  -9    6.50    3.20
   0   5  -9    7.00    3.30
   0   5  -9   22.10   20.40
   0   5  -9    9.30    7.40
   0   5  -9   17.00    6.70
   0   5   9    7.90    5.30
   1  -5   9   -0.70    4.40
  -1  -5  -9    1.40    6.80
   1  -5   9    1.30    6.70
   1   5   9    5.80    5.10
  -1   5  -9    7.40    3.50
  -1   5  -9    2.30    6.90
  -1   5  -9    2.80    3.10
  -1   5  -9  -24.60   20.70
  -1   5  -9    3.90    5.30
   2  -5   9   84.39   11.10
   2  -5   9  144.29   16.30
  -2   5  -9  118.09    8.50
   2   5   9  166.88   22.60
  -2   5  -9  118.19   11.00
  -2   5  -9  122.49   12.70
   3  -5   9   48.10   11.60
   3  -5   9   43.20    8.80
  -3  -5  -9   46.20    8.30
  -3   5  -9   67.29    7.00
  -3   5  -9   34.00   25.50
   3   5   9   80.89    9.20
  -3   5  -9   71.69   12.20
  -3   5  -9   62.69    6.60
   4  -5   9    4.30    4.90
  -4  -5  -9    8.50    4.30
  -4   5  -9    2.50    3.10
  -4   5  -9    6.70    2.80
   4   5   9    5.60    4.20
  -5  -5  -9   36.20    5.90
   5  -5   9   28.80    7.00
  -5   5  -9   30.70    4.70
  -5   5  -9   46.70    6.90
   5   5   9   47.20    7.10
   6  -5   9    2.10    4.70
  -6  -5  -9    1.20    2.80
  -6   5  -9   -0.30    2.70
  -6   5  -9   -0.80    3.00
   6   5   9    2.30    3.50
  -7  -5  -9   16.20    4.20
   7  -5   9    8.00    4.90
   7   5   9   17.80    4.30
  -7   5  -9   12.20    2.70
 -10  -6   9   35.10    5.40
  10   6  -9   42.70    4.00
  -9  -6   9    3.00    3.50
  -9   6   9    1.10    3.60
  -8  -6   9    2.40    4.10
  -8   6   9    1.20    4.30
   8   6  -9    1.20    1.70
  -7  -6   9   20.70    6.20
  -7   6   9   15.10    5.50
   7   6  -9   22.50    3.00
  -6  -6   9    7.50    5.40
   6   6  -9   10.50    2.60
   6   6  -9    6.10    3.10
  -6   6   9   19.90    7.30
  -5  -6   9    4.80    5.30
   5   6  -9   12.90    2.60
  -5   6   9   13.80    7.30
   5   6  -9   22.10    3.70
  -4  -6   9   81.49   11.40
  -4   6   9   83.49   10.70
   4   6  -9  101.09    6.50
   4   6  -9   79.89    5.50
  -3  -6   9   35.60    7.50
   3   6  -9   37.20    3.80
   3   6  -9   40.40    4.60
  -3   6   9   37.50    8.40
  -2  -6   9    9.00    6.10
   2   6  -9   18.00    2.90
   2   6  -9   20.70    3.80
  -2   6   9   19.30    6.30
  -1  -6   9  104.89   12.80
   1   6  -9  133.19    8.30
   1   6  -9  105.49    6.40
  -1   6   9  128.59   11.70
   0  -6   9   12.20    6.20
   0   6  -9   17.00    4.00
   0   6   9   11.60    6.10
   0   6  -9    6.50    2.40
   1  -6   9   85.19   11.00
  -1   6  -9   76.29    5.00
   2  -6   9   19.00    6.20
  -2   6  -9   18.80    4.40
   2   6   9   42.00    7.40
   3  -6   9   18.40    7.30
  -3   6  -9   27.30    5.00
   3   6   9   33.30    6.80
   4  -6   9    1.10    3.80
   4   6   9    3.00    4.90
  -4   6  -9    1.40    2.50
  -5   6  -9   93.89    6.60
   5   6   9  101.59    8.40
   6  -6   9    0.20    3.60
   6   6   9    3.20    3.30
  -7  -7   9    1.90    5.00
   7   7  -9    6.10    1.70
  -7   7   9    0.50    3.80
  -6  -7   9    0.80    4.60
   6   7  -9    3.40    1.70
  -6   7   9    5.60    4.40
   5   7  -9   65.99    4.40
  -5   7   9   53.99    7.80
  -4   7   9   35.40    7.80
   4   7  -9   47.90    4.20
  -3  -7   9   36.40    8.80
   3   7  -9   63.99    4.70
  -2  -7   9    3.00    7.20
   2   7  -9   11.50    2.70
  -2   7   9   14.40    6.30
   1   7  -9  109.49    6.60
  -1   7   9  125.89   12.70
   0  -7   9    5.20    5.90
   0   7  -9   -0.10    1.80
   0   7   9    1.50    5.90
   1  -7   9   -0.80    4.80
   1   7   9   10.30    4.50
  -1   7  -9    7.60    2.70
   2  -7   9    6.20    5.10
  -2   7  -9   16.10    2.90
   2   7   9   17.50    5.10
   3  -7   9    1.10    5.70
  -3   7  -9   10.30    2.50
   3   7   9   16.10    4.50
  14   0 -10    1.80    2.30
  14   0 -10    4.50    3.10
  13   0 -10    3.00    3.00
 -13   0  10    2.20    3.40
  13   0 -10    9.90    3.70
  12   0 -10   41.90    6.00
  12   0 -10   50.19    6.60
 -12   0  10   45.90    7.10
 -11   0  10   28.40    6.60
  11   0 -10   23.70    9.80
  11   0 -10   22.30    5.30
  11   0 -10   20.40    5.60
  10   0 -10  326.87   17.90
  10   0 -10  317.37   23.50
  10   0 -10  333.77   18.10
 -10   0  10  308.27   19.80
 -10   0  10  381.56   25.60
   9   0 -10  242.98   20.00
   9   0 -10  225.18   14.70
   9   0 -10  232.08   14.30
  -9   0  10  225.88   17.30
  -8   0  10   13.70    6.40
   8   0 -10    7.00    6.20
  -8   0  10    8.60    6.00
   8   0 -10   12.70    4.70
   8   0 -10   13.30    4.30
   7   0 -10  251.97   17.10
  -7   0  10  271.27   18.80
   7   0 -10  268.77   15.10
  -7   0  10  269.17   18.20
  -7   0  10  242.18   17.50
   7   0 -10  248.48   18.80
  -6   0  10  101.09   12.50
  -6   0  10   91.09   11.50
   6   0 -10   57.69   45.80
  -6   0  10   89.09   12.80
   6   0 -10   64.69   13.90
   6   0 -10   80.49   11.20
   6   0 -10   93.29    8.60
   6   0 -10   96.69    8.70
  -5   0  10  895.11   39.60
  -5   0  10  922.31   37.90
   5   0 -10  971.70   36.10
   5   0 -10  899.61   35.10
   5   0 -10  832.42   37.10
  -5   0  10  920.31   39.00
   5   0 -10  895.91   40.30
   4   0 -10   72.99   10.40
  -4   0  10   98.09   11.50
   4   0 -10   68.29    8.10
   4   0 -10   66.89    7.60
   4   0 -10   60.29   11.40
  -4   0  10   70.69   10.00
  -4   0  10   77.79   10.80
   4   0 -10  -10.50   42.60
   4   0 -10   77.59    7.40
   3   0 -10   33.60    8.20
   3   0 -10    0.20   36.00
   3   0 -10   44.60    6.90
   3   0 -10   81.99   15.80
   3   0 -10   43.80    6.30
  -3   0  10   38.40    7.40
   3   0 -10   42.60    7.00
  -3   0  10   52.59    7.90
   2   0 -10  214.68   17.60
  -2   0  10  233.48   15.80
   2   0 -10  230.58   13.10
  -2   0  10  206.98   15.20
   2   0 -10  155.38   38.50
   2   0 -10  215.08   13.00
   2   0 -10  228.28   16.50
   1   0 -10  180.28   11.50
   1   0 -10  106.09   39.10
  -1   0  10  193.38   14.30
  -1   0  10  178.18   14.20
   1   0 -10  173.58   11.70
   1   0 -10  185.18   17.90
   1   0 -10  181.38   16.00
   0   0 -10  -80.29   61.09
   0   0 -10   49.70    9.90
   0   0  10   42.20    8.10
   0   0  10   55.79    8.90
   0   0 -10   40.40    9.80
   0   0  10   50.19    9.10
   0   0 -10   50.59    6.80
   0   0 -10   53.59    6.80
   1   0  10   24.10    6.60
  -1   0 -10   10.30   45.30
  -1   0 -10   16.50    4.40
   1   0  10    8.70    5.80
  -1   0 -10   11.80    4.50
   1   0  10   16.30    6.80
  -1   0 -10   13.80    5.70
  -1   0 -10   10.90    7.10
   2   0  10   11.70    6.50
   2   0  10    8.60    5.60
  -2   0 -10    8.00    4.20
  -2   0 -10    7.40    4.80
   2   0  10    1.80    5.00
  -2   0 -10   10.70    5.10
  -3   0 -10  337.27   22.40
   3   0  10  338.37   23.60
  -3   0 -10  345.97   17.90
   3   0  10  275.27   24.40
   3   0  10  353.36   23.80
  -3   0 -10  325.87   18.00
  -4   0 -10   24.30    5.60
   4   0  10   39.80    8.00
  -4   0 -10   31.60    6.10
   4   0  10   29.50    7.70
   4   0  10   36.30   10.90
   5   0  10    3.20    5.00
  -5   0 -10   -2.80    4.00
   5   0  10   -3.00    4.30
  -5   0 -10    2.70    6.20
   5   0  10   -8.60   11.00
  -5   0 -10    4.10    3.60
  -6   0 -10    3.30    3.50
   6   0  10    0.40    4.60
  -6   0 -10    2.30    5.50
   6   0  10    1.50    5.00
  -6   0 -10    0.60    4.10
   6   0  10   -2.10   11.00
   7   0  10   10.70    5.80
   7   0  10    1.30    4.50
  -7   0 -10    8.70    3.90
  -7   0 -10   11.10    5.00
   8   0  10   40.20    7.10
  -8   0 -10   41.70    5.90
   8   0  10   40.10    6.80
  -8   0 -10   55.59    7.10
  -9   0 -10   -0.20    2.10
  -9   0 -10    3.70    3.00
   9   0  10    5.10    4.30
   9   0  10    8.00    4.30
  10   0  10   -2.60    2.70
 -10   0 -10    0.30    2.20
 -10   0 -10    0.30    1.80
  14  -1 -10   10.90    4.00
  14  -1 -10   12.70    3.30
 -14  -1  10   11.70    3.20
  14   1 -10    9.50    2.90
  14   1 -10    7.90    2.50
 -13  -1  10    2.10    3.20
  13  -1 -10    3.80    3.20
  13  -1 -10    4.00    3.00
  13   1 -10    2.80    3.00
  13   1 -10    4.80    2.80
  12  -1 -10   27.90    5.60
  12  -1 -10   29.60    7.40
 -12  -1  10   26.90    5.90
  12   1 -10   24.90    4.50
  12   1 -10   24.40    4.80
  11  -1 -10    8.20    8.10
 -11  -1  10    6.50    5.20
  11  -1 -10   10.60    4.10
  11  -1 -10    7.00    4.30
 -11   1  10    2.50    4.20
  11   1 -10    4.00    7.70
[truncated: 232,357 more chars]
