# Supplementary material for: Crystal structure of (3R,5aS,6R,9R,12R,12aR)-3,6,9-tri­methyl­deca­hydro-12H-3,12-ep­oxy[1,2]dioxepino[4,3-i]isochromen-10-yl 5-((3aS,4S,6aR)-2-oxohexa­hydro-1H-thieno[3,4-d]imidazol-4-yl)penta­noate
Source: Acta Crystallogr E Crystallogr Commun. 2026 May 29;82(Pt 6):751–4. doi: 10.1107/S2056989026004895 (PMC13239019; doi:10.1107/S2056989026004895)
Supplement: Supplementary file 2 [file e-82-00751-Isup2.hkl]

data_I                                                                          
_shelx_title ' cu_221107a_0m_a.res in P2(1)'                                    
_shelx_refln_list_code          4                                               
_shelx_F_calc_maximum      131.26                                               
_exptl_crystal_F_000       548.00                                               
_reflns_d_resolution_high  0.8380                                               
                                                                                
loop_                                                                           
 _space_group_symop_operation_xyz                                               
 'x, y, z'                                                                      
 '-x, y+1/2, -z'                                                                
                                                                                
_cell_length_a    12.8909                                                       
_cell_length_b     7.5857                                                       
_cell_length_c    14.9027                                                       
_cell_angle_alpha  90.000                                                       
_cell_angle_beta  103.924                                                       
_cell_angle_gamma  90.000                                                       
                                                                                
_shelx_F_squared_multiplier     1.000                                           
                                                                                
loop_                                                                           
 _refln_index_h                                                                 
 _refln_index_k                                                                 
 _refln_index_l                                                                 
 _refln_F_squared_calc                                                          
 _refln_F_squared_meas                                                          
 _refln_F_squared_sigma                                                         
 _refln_observed_status                                                         
   8  -6   0        123.70         84.61        20.64 o                         
   9  -6   0         29.93         19.59         5.34 o                         
  10  -6   0         44.47         29.22         7.64 o                         
  11  -6   0          6.84          3.17         3.41 o                         
   3  -5   0        308.62        301.73        11.70 o                         
   4  -5   0         40.95         53.54        10.09 o                         
   5  -5   0         10.69         13.32         4.67 o                         
   6  -5   0         55.79         71.52         9.41 o                         
   7  -5   0        127.73        130.17        10.86 o                         
   8  -5   0        289.57        298.75        11.56 o                         
   9  -5   0        227.53        236.36        10.40 o                         
  10  -5   0         84.39         98.90         8.86 o                         
  11  -5   0          8.93         10.80         4.25 o                         
  12  -5   0         28.40         28.22         4.75 o                         
   2  -4   0        727.86        793.67        21.62 o                         
   3  -4   0       1433.19       1405.02        35.61 o                         
   4  -4   0        635.76        602.85        19.85 o                         
   5  -4   0        683.68        662.02        23.43 o                         
   6  -4   0        149.99        146.79         7.90 o                         
   7  -4   0        342.81        341.93        11.82 o                         
   8  -4   0         16.23         11.18         3.75 o                         
   9  -4   0         50.57         61.08         6.54 o                         
  10  -4   0         47.12         55.68         6.47 o                         
  11  -4   0          3.35          3.63         3.98 o                         
  12  -4   0         60.47         71.95         9.44 o                         
  13  -4   0          1.60          2.44         2.99 o                         
   1  -3   0       1632.25       1437.18        27.58 o                         
   2  -3   0        660.69        760.22        19.75 o                         
   3  -3   0       2453.14       2462.10        68.96 o                         
   4  -3   0        364.64        397.23        22.28 o                         
   5  -3   0         37.58         55.78         6.90 o                         
   6  -3   0        330.75        323.79        20.54 o                         
   7  -3   0          8.76          4.30         3.11 o                         
   8  -3   0        221.16        201.24         9.15 o                         
   9  -3   0         38.81         39.74         5.59 o                         
  10  -3   0        122.78         93.29         7.29 o                         
  11  -3   0         16.37         23.06         5.35 o                         
  12  -3   0        112.80        113.95        10.23 o                         
  13  -3   0         16.52         10.74         4.63 o                         
  14  -3   0         42.25         40.80         4.92 o                         
   1  -2   0       1222.59       1125.00        27.60 o                         
   2  -2   0        417.77        391.72        12.11 o                         
   3  -2   0       1487.95       1573.93        40.41 o                         
   4  -2   0         59.57         44.55         5.31 o                         
   5  -2   0       1814.55       1633.66        47.70 o                         
   6  -2   0        468.92        448.83        17.70 o                         
   7  -2   0        118.02        118.65        10.26 o                         
   8  -2   0        229.25        237.59         9.50 o                         
   9  -2   0         68.87         69.18         5.62 o                         
  10  -2   0        644.90        655.04        16.22 o                         
  11  -2   0         21.31         19.11         4.06 o                         
  12  -2   0         11.09         14.47         4.28 o                         
  13  -2   0          3.21          2.46         2.68 o                         
  14  -2   0         27.45         24.84         3.58 o                         
   1  -1   0        677.04        737.43        19.22 o                         
   3  -1   0        326.07        307.76         8.42 o                         
   4  -1   0        570.02        417.65        11.61 o                         
   5  -1   0        291.06        226.19        11.25 o                         
   6  -1   0        527.30        530.96        14.70 o                         
   7  -1   0         94.89         91.60         7.49 o                         
   8  -1   0        536.64        489.17        13.01 o                         
   9  -1   0        199.38        215.06         8.01 o                         
  10  -1   0          6.92          8.45         3.10 o                         
  11  -1   0          7.61          4.99         2.87 o                         
  12  -1   0        352.44        385.93        12.61 o                         
  13  -1   0        123.19        149.80         9.66 o                         
  14  -1   0         22.12         23.87         3.30 o                         
   2   0   0        302.80        281.00         6.38 o                         
   3   0   0       2420.89       2006.80        34.21 o                         
   4   0   0       2996.44       3104.75        60.56 o                         
   5   0   0       1588.23       1478.32        28.27 o                         
   6   0   0         91.35        127.73         6.69 o                         
   7   0   0          7.32         15.48         7.56 o                         
   8   0   0        854.55        840.53        15.38 o                         
   9   0   0        177.22        188.58         6.90 o                         
  10   0   0       1537.86       1729.90        28.46 o                         
  11   0   0        185.40        180.97        11.39 o                         
  12   0   0          6.48          6.36         3.31 o                         
  13   0   0         86.58         84.55         6.67 o                         
  14   0   0         23.39         23.26         3.21 o                         
   1   1   0        774.62        860.18        11.61 o                         
   2   1   0       7317.91       7542.41       237.97 o                         
   3   1   0        288.97        279.38         7.27 o                         
   4   1   0        570.35        424.36        10.43 o                         
   5   1   0        286.04        227.68         7.76 o                         
   6   1   0        459.81        463.96        13.29 o                         
   7   1   0         91.76        102.86         8.02 o                         
   8   1   0        533.23        501.21        12.71 o                         
   9   1   0        221.33        249.23        12.90 o                         
  10   1   0          7.32         14.14         3.21 o                         
  11   1   0          6.32          2.65         7.34 o                         
  12   1   0        351.83        373.99        12.11 o                         
  13   1   0        127.86        141.32        10.95 o                         
  14   1   0         21.58         25.86         4.82 o                         
   1   2   0       1198.97       1165.32        16.08 o                         
   2   2   0        482.63        443.78         7.63 o                         
   3   2   0       1542.02       1665.56        20.44 o                         
   4   2   0         72.49         49.90         3.12 o                         
   5   2   0       1802.80       1677.81        30.84 o                         
   6   2   0        467.49        430.46        12.37 o                         
   7   2   0        121.92        120.56         6.56 o                         
   8   2   0        217.55        229.05         6.01 o                         
   9   2   0         69.48         77.57         4.30 o                         
  10   2   0        623.03        622.23        14.29 o                         
  11   2   0         18.85         17.90         6.51 o                         
  12   2   0         15.86         11.27         5.93 o                         
  13   2   0          2.95          1.05         2.99 o                         
  14   2   0         29.47         21.77         3.48 o                         
   1   3   0       1557.42       1452.60        39.27 o                         
   2   3   0        613.14        734.76        10.00 o                         
   3   3   0       2445.61       2403.56        41.21 o                         
   4   3   0        336.87        384.80         9.28 o                         
   5   3   0         32.53         33.98         4.30 o                         
   6   3   0        302.31        310.93         8.43 o                         
   7   3   0          7.79          5.76         2.06 o                         
   8   3   0        197.81        193.82         7.54 o                         
   9   3   0         39.19         34.85         4.24 o                         
  10   3   0        112.65        117.37         7.40 o                         
  11   3   0         10.76         25.76        10.46 o                         
  12   3   0        114.26        117.59         8.63 o                         
  13   3   0         18.38         17.60         5.78 o                         
  14   3   0         42.88         37.20         4.24 o                         
   0   4   0        187.96        180.89        15.61 o                         
   1   4   0        126.47        120.36         9.34 o                         
   2   4   0        781.00        825.72        27.60 o                         
   3   4   0       1350.15       1299.38        40.32 o                         
   4   4   0        596.49        572.19        11.00 o                         
   5   4   0        712.88        696.30        11.40 o                         
   6   4   0        154.20        149.95         7.21 o                         
   7   4   0        327.38        318.07         8.93 o                         
   8   4   0         19.69         27.17         5.16 o                         
   9   4   0         41.01         49.80         3.73 o                         
  10   4   0         51.76         61.60         4.29 o                         
  11   4   0          2.34          1.10         6.41 o                         
  12   4   0         64.55         60.74         7.12 o                         
  13   4   0          1.53          1.21         1.66 o                         
   1   5   0        345.24        320.79        10.13 o                         
   2   5   0        406.20        383.46        11.81 o                         
   3   5   0        331.64        320.08         9.43 o                         
   4   5   0         29.25         28.76         3.41 o                         
   5   5   0         13.50         16.83         3.47 o                         
   6   5   0         73.22         75.65         3.96 o                         
   7   5   0        121.63        112.96         6.46 o                         
   8   5   0        294.16        301.25         8.04 o                         
   9   5   0        209.53        200.86         6.36 o                         
  10   5   0         87.56         86.23         4.69 o                         
  11   5   0          9.09         10.13         2.01 o                         
  12   5   0         29.20         35.60         6.97 o                         
   0   6   0        692.85        635.42        18.70 o                         
   1   6   0         77.77         68.86         4.57 o                         
   2   6   0        534.87        477.45        11.26 o                         
   3   6   0        485.86        480.16        12.47 o                         
   4   6   0        400.52        395.81        12.02 o                         
   5   6   0        203.38        205.13         8.59 o                         
   6   6   0         48.30         48.51         4.75 o                         
   7   6   0         55.65         57.61         9.22 o                         
   8   6   0        133.88        135.58         6.87 o                         
   9   6   0         28.71         25.11         3.39 o                         
  10   6   0         46.52         44.59         9.42 o                         
  11   6   0          6.15          2.55         4.60 o                         
   1   7   0         43.22         48.69         4.17 o                         
   2   7   0        143.47        133.53        11.41 o                         
   3   7   0        105.21        106.54         7.54 o                         
   4   7   0         50.65         46.90         5.17 o                         
   5   7   0          7.93         10.83         2.92 o                         
   6   7   0         40.29         31.17         3.65 o                         
   7   7   0         27.12         27.73         3.51 o                         
   8   7   0        104.94        116.34         7.85 o                         
   9   7   0          6.52          4.08         1.98 o                         
   0   8   0        158.94        190.99        13.22 o                         
   1   8   0        119.01        135.88         7.00 o                         
   2   8   0         10.30          7.47         2.86 o                         
   3   8   0         63.59         68.91         4.95 o                         
   4   8   0        121.00        117.77        19.23 o                         
   5   8   0        177.54        192.28        13.76 o                         
   6   8   0         19.16         21.34         2.58 o                         
   1   9   0          8.76          8.31         3.11 o                         
 -11  -6   1         27.13         33.44         7.64 o                         
 -10  -6   1          4.10          2.26         4.28 o                         
  -9  -6   1        103.14        115.88         9.45 o                         
  -8  -6   1         69.55         58.47        11.57 o                         
   8  -6   1         48.82         49.41        12.31 o                         
   9  -6   1         53.68         39.27         5.98 o                         
  10  -6   1         53.15         47.73         6.90 o                         
 -12  -5   1         33.77         33.05         6.45 o                         
 -11  -5   1         25.57         26.61         5.20 o                         
 -10  -5   1         10.06         11.60         4.70 o                         
  -9  -5   1         24.24         27.96         4.94 o                         
  -8  -5   1        169.14        166.19         9.17 o                         
  -7  -5   1       1580.40       1573.46        38.00 o                         
  -6  -5   1        409.73        383.88        17.64 o                         
  -5  -5   1        233.91        236.56        12.54 o                         
  -4  -5   1        107.49        114.74         7.71 o                         
  -3  -5   1        317.05        298.43        16.37 o                         
   3  -5   1        581.19        573.42        27.45 o                         
   4  -5   1       1042.64       1071.51        40.91 o                         
   5  -5   1        162.61        167.48        10.84 o                         
   6  -5   1        437.97        465.63        20.48 o                         
   7  -5   1         38.47         50.95         5.92 o                         
   8  -5   1        181.48        209.56        12.86 o                         
   9  -5   1         50.62         60.69         7.22 o                         
  10  -5   1         15.62         12.51         4.82 o                         
  11  -5   1         13.56         19.67         4.43 o                         
  12  -5   1         19.04         13.26         3.88 o                         
 -13  -4   1         35.79         34.75         5.04 o                         
 -12  -4   1          1.66         -1.50         3.29 o                         
 -11  -4   1         26.70         27.61         6.14 o                         
 -10  -4   1         20.14         14.68         4.30 o                         
  -9  -4   1        686.16        689.98        19.28 o                         
  -8  -4   1        284.58        297.17        12.45 o                         
  -7  -4   1        666.94        672.91        17.78 o                         
  -6  -4   1         85.47         89.66        12.76 o                         
  -5  -4   1         86.93         99.51         9.57 o                         
  -4  -4   1        480.47        480.27        17.54 o                         
  -3  -4   1         40.90         55.02         6.97 o                         
  -2  -4   1        219.10        214.40        12.19 o                         
  -1  -4   1        109.68        131.11         8.02 o                         
   1  -4   1        625.12        592.83        22.57 o                         
   2  -4   1       1197.93       1180.55        30.37 o                         
   3  -4   1        129.93        117.32         7.25 o                         
   4  -4   1        189.75        208.88        10.98 o                         
   5  -4   1         99.75         97.53         9.77 o                         
   6  -4   1        104.31        125.82         8.82 o                         
   7  -4   1        173.73        183.14         9.54 o                         
   8  -4   1         86.20         93.62         7.79 o                         
   9  -4   1        132.20        117.36         8.82 o                         
  10  -4   1          4.12          2.53         3.76 o                         
  11  -4   1          9.56         12.59         4.77 o                         
  12  -4   1          6.68          9.69         4.25 o                         
  13  -4   1          0.73         -0.07         2.49 o                         
 -14  -3   1          9.17         11.79         3.46 o                         
 -13  -3   1          9.11          5.11         3.65 o                         
 -12  -3   1        157.14        167.23        11.44 o                         
 -11  -3   1          4.11          5.59         3.78 o                         
 -10  -3   1        111.71         92.30         8.29 o                         
  -9  -3   1          9.50         15.94         4.07 o                         
  -8  -3   1         87.63         88.78         7.10 o                         
  -7  -3   1        199.12        193.93         9.60 o                         
  -6  -3   1        117.20        110.30         9.45 o                         
  -5  -3   1        781.33        764.91        25.18 o                         
  -4  -3   1         63.73         60.57         6.27 o                         
  -3  -3   1       1329.06       1300.92        34.14 o                         
  -2  -3   1       1089.63       1010.44        24.89 o                         
  -1  -3   1        101.43        101.73         6.54 o                         
   0  -3   1       1375.22       1272.40        41.23 o                         
   1  -3   1        796.10        811.78        29.58 o                         
   2  -3   1        377.70        439.11        13.47 o                         
   3  -3   1       2558.24       2529.04        84.10 o                         
   4  -3   1        402.46        443.34        15.95 o                         
   5  -3   1        820.51        834.26        27.10 o                         
   6  -3   1        152.83        157.37        10.87 o                         
   7  -3   1        163.11        160.85         8.00 o                         
   8  -3   1        102.44         96.29         7.17 o                         
   9  -3   1        126.23        137.44         9.34 o                         
  10  -3   1         20.74         22.34         4.61 o                         
  11  -3   1         51.56         69.37         7.29 o                         
  12  -3   1         14.31         13.41         4.77 o                         
  13  -3   1         16.12         10.68         3.88 o                         
 -14  -2   1         14.61         15.11         3.23 o                         
 -13  -2   1         18.70         10.17         3.85 o                         
 -12  -2   1        124.24        116.51         8.82 o                         
 -11  -2   1         38.02         35.81         4.53 o                         
 -10  -2   1        302.36        338.11        11.74 o                         
  -9  -2   1        389.22        381.09        14.85 o                         
  -8  -2   1        422.43        462.08        13.83 o                         
  -7  -2   1         57.80         54.40         8.13 o                         
  -6  -2   1        168.84        164.26        11.44 o                         
  -5  -2   1         84.05         91.93         7.55 o                         
  -4  -2   1       2586.47       2431.20        59.51 o                         
  -3  -2   1        914.01       1064.39        27.34 o                         
  -2  -2   1        144.03        121.87         5.10 o                         
   1  -2   1       4139.07       3924.74       134.77 o                         
   2  -2   1        558.78        516.11        14.67 o                         
   3  -2   1       1036.69        887.28        24.70 o                         
   4  -2   1          4.62          2.12         2.57 o                         
   5  -2   1       2739.44       2447.34        80.35 o                         
   6  -2   1        342.39        347.32        17.24 o                         
   7  -2   1        175.35        195.56         8.69 o                         
   8  -2   1         81.48         66.75         7.16 o                         
   9  -2   1        487.54        527.81        14.52 o                         
  10  -2   1        133.54        134.90         7.79 o                         
  11  -2   1        108.41        109.51         8.04 o                         
  12  -2   1        211.32        226.70         9.87 o                         
  13  -2   1         17.35         15.22         3.66 o                         
  14  -2   1         16.69         17.21         3.92 o                         
 -15  -1   1          1.67          0.81         2.20 o                         
 -14  -1   1         22.21         26.26         3.95 o                         
 -13  -1   1         91.31         84.41         6.94 o                         
 -12  -1   1         11.19         10.46         3.59 o                         
 -11  -1   1         52.83         46.41         5.19 o                         
 -10  -1   1       1009.22       1007.79        21.21 o                         
  -9  -1   1        202.94        205.24         7.87 o                         
  -8  -1   1          4.39          8.64         5.86 o                         
  -7  -1   1        198.46        159.27         8.60 o                         
  -6  -1   1        212.60        250.50        11.55 o                         
  -5  -1   1        197.08        204.81         7.86 o                         
  -4  -1   1       1155.40        968.01        19.82 o                         
  -3  -1   1       5848.66       5947.26       189.97 o                         
  -1  -1   1       2245.10       2112.31        68.13 o                         
   1  -1   1       1898.08       1751.19        40.13 o                         
   3  -1   1       2425.83       2591.15        43.64 o                         
   4  -1   1        281.28        284.87         9.06 o                         
   5  -1   1        417.04        376.19        11.42 o                         
   6  -1   1        563.07        544.32        22.36 o                         
   7  -1   1        106.32        111.30         7.61 o                         
   8  -1   1        136.17        128.98         6.63 o                         
   9  -1   1        162.17        176.60         7.76 o                         
  10  -1   1        494.83        496.50        13.65 o                         
  11  -1   1        229.77        258.01         9.73 o                         
  12  -1   1         79.84         86.73         6.83 o                         
  13  -1   1         30.92         37.18         4.59 o                         
  14  -1   1          1.11          2.75         2.14 o                         
 -15   0   1          0.28         -0.14         2.04 o                         
 -14   0   1         51.28         59.88         4.93 o                         
 -13   0   1          3.08          3.93         3.08 o                         
 -12   0   1         12.87         12.74         4.14 o                         
 -11   0   1         73.03         69.99         7.58 o                         
 -10   0   1          9.99          5.59         7.35 o                         
  -9   0   1        124.03        146.63         6.47 o                         
  -8   0   1        696.42        719.03        15.31 o                         
  -7   0   1        718.25        735.37        18.94 o                         
  -6   0   1        745.74        672.53        16.68 o                         
  -5   0   1       2714.27       2946.47        51.53 o                         
  -4   0   1       3551.38       3223.63       116.36 o                         
  -3   0   1       2039.93       2077.55        40.69 o                         
  -2   0   1       3441.13       3302.92       167.03 o                         
  -1   0   1       4806.17       5082.77       160.40 o                         
   0   0   1         82.24         31.84         1.37 o                         
   2   0   1      17230.43      21701.73       675.36 o                         
   3   0   1        291.28        308.24         7.93 o                         
   4   0   1       1197.61       1126.71        21.88 o                         
   5   0   1        848.44        886.01        19.21 o                         
   6   0   1        932.37        967.65        21.64 o                         
   7   0   1        156.79        184.93         8.91 o                         
   8   0   1          4.76          1.21         3.02 o                         
   9   0   1        129.52        118.36         8.51 o                         
  10   0   1        482.46        503.11        12.56 o                         
  11   0   1        221.84        258.04         9.63 o                         
  12   0   1          2.95          4.31         3.28 o                         
  13   0   1          3.34          1.11         2.37 o                         
  14   0   1         17.53         18.38         3.00 o                         
 -15   1   1          1.99         -0.32         2.46 o                         
 -14   1   1         22.56         16.56         4.12 o                         
 -13   1   1         97.31         99.42         6.55 o                         
 -12   1   1         11.04          8.37        13.47 o                         
 -11   1   1         53.44         44.02         4.69 o                         
 -10   1   1       1009.10        994.96        18.80 o                         
  -9   1   1        189.33        191.81         7.16 o                         
  -8   1   1          4.91          7.40         1.97 o                         
  -7   1   1        235.50        193.24         8.54 o                         
  -6   1   1        221.72        263.15         9.22 o                         
  -5   1   1        231.55        234.70         7.66 o                         
  -4   1   1       1164.13       1020.03        23.12 o                         
  -3   1   1       6033.09       5990.18       254.16 o                         
  -2   1   1       3851.48       3595.60       116.64 o                         
  -1   1   1       2341.06       2157.44        49.18 o                         
   0   1   1       8721.67       9708.13       302.31 o                         
   1   1   1       1908.13       1717.32        39.77 o                         
   2   1   1       7145.76       7494.63       236.92 o                         
   3   1   1       2397.99       2577.62        81.99 o                         
   4   1   1        262.66        278.99         8.34 o                         
   5   1   1        378.70        337.32        10.14 o                         
   6   1   1        541.91        512.83        27.02 o                         
   7   1   1        117.44        130.23         7.34 o                         
   8   1   1        134.98        138.45         6.11 o                         
   9   1   1        153.17        172.74         6.77 o                         
  10   1   1        493.10        504.73        12.26 o                         
  11   1   1        223.85        245.84         8.79 o                         
  12   1   1         73.66         79.47        17.54 o                         
  13   1   1         30.18         26.67         3.69 o                         
  14   1   1          0.44         -1.95         2.53 o                         
 -14   2   1         16.62         14.59         6.30 o                         
 -13   2   1         14.49          8.01         5.04 o                         
 -12   2   1        121.16        121.46        14.98 o                         
 -11   2   1         36.87         37.64         6.50 o                         
 -10   2   1        310.16        356.68        14.45 o                         
  -9   2   1        398.55        396.92         9.07 o                         
  -8   2   1        418.78        444.89        11.26 o                         
  -7   2   1         58.32         59.22         5.09 o                         
  -6   2   1        145.03        152.98         6.98 o                         
  -5   2   1         85.85         83.36         5.06 o                         
  -4   2   1       2602.84       2460.78        40.52 o                         
  -3   2   1        929.85       1048.63        18.21 o                         
  -2   2   1        111.09        102.01         3.26 o                         
  -1   2   1       3033.59       3194.78       107.23 o                         
   0   2   1         70.45         69.53         2.98 o                         
   1   2   1       4232.09       4407.67        78.65 o                         
   2   2   1        571.73        520.47         8.10 o                         
   3   2   1       1081.60        917.14        12.62 o                         
   4   2   1          8.61          4.18         1.82 o                         
   5   2   1       2681.56       2565.06        39.95 o                         
   6   2   1        380.28        392.75        11.97 o                         
   7   2   1        173.94        195.23         6.09 o                         
   8   2   1         75.28         61.27         3.52 o                         
   9   2   1        502.60        523.33        12.42 o                         
  10   2   1        148.16        138.05         7.22 o                         
  11   2   1        107.18        108.59        16.97 o                         
  12   2   1        219.52        236.65        12.26 o                         
  13   2   1         19.16         10.31         4.67 o                         
  14   2   1         17.70         15.47         2.87 o                         
 -14   3   1          7.76          6.28         2.36 o                         
 -13   3   1         10.65         15.77         3.81 o                         
 -12   3   1        158.15        164.76        15.22 o                         
 -11   3   1          3.48          4.88         4.40 o                         
 -10   3   1        114.20        107.04         7.33 o                         
  -9   3   1         11.48         14.68         3.12 o                         
  -8   3   1        100.95         96.10         5.29 o                         
  -7   3   1        201.99        189.96         6.46 o                         
  -6   3   1        107.07         98.83         6.02 o                         
  -5   3   1        854.21        817.71        18.30 o                         
  -4   3   1         66.33         59.66         4.19 o                         
  -3   3   1       1413.91       1358.86        22.72 o                         
  -2   3   1       1050.76        967.17        27.30 o                         
  -1   3   1        123.21        123.58         4.40 o                         
   0   3   1       1278.03       1189.70        50.09 o                         
   1   3   1        787.43        816.84        13.94 o                         
   2   3   1        398.45        450.09        13.54 o                         
   3   3   1       2545.89       2471.90        43.12 o                         
   4   3   1        391.43        412.94         9.77 o                         
   5   3   1        852.40        858.58        32.47 o                         
   6   3   1        146.11        161.92         5.67 o                         
   7   3   1        184.35        180.44         6.52 o                         
   8   3   1        100.77        104.29         5.79 o                         
   9   3   1        133.49        143.02         7.23 o                         
  10   3   1         23.32         24.09         5.47 o                         
  11   3   1         51.70         64.94         8.22 o                         
  12   3   1         16.48         20.25         9.71 o                         
  13   3   1         17.36         14.49         3.04 o                         
 -13   4   1         34.46         30.29         3.26 o                         
 -12   4   1          1.83          3.48         3.11 o                         
 -11   4   1         23.47         23.77         4.46 o                         
 -10   4   1         21.63         23.30         4.33 o                         
  -9   4   1        674.94        692.71        15.75 o                         
  -8   4   1        306.02        303.13         9.01 o                         
  -7   4   1        682.09        671.43        15.57 o                         
  -6   4   1        101.17         88.45         4.16 o                         
  -5   4   1         85.26         81.54         6.12 o                         
  -4   4   1        513.48        524.94         8.60 o                         
  -3   4   1         41.28         51.35         3.19 o                         
  -2   4   1        253.94        237.83        12.89 o                         
  -1   4   1        121.94        138.42        11.44 o                         
   0   4   1        132.89        116.99        13.59 o                         
   1   4   1        580.32        506.38        22.32 o                         
   2   4   1       1202.99       1185.82        36.17 o                         
   3   4   1        162.46        145.69         6.00 o                         
   4   4   1        205.13        241.95         8.93 o                         
   5   4   1        116.95        109.89         4.41 o                         
   6   4   1         84.22         98.83         3.96 o                         
   7   4   1        167.11        161.90         5.71 o                         
   8   4   1         87.88         95.64         7.36 o                         
   9   4   1        137.90        126.14         8.80 o                         
  10   4   1          7.25          2.66         5.16 o                         
  11   4   1          9.85          8.92         3.03 o                         
  12   4   1          6.76          6.32         3.38 o                         
  13   4   1          0.99          0.37         1.79 o                         
 -12   5   1         35.14         35.37         5.14 o                         
 -11   5   1         26.07         27.24         3.64 o                         
 -10   5   1         14.66         14.78         2.33 o                         
  -9   5   1         26.99         26.91         3.03 o                         
  -8   5   1        189.93        179.23         6.44 o                         
  -7   5   1       1526.88       1479.23        25.78 o                         
  -6   5   1        393.44        378.87        10.49 o                         
  -5   5   1        266.29        262.61        13.27 o                         
  -4   5   1        105.87        103.53         5.76 o                         
  -3   5   1        340.63        329.54         8.43 o                         
  -2   5   1        573.13        541.99        18.51 o                         
  -1   5   1        115.45        112.30        10.16 o                         
   0   5   1        116.36        115.91        11.13 o                         
   1   5   1        108.38        101.04         6.89 o                         
   2   5   1        347.05        333.22         9.29 o                         
   3   5   1        562.72        538.15        14.32 o                         
   4   5   1        976.69        988.93        19.77 o                         
   5   5   1        183.47        169.20         6.23 o                         
   6   5   1        440.22        459.80         9.66 o                         
   7   5   1         37.61         38.34         3.44 o                         
   8   5   1        183.70        194.24         6.62 o                         
   9   5   1         61.78         69.64         4.97 o                         
  10   5   1         13.31         11.36         2.70 o                         
  11   5   1         14.77         15.53         2.96 o                         
  12   5   1         22.17         22.10         7.49 o                         
 -11   6   1         29.54         34.11         4.98 o                         
 -10   6   1          3.23          1.83         2.17 o                         
  -9   6   1         96.87        112.71         8.84 o                         
  -8   6   1         74.51         49.39         6.71 o                         
  -7   6   1        135.81        131.20         6.92 o                         
  -6   6   1         69.78         64.67         5.88 o                         
  -5   6   1         73.58         63.85         5.65 o                         
  -4   6   1         37.06         37.01         4.17 o                         
  -3   6   1        352.99        334.97         9.52 o                         
  -2   6   1        259.64        246.84         7.79 o                         
  -1   6   1         46.90         58.32         4.56 o                         
   0   6   1         52.26         49.65         4.22 o                         
   1   6   1        965.41        876.82        20.76 o                         
   2   6   1        771.87        749.14        16.50 o                         
   3   6   1        213.06        197.70         7.62 o                         
   4   6   1        124.17        128.81         7.14 o                         
   5   6   1         12.64         11.17         2.92 o                         
   6   6   1        231.00        231.58         9.50 o                         
   7   6   1          1.24          0.89         2.56 o                         
   8   6   1         46.02         47.21         4.40 o                         
   9   6   1         58.23         44.95         4.29 o                         
  10   6   1         54.15         56.24         9.05 o                         
  -9   7   1          9.47         13.60         2.50 o                         
  -8   7   1         13.75         14.43         2.60 o                         
  -7   7   1        117.19        119.80         9.87 o                         
  -6   7   1        119.13        128.28         6.66 o                         
  -5   7   1         47.64         44.86         4.65 o                         
  -4   7   1         33.62         33.77         3.95 o                         
  -3   7   1         48.10         60.44         5.14 o                         
  -2   7   1        198.71        199.28        10.81 o                         
  -1   7   1         85.02         90.03         9.34 o                         
   0   7   1        554.07        551.18        13.49 o                         
   1   7   1         54.63         64.71         4.93 o                         
   2   7   1        297.02        274.23        19.91 o                         
   3   7   1          4.29          4.10         2.79 o                         
   4   7   1        149.89        166.40         7.70 o                         
   5   7   1         26.17         31.78         3.95 o                         
   6   7   1         65.05         71.50         6.54 o                         
   7   7   1         15.81         13.70         2.73 o                         
   8   7   1         17.57         19.04         2.67 o                         
   9   7   1          6.04          4.01         3.20 o                         
  -7   8   1         13.52         13.32         2.64 o                         
  -6   8   1          2.20          2.39         2.04 o                         
  -5   8   1          0.91          2.09         2.10 o                         
  -4   8   1        327.08        349.53        28.34 o                         
  -3   8   1         74.96         89.62         5.37 o                         
  -2   8   1          7.47          3.84         2.95 o                         
  -1   8   1         41.96         45.19         4.96 o                         
   0   8   1         57.82         59.06         4.97 o                         
   1   8   1        125.72        137.50         6.62 o                         
   2   8   1         57.99         72.50         5.11 o                         
   3   8   1         70.03         67.77         4.71 o                         
   4   8   1         30.26         27.44         4.79 o                         
   5   8   1         90.96         95.68         4.69 o                         
   6   8   1        170.22        175.56         6.05 o                         
   0   9   1         72.02         83.76         4.27 o                         
 -11  -6   2         29.16         32.22         5.04 o                         
 -10  -6   2         51.83         46.00         8.31 o                         
  -9  -6   2         69.32         69.00        11.87 o                         
  -8  -6   2        222.15        181.00        18.28 o                         
  -7  -6   2         73.10         92.73        16.62 o                         
  -6  -6   2         31.06         45.98        10.38 o                         
   5  -6   2        291.15        279.38        24.24 o                         
   7  -6   2          9.16          0.15         7.42 o                         
   8  -6   2        100.48         75.39        10.84 o                         
   9  -6   2         11.85          8.47         4.88 o                         
  10  -6   2          0.52         -0.25         3.35 o                         
 -12  -5   2          6.76          5.87         3.41 o                         
 -11  -5   2         27.29         34.42         6.97 o                         
 -10  -5   2         24.39         22.45         5.34 o                         
  -9  -5   2        149.67        142.49        16.01 o                         
  -8  -5   2         60.50         64.14         6.08 o                         
  -7  -5   2         63.41         82.45         8.47 o                         
  -6  -5   2         75.48         94.27        10.39 o                         
  -5  -5   2        373.17        357.76        18.00 o                         
  -4  -5   2        283.78        261.77        11.26 o                         
  -3  -5   2         26.01         23.44         5.64 o                         
  -2  -5   2        319.19        346.22        16.96 o                         
  -1  -5   2        318.43        339.38        18.30 o                         
   0  -5   2         22.86         22.10         5.34 o                         
   1  -5   2        321.07        303.82        16.81 o                         
   2  -5   2        391.18        434.74        22.04 o                         
   3  -5   2        126.19        128.57        13.36 o                         
   4  -5   2         64.12         72.71        12.91 o                         
   5  -5   2         21.73         18.67         5.65 o                         
   6  -5   2         79.63         87.04        10.69 o                         
   7  -5   2        141.59        150.07        10.42 o                         
   8  -5   2        151.27        190.87        16.29 o                         
   9  -5   2          2.25          3.40         3.81 o                         
  10  -5   2         24.77         28.12         5.74 o                         
  11  -5   2          4.16          2.31         3.10 o                         
 -13  -4   2         51.36         46.83         5.85 o                         
 -12  -4   2         65.97         70.63         7.92 o                         
 -11  -4   2         42.77         60.71         8.08 o                         
 -10  -4   2         78.02         68.52        11.08 o                         
  -9  -4   2         11.46         16.20         6.31 o                         
  -8  -4   2        161.40        149.97         9.32 o                         
  -7  -4   2       1161.40       1146.86        25.64 o                         
  -6  -4   2         76.23         73.11         8.97 o                         
  -5  -4   2        138.45        129.23         8.85 o                         
  -4  -4   2        399.31        377.94        14.32 o                         
  -3  -4   2        848.77        885.38        24.14 o                         
  -2  -4   2        676.10        696.08        28.11 o                         
   1  -4   2        902.38        910.60        34.18 o                         
   2  -4   2       1161.59       1165.06        32.34 o                         
   3  -4   2        729.04        735.22        22.41 o                         
   4  -4   2        608.57        597.47        25.68 o                         
   5  -4   2         59.07         63.51        11.28 o                         
   6  -4   2        486.99        500.93        14.92 o                         
   7  -4   2        234.55        229.08        11.06 o                         
   8  -4   2        182.12        201.42        10.31 o                         
   9  -4   2         28.45         28.99         5.10 o                         
  10  -4   2         18.41         19.46         5.20 o                         
  11  -4   2         64.67         75.97         8.27 o                         
  12  -4   2         12.39         10.01         3.97 o                         
 -14  -3   2         18.47         16.56         4.04 o                         
 -13  -3   2         41.14         34.19         5.58 o                         
 -12  -3   2          3.63          5.76         4.14 o                         
 -11  -3   2        136.91        119.73         9.85 o                         
 -10  -3   2        125.79        144.41         9.44 o                         
  -9  -3   2        255.95        281.82        11.38 o                         
  -8  -3   2        730.58        759.11        21.24 o                         
  -7  -3   2        468.42        468.04        14.54 o                         
  -6  -3   2       1472.50       1459.50        41.36 o                         
  -5  -3   2        185.30        192.85        10.39 o                         
  -4  -3   2        252.22        227.50         9.94 o                         
  -3  -3   2        159.45        163.34         7.72 o                         
  -2  -3   2       2188.49       2247.55        51.74 o                         
  -1  -3   2        875.90       1042.38        37.27 o                         
   0  -3   2        845.07        921.46        34.40 o                         
   1  -3   2        874.61        839.30        49.95 o                         
   2  -3   2       4298.37       4321.26        99.18 o                         
   3  -3   2        115.63        153.63         8.34 o                         
   4  -3   2        901.15        917.93        35.84 o                         
   5  -3   2        673.44        652.58        28.01 o                         
   6  -3   2        325.26        359.75        13.04 o                         
   7  -3   2         15.24          2.97         2.88 o                         
   8  -3   2         54.49         49.92         6.12 o                         
   9  -3   2          9.39          7.78         3.68 o                         
  10  -3   2          8.84         11.36         4.06 o                         
  11  -3   2         72.03         75.70         9.42 o                         
  12  -3   2        124.74        132.87         9.68 o                         
  13  -3   2          0.79          0.43         2.82 o                         
 -14  -2   2         17.76         27.21         5.51 o                         
 -13  -2   2        151.09        149.90        13.67 o                         
 -12  -2   2         54.15         66.44         6.28 o                         
 -11  -2   2         65.56         67.79         5.72 o                         
 -10  -2   2        490.03        524.70        14.49 o                         
  -9  -2   2         59.21         61.23         5.92 o                         
  -8  -2   2        496.93        473.21        16.46 o                         
  -7  -2   2        814.28        810.27        27.98 o                         
  -6  -2   2       1042.83       1003.93        30.64 o                         
  -5  -2   2        155.93        190.61         9.64 o                         
  -4  -2   2        165.61        144.22         7.76 o                         
  -3  -2   2        710.29        628.06        18.53 o                         
  -2  -2   2       2550.03       2468.99        83.55 o                         
  -1  -2   2        565.47        536.49        13.80 o                         
   0  -2   2        554.11        464.61        15.17 o                         
   1  -2   2        586.38        534.50        13.91 o                         
   2  -2   2       1643.09       1388.12        34.37 o                         
   3  -2   2        968.63        785.79        19.71 o                         
   4  -2   2       2447.31       2506.92        63.72 o                         
   5  -2   2        364.97        411.94        13.95 o                         
   6  -2   2        123.55         98.48        15.00 o                         
   7  -2   2        311.41        286.93        11.41 o                         
   8  -2   2        147.43        134.86         7.12 o                         
   9  -2   2          1.19          5.68         2.95 o                         
  10  -2   2         89.08         91.48         6.42 o                         
  11  -2   2         95.31         92.45         6.27 o                         
  12  -2   2         11.80          9.58         3.65 o                         
  13  -2   2         12.01         10.91         3.27 o                         
  14  -2   2         32.41         25.26         3.52 o                         
 -15  -1   2          9.86          7.64         2.24 o                         
 -14  -1   2          8.01          6.34         4.12 o                         
 -13  -1   2         50.92         56.60         5.75 o                         
 -12  -1   2        129.07        147.63        12.32 o                         
 -11  -1   2        145.24        149.14         7.71 o                         
 -10  -1   2        120.36        128.18         7.62 o                         
  -9  -1   2        207.58        202.94         8.97 o                         
  -8  -1   2         47.82         43.42         5.86 o                         
  -7  -1   2        148.87        142.17         8.29 o                         
  -6  -1   2        597.37        593.81        15.92 o                         
  -5  -1   2       3117.86       3288.63        56.58 o                         
  -4  -1   2       1534.50       1446.10        27.43 o                         
  -3  -1   2        121.91        130.65         5.14 o                         
  -1  -1   2        380.62        384.22        15.76 o                         
   0  -1   2        802.25        779.64        26.78 o                         
   2  -1   2        516.62        613.26        12.78 o                         
   3  -1   2        592.59        669.34        17.82 o                         
   4  -1   2         28.32         40.74         5.33 o                         
   5  -1   2        742.78        732.42        17.98 o                         
   6  -1   2       1182.42       1184.67        26.96 o                         
   7  -1   2        115.17        104.85         5.99 o                         
   8  -1   2         51.71         45.71         5.25 o                         
   9  -1   2        220.66        220.46        11.15 o                         
  10  -1   2          8.06         17.16         3.96 o                         
  11  -1   2        120.66        128.44         7.53 o                         
  12  -1   2          5.42          1.33         2.85 o                         
  13  -1   2          3.91          3.47         2.59 o                         
  14  -1   2         12.64         10.46         2.41 o                         
 -15   0   2         17.39         21.01         2.55 o                         
 -14   0   2         74.35         73.03         5.81 o                         
 -13   0   2         92.38        108.60         7.62 o                         
 -12   0   2          0.19          1.01         2.87 o                         
 -11   0   2          1.08          0.77         3.81 o                         
 -10   0   2         43.45         35.48         4.43 o                         
  -9   0   2        499.09        520.96        12.26 o                         
  -8   0   2         91.09         94.93         6.15 o                         
  -7   0   2        340.31        275.53        11.55 o                         
  -6   0   2        350.02        284.93         9.88 o                         
  -5   0   2        637.59        574.11        14.10 o                         
  -4   0   2       1314.76       1192.09        26.33 o                         
  -3   0   2       4571.75       4294.79        80.83 o                         
  -2   0   2        335.55        231.51         6.08 o                         
  -1   0   2        589.96        686.94        12.68 o                         
   0   0   2       3499.47       3040.93        99.13 o                         
   2   0   2       5452.84       5595.08       180.50 o                         
   3   0   2       7557.67       7900.45       254.01 o                         
   4   0   2        418.97        359.97        10.01 o                         
   5   0   2          0.45          9.55         2.82 o                         
   6   0   2        181.36        156.23         7.82 o                         
   7   0   2        623.88        658.72        14.44 o                         
   8   0   2         15.51         15.20         2.89 o                         
   9   0   2         93.26         91.63         5.68 o                         
  10   0   2         29.64         41.65         4.48 o                         
  11   0   2          0.13         -1.54         5.64 o                         
  12   0   2         83.59         72.35         5.68 o                         
  13   0   2          1.57          2.97         2.59 o                         
  14   0   2         29.89         27.32         4.56 o                         
 -15   1   2          9.49          2.87         3.34 o                         
 -14   1   2          5.88          2.91         3.44 o                         
 -13   1   2         50.76         54.88         5.26 o                         
 -12   1   2        126.86        133.52        10.73 o                         
 -11   1   2        148.14        158.74         8.67 o                         
 -10   1   2        119.21        124.07         7.43 o                         
  -9   1   2        209.74        211.40         7.00 o                         
  -8   1   2         48.24         44.36         3.15 o                         
  -7   1   2        181.63        187.60         8.37 o                         
  -6   1   2        562.67        568.43        17.97 o                         
  -5   1   2       3055.42       3247.78        55.78 o                         
  -4   1   2       1557.91       1507.07        27.07 o                         
  -3   1   2        127.19        126.91         4.65 o                         
  -2   1   2       4009.30       4127.75       134.26 o                         
  -1   1   2        424.53        420.57         6.99 o                         
   0   1   2        805.08        777.07        12.35 o                         
   1   1   2       7982.90       8585.34       191.52 o                         
   2   1   2        544.85        629.91        10.83 o                         
   3   1   2        656.61        757.07        14.85 o                         
   4   1   2         25.75         43.32         3.88 o                         
   5   1   2        757.57        729.20        16.90 o                         
   6   1   2       1221.40       1238.71        26.00 o                         
   7   1   2        130.17        115.31         5.99 o                         
   8   1   2         55.45         50.35         4.07 o                         
   9   1   2        222.17        234.81         8.18 o                         
  10   1   2         12.39         15.22         3.49 o                         
  11   1   2        117.91        129.22        10.22 o                         
  12   1   2          5.17          3.61         2.69 o                         
  13   1   2          6.13          7.75         2.46 o                         
  14   1   2         13.66          8.36         3.24 o                         
 -14   2   2         18.77         18.54         5.34 o                         
 -13   2   2        153.27        167.37        13.81 o                         
 -12   2   2         57.46         56.10        18.59 o                         
 -11   2   2         65.08         72.01         5.44 o                         
 -10   2   2        445.08        475.85        11.81 o                         
  -9   2   2         58.41         64.44         4.12 o                         
  -8   2   2        470.88        439.69         8.83 o                         
  -7   2   2        846.50        812.89        17.32 o                         
  -6   2   2       1049.44        988.12        21.41 o                         
  -5   2   2        131.61        165.65         6.03 o                         
  -4   2   2        178.60        161.20         5.02 o                         
  -3   2   2        744.11        663.10        11.31 o                         
  -2   2   2       2530.62       2589.74        51.59 o                         
  -1   2   2        512.47        501.17         7.55 o                         
   0   2   2        539.60        461.91         8.70 o                         
   1   2   2        532.27        489.34         8.87 o                         
   2   2   2       1584.69       1376.33        16.57 o                         
   3   2   2        960.42        828.76        14.67 o                         
   4   2   2       2551.98       2634.52        51.26 o                         
   5   2   2        383.06        448.53        10.69 o                         
   6   2   2        117.34        117.54         6.62 o                         
   7   2   2        291.38        284.78         6.82 o                         
   8   2   2        157.11        145.58         5.73 o                         
   9   2   2          2.51          5.13         2.98 o                         
  10   2   2         89.23         92.81         7.24 o                         
  11   2   2         83.48         75.74        10.99 o                         
  12   2   2         13.74          6.36         4.33 o                         
  13   2   2         12.39          9.24         3.45 o                         
  14   2   2         36.36         32.87         4.75 o                         
 -14   3   2         17.37         18.33         3.36 o                         
 -13   3   2         44.46         43.24         5.17 o                         
 -12   3   2          4.40         -0.10         8.23 o                         
 -11   3   2        152.17        159.72        11.98 o                         
 -10   3   2        132.86        142.57         7.05 o                         
  -9   3   2        270.43        292.63         9.30 o                         
  -8   3   2        719.48        696.05        14.23 o                         
  -7   3   2        511.52        513.92        10.86 o                         
  -6   3   2       1413.00       1403.97        25.28 o                         
  -5   3   2        202.49        202.94         6.71 o                         
  -4   3   2        205.28        183.16         6.48 o                         
  -3   3   2        157.77        174.13         6.12 o                         
  -2   3   2       2069.81       2125.04        55.84 o                         
  -1   3   2        903.02       1043.84        22.22 o                         
   0   3   2        913.18        959.32        15.10 o                         
   1   3   2        848.10        865.18        20.11 o                         
   2   3   2       4338.49       4326.89        71.83 o                         
   3   3   2         95.98        135.85         4.36 o                         
   4   3   2        884.56        900.97        14.13 o                         
   5   3   2        629.72        618.06        17.08 o                         
   6   3   2        324.57        331.01        10.05 o                         
   7   3   2         18.53         16.90         2.70 o                         
   8   3   2         46.18         61.56         5.17 o                         
   9   3   2         10.16         10.69         7.79 o                         
  10   3   2          6.90          6.39         3.39 o                         
  11   3   2         68.36         74.17        11.39 o                         
  12   3   2        126.35        123.54         7.00 o                         
  13   3   2          0.91          2.78         2.14 o                         
 -13   4   2         51.59         50.51        10.39 o                         
 -12   4   2         61.46         58.56         5.86 o                         
 -11   4   2         46.99         47.71         4.51 o                         
 -10   4   2         70.16         73.55         6.04 o                         
  -9   4   2         10.90         15.70         3.15 o                         
  -8   4   2        156.08        160.49         6.05 o                         
  -7   4   2       1157.20       1143.46        18.89 o                         
  -6   4   2         72.65         64.46         3.58 o                         
  -5   4   2        153.75        140.41        10.36 o                         
  -4   4   2        395.79        356.74        11.11 o                         
  -3   4   2        788.60        823.57        17.80 o                         
  -2   4   2        674.65        688.87        14.39 o                         
  -1   4   2         75.19         84.88        12.83 o                         
   0   4   2       1172.25       1240.49        37.07 o                         
   1   4   2        855.18        839.38        26.53 o                         
   2   4   2       1218.40       1230.49        23.59 o                         
   3   4   2        725.90        706.77        13.73 o                         
   4   4   2        616.25        609.22        36.46 o                         
   5   4   2         67.52         70.93         6.39 o                         
   6   4   2        511.73        550.41        11.21 o                         
   7   4   2        245.37        239.71         8.28 o                         
   8   4   2        191.05        203.96         7.21 o                         
   9   4   2         22.17         16.05         5.81 o                         
  10   4   2         19.02         18.51         3.91 o                         
  11   4   2         58.71         50.49         4.65 o                         
  12   4   2         12.88         10.97         3.92 o                         
 -12   5   2          4.86          3.60         3.19 o                         
 -11   5   2         29.77         35.86         4.48 o                         
 -10   5   2         26.93         31.06         3.47 o                         
  -9   5   2        129.36        117.10         5.43 o                         
  -8   5   2         63.45         64.51         4.86 o                         
  -7   5   2         48.44         46.97         3.32 o                         
  -6   5   2         79.16         81.83         4.66 o                         
  -5   5   2        399.01        352.93         8.97 o                         
  -4   5   2        249.47        222.16         7.64 o                         
  -3   5   2         25.58         26.42         3.67 o                         
  -2   5   2        309.01        295.95        15.26 o                         
  -1   5   2        325.83        294.55         9.56 o                         
   0   5   2         31.00         36.32         4.03 o                         
   1   5   2        316.91        284.85         9.81 o                         
   2   5   2        378.46        366.08         9.91 o                         
   3   5   2        139.54        142.71         5.96 o                         
   4   5   2         64.14         71.55         4.24 o                         
   5   5   2         14.06         12.70         3.07 o                         
   6   5   2         86.93         92.41         6.36 o                         
   7   5   2        153.07        151.70         5.75 o                         
   8   5   2        150.19        178.80        10.65 o                         
   9   5   2          2.83          0.44         1.83 o                         
  10   5   2         23.08         21.10         4.51 o                         
  11   5   2          3.37          2.35         3.09 o                         
 -11   6   2         33.35         35.79         5.03 o                         
 -10   6   2         54.78         54.11         8.28 o                         
  -9   6   2         69.08         71.67         5.30 o                         
  -8   6   2        233.90        246.73        13.59 o                         
  -7   6   2         66.04         60.08         5.06 o                         
  -6   6   2         37.82         37.14         4.96 o                         
  -5   6   2        121.42        113.86         6.03 o                         
  -4   6   2        298.63        255.33         8.73 o                         
  -3   6   2        721.35        678.61        15.04 o                         
  -2   6   2         28.58         32.13         3.53 o                         
  -1   6   2        120.62        102.37         5.87 o                         
   0   6   2         21.11         29.25         3.75 o                         
   1   6   2        788.65        707.66        15.75 o                         
   2   6   2         68.57         77.07         5.45 o                         
   3   6   2        260.96        262.02         8.66 o                         
   4   6   2        111.04        119.23         9.47 o                         
   5   6   2        302.46        324.51        11.05 o                         
   6   6   2         51.63         63.86         5.20 o                         
   7   6   2         13.22         13.81         2.96 o                         
   8   6   2         98.53         79.95         5.32 o                         
   9   6   2         13.49         10.01         3.77 o                         
  10   6   2          0.78         -0.34         2.77 o                         
  -9   7   2         24.08         26.49         2.91 o                         
  -8   7   2         61.13         62.52         5.12 o                         
  -7   7   2          1.08         -0.19         2.19 o                         
  -6   7   2         12.48         19.26         4.34 o                         
  -5   7   2         27.65         29.02         3.96 o                         
  -4   7   2        479.43        502.94        19.20 o                         
  -3   7   2        106.06        103.90         5.81 o                         
  -2   7   2         20.26         23.08         4.41 o                         
  -1   7   2         81.96         93.61         6.61 o                         
   0   7   2        223.57        237.48         9.73 o                         
   1   7   2          9.51          7.36         4.49 o                         
   2   7   2         33.03         37.70         4.94 o                         
   3   7   2          6.32          3.07         2.56 o                         
   4   7   2         51.40         53.57         4.62 o                         
   5   7   2        113.90        126.90         6.33 o                         
   6   7   2         37.83         46.43         6.69 o                         
   7   7   2         43.12         48.62         4.22 o                         
   8   7   2          6.36          4.49         3.55 o                         
  -7   8   2          4.61          5.04         2.03 o                         
  -6   8   2         64.25         72.45         6.64 o                         
  -5   8   2          1.95          2.06         2.26 o                         
  -4   8   2         25.35         29.72         4.71 o                         
  -3   8   2         34.89         32.07         4.72 o                         
  -2   8   2        190.19        214.12         9.60 o                         
  -1   8   2         41.67         45.25         5.84 o                         
   0   8   2         29.41         25.51         3.55 o                         
   1   8   2         56.39         65.88         6.29 o                         
   2   8   2         71.50         71.56         4.95 o                         
   3   8   2          3.00          1.17         2.01 o                         
   4   8   2         46.11         51.79         3.72 o                         
   5   8   2          7.22          5.46         2.04 o                         
   6   8   2         63.82         74.52         6.02 o                         
 -11  -6   3         64.72         70.05         6.93 o                         
 -10  -6   3         39.33         30.75         5.72 o                         
  -9  -6   3         12.33          4.30         6.53 o                         
  -8  -6   3         25.11         25.81         9.20 o                         
  -7  -6   3         24.12         41.83        11.87 o                         
  -6  -6   3        160.82        164.25        16.04 o                         
  -5  -6   3        104.58        108.94        14.99 o                         
  -4  -6   3        183.38        176.32        15.15 o                         
  -3  -6   3        172.97        149.71        12.92 o                         
   2  -6   3        103.52        134.77        14.40 o                         
   3  -6   3        201.90        218.84        18.87 o                         
   4  -6   3         88.43         94.68        15.44 o                         
   5  -6   3         12.32         10.23        11.12 o                         
   6  -6   3         15.26         12.46         7.68 o                         
   7  -6   3        281.83        282.80        20.67 o                         
   8  -6   3         18.81         15.87         6.97 o                         
   9  -6   3         20.37         21.47         4.82 o                         
  10  -6   3          4.26          2.86         5.04 o                         
 -12  -5   3         10.54         17.43         4.12 o                         
 -11  -5   3          2.91          1.25         3.75 o                         
 -10  -5   3         20.85         23.67         5.48 o                         
  -9  -5   3         68.39         59.75         7.53 o                         
  -8  -5   3        237.35        243.82        10.42 o                         
  -7  -5   3        211.77        218.24        12.59 o                         
  -6  -5   3         11.70         10.40         4.32 o                         
  -5  -5   3        120.61        123.75         8.65 o                         
  -4  -5   3         57.96         59.20         9.94 o                         
  -3  -5   3        237.13        228.01        15.16 o                         
  -2  -5   3         59.45         73.30        10.54 o                         
  -1  -5   3        177.77        200.85        13.82 o                         
   0  -5   3         85.67         92.31         9.35 o                         
   1  -5   3         11.00          7.42         4.75 o                         
   2  -5   3        334.62        345.34        21.43 o                         
   3  -5   3         10.76         23.33         4.97 o                         
   4  -5   3         52.19         57.86        13.95 o                         
   5  -5   3        134.33        153.24         9.86 o                         
   6  -5   3        113.63        112.51        11.91 o                         
   7  -5   3        186.80        178.63        10.44 o                         
   8  -5   3        164.63        179.83        15.80 o                         
   9  -5   3         24.65         17.66         5.05 o                         
  10  -5   3         18.43         13.45         4.25 o                         
  11  -5   3         34.56         39.99         5.14 o                         
 -13  -4   3          9.46          9.76         3.52 o                         
 -12  -4   3        109.86         94.70         8.77 o                         
 -11  -4   3        104.59        138.91        12.77 o                         
 -10  -4   3         58.88         73.02         9.25 o                         
  -9  -4   3        185.93        199.19         9.63 o                         
  -8  -4   3        336.90        320.91        14.56 o                         
  -7  -4   3        770.85        790.19        19.55 o                         
  -6  -4   3        180.68        178.12        16.05 o                         
  -5  -4   3        172.76        179.31        10.24 o                         
  -4  -4   3        454.39        476.33        17.49 o                         
  -3  -4   3        580.61        539.38        17.37 o                         
  -2  -4   3        813.16        871.96        35.19 o                         
  -1  -4   3        204.40        166.63        11.60 o                         
   0  -4   3         34.80         52.96         8.16 o                         
   1  -4   3        214.30        199.65        13.53 o                         
   2  -4   3       2728.65       3019.05        71.82 o                         
   3  -4   3        219.47        223.61        10.79 o                         
   4  -4   3        168.99        168.32        10.44 o                         
   5  -4   3         51.09         55.62         7.51 o                         
   6  -4   3        213.93        226.55         9.59 o                         
   7  -4   3        258.31        287.75        11.37 o                         
   8  -4   3        136.26        133.71         9.27 o                         
   9  -4   3         48.53         44.16         5.62 o                         
  10  -4   3         12.59         10.66         4.45 o                         
  11  -4   3          5.52          5.43         4.12 o                         
  12  -4   3         52.09         53.25         5.77 o                         
 -14  -3   3         11.12          7.65         3.67 o                         
 -13  -3   3          0.33          0.37         3.71 o                         
 -12  -3   3         11.58          7.80         4.48 o                         
 -11  -3   3         32.26         26.88         5.38 o                         
 -10  -3   3         67.93         80.53         7.40 o                         
  -9  -3   3         57.85         57.66         6.01 o                         
  -8  -3   3         57.87         61.99         6.08 o                         
  -7  -3   3        310.80        318.50        13.09 o                         
  -6  -3   3        386.61        365.88        16.10 o                         
  -5  -3   3        222.47        212.70        11.14 o                         
  -4  -3   3        189.69        180.53         9.04 o                         
  -3  -3   3        380.59        365.72        13.16 o                         
  -2  -3   3        384.94        430.91        13.31 o                         
  -1  -3   3        481.62        421.41        10.35 o                         
   0  -3   3        425.96        425.21        15.20 o                         
   1  -3   3        171.83        154.71        12.41 o                         
   2  -3   3        159.15        153.65        11.74 o                         
   3  -3   3        316.29        270.32        11.53 o                         
   4  -3   3       2091.36       2139.67        56.46 o                         
   5  -3   3         29.31         31.43         6.27 o                         
   6  -3   3         41.00         49.44         5.17 o                         
   7  -3   3         21.08         21.48         4.15 o                         
   8  -3   3        106.33        113.35        11.11 o                         
   9  -3   3        151.90        153.66         9.51 o                         
  10  -3   3        120.61        131.57         9.15 o                         
  11  -3   3          2.84          3.75         3.84 o                         
  12  -3   3          3.62          0.90         3.49 o                         
  13  -3   3         14.88         17.42         3.59 o                         
 -14  -2   3          0.06         -0.64         2.34 o                         
 -13  -2   3         25.82         28.75         4.81 o                         
 -12  -2   3         81.38        108.56         7.73 o                         
 -11  -2   3         38.74         34.62         4.40 o                         
 -10  -2   3         11.06         15.42         4.16 o                         
  -9  -2   3         14.76         20.17         3.87 o                         
  -8  -2   3        387.77        411.57        27.36 o                         
  -7  -2   3         80.12         62.49         7.29 o                         
  -6  -2   3        938.37        936.54        29.04 o                         
  -5  -2   3       1449.89       1328.51        35.23 o                         
  -4  -2   3        568.16        543.36        25.58 o                         
  -3  -2   3        633.02        549.51        19.33 o                         
  -2  -2   3       1732.67       1586.03        39.31 o                         
  -1  -2   3        101.79         84.12         4.50 o                         
   0  -2   3        949.87        922.46        24.11 o                         
   1  -2   3        236.79        241.32         8.89 o                         
   2  -2   3       1560.65       1651.06        40.52 o                         
   3  -2   3        627.65        698.47        32.78 o                         
   4  -2   3       1109.64        997.23        29.81 o                         
   5  -2   3       1382.83       1465.56        35.62 o                         
   6  -2   3        160.98        162.99         8.89 o                         
   7  -2   3        139.75        148.66         7.78 o                         
   8  -2   3        334.09        346.55        10.94 o                         
   9  -2   3          0.34          1.14         2.85 o                         
  10  -2   3         72.52         72.17         6.12 o                         
  11  -2   3          2.84          3.81         2.93 o                         
  12  -2   3         68.54         73.47         5.85 o                         
  13  -2   3          1.50         -1.43         2.20 o                         
 -15  -1   3          6.33          6.14         2.42 o                         
 -14  -1   3          6.25         12.42         3.62 o                         
 -13  -1   3         59.13         63.19         6.00 o                         
 -12  -1   3          4.15          3.10         3.27 o                         
 -11  -1   3         25.60         28.67         3.92 o                         
 -10  -1   3        359.84        400.77        11.87 o                         
  -9  -1   3        150.05        148.00         7.38 o                         
  -8  -1   3        814.86        813.32        17.33 o                         
  -7  -1   3        536.53        521.96        16.05 o                         
  -6  -1   3       1659.18       1472.21        31.34 o                         
  -5  -1   3        874.92        766.46        27.68 o                         
  -4  -1   3        888.04        821.99        18.00 o                         
  -3  -1   3       1034.43        878.61        19.35 o                         
  -2  -1   3        191.39        176.63         6.01 o                         
   0  -1   3       1496.55       1518.44        35.80 o                         
   1  -1   3        290.16        205.78         6.56 o                         
   2  -1   3        735.35        602.61        17.76 o                         
   3  -1   3        292.31        295.34         8.89 o                         
   4  -1   3        473.32        367.69        11.31 o                         
   5  -1   3       1741.32       1832.75        36.13 o                         
   6  -1   3         95.56         80.62         9.36 o                         
   7  -1   3        228.16        230.08         8.44 o                         
   8  -1   3         26.90         28.56         4.18 o                         
   9  -1   3        140.20        118.10         7.90 o                         
  10  -1   3         55.54         64.82         5.85 o                         
  11  -1   3        114.46        111.19        11.57 o                         
  12  -1   3         17.15         19.56         3.78 o                         
  13  -1   3          1.94          3.89         2.36 o                         
  14  -1   3          7.28          5.04         4.00 o                         
 -15   0   3         52.25         53.03         3.93 o                         
 -14   0   3         42.71         46.00         5.09 o                         
 -13   0   3         48.49         46.84         5.13 o                         
 -12   0   3          0.15         -1.36         2.53 o                         
 -11   0   3         52.22         53.71         4.98 o                         
 -10   0   3         89.06        136.20         8.85 o                         
  -9   0   3          3.82          3.12         2.92 o                         
  -8   0   3          2.36          1.35         2.16 o                         
  -7   0   3        530.85        501.77        15.02 o                         
  -6   0   3        503.69        453.85        13.05 o                         
  -5   0   3        720.70        774.70        19.29 o                         
  -4   0   3        164.21        228.24         8.70 o                         
  -3   0   3       2230.28       2278.17        39.02 o                         
  -2   0   3       3589.67       3413.99        79.64 o                         
  -1   0   3        490.09        407.26         8.92 o                         
   0   0   3       7664.61       8269.64       263.52 o                         
   1   0   3       2761.63       2869.84        55.36 o                         
   2   0   3        786.71        714.98        14.60 o                         
   3   0   3        260.79        262.39         7.89 o                         
   4   0   3        709.13        710.64        16.27 o                         
   5   0   3        326.99        255.37         9.53 o                         
   6   0   3        382.92        357.50        12.43 o                         
   7   0   3        233.73        224.38         7.08 o                         
   8   0   3         82.83         86.80         5.25 o                         
   9   0   3         32.03         28.54         5.82 o                         
  10   0   3         51.01         65.31         6.62 o                         
  11   0   3          9.01          8.63         3.23 o                         
  12   0   3         51.23         51.02         4.84 o                         
  13   0   3          1.46         -0.06         2.19 o                         
  14   0   3          0.42          0.95         1.84 o                         
 -15   1   3          9.45         10.38         4.30 o                         
 -14   1   3          6.68         12.58         4.01 o                         
 -13   1   3         63.57         72.68         6.01 o                         
 -12   1   3          4.14          6.23         7.00 o                         
 -11   1   3         25.24         31.88         5.86 o                         
 -10   1   3        373.32        419.65        11.69 o                         
  -9   1   3        160.19        159.57         5.37 o                         
  -8   1   3        832.52        813.82        12.63 o                         
  -7   1   3        534.66        516.72        17.10 o                         
  -6   1   3       1753.24       1636.22        33.27 o                         
  -5   1   3        858.23        794.97        17.44 o                         
  -4   1   3        955.34        875.39        17.58 o                         
  -3   1   3        959.83        859.25        16.99 o                         
  -2   1   3        199.74        182.79         5.39 o                         
  -1   1   3       5301.18       5664.43       159.51 o                         
   0   1   3       1462.95       1471.60        25.78 o                         
   1   1   3        284.08        211.99         5.81 o                         
   2   1   3        739.05        607.10        10.05 o                         
   3   1   3        277.70        303.87         9.93 o                         
   4   1   3        521.50        424.82        13.18 o                         
   5   1   3       1739.25       1829.37        39.99 o                         
   6   1   3         73.06         60.19         6.30 o                         
   7   1   3        207.82        224.02         7.48 o                         
   8   1   3         24.12         25.48         3.40 o                         
   9   1   3        133.07        123.13         7.14 o                         
  10   1   3         52.77         63.57         4.73 o                         
  11   1   3        114.32        104.52        14.83 o                         
  12   1   3         16.94         11.57         2.91 o                         
  13   1   3          1.84          1.10         2.26 o                         
  14   1   3          7.84          4.00         3.86 o                         
 -14   2   3          0.65          1.04         3.71 o                         
 -13   2   3         24.75         20.47         6.38 o                         
 -12   2   3         70.00         76.85         6.55 o                         
 -11   2   3         46.68         55.49         5.07 o                         
 -10   2   3          8.11         11.58         2.60 o                         
  -9   2   3          9.98         14.39         2.37 o                         
  -8   2   3        386.84        394.59         8.77 o                         
  -7   2   3         55.33         62.75         5.65 o                         
  -6   2   3        926.24        920.13        20.48 o                         
  -5   2   3       1351.46       1214.35        22.81 o                         
  -4   2   3        602.17        569.57        10.21 o                         
  -3   2   3        591.56        521.12        11.62 o                         
  -2   2   3       1803.69       1631.22        27.41 o                         
  -1   2   3        106.50         90.69         2.96 o                         
   0   2   3       1057.88        967.54        16.09 o                         
   1   2   3        257.71        261.26         5.69 o                         
   2   2   3       1533.33       1603.96        25.79 o                         
   3   2   3        701.39        774.16        11.47 o                         
   4   2   3       1117.20       1004.54        18.27 o                         
   5   2   3       1301.84       1381.59        24.90 o                         
   6   2   3        166.83        190.38         6.74 o                         
   7   2   3        128.53        132.47         6.25 o                         
   8   2   3        323.19        325.52         9.65 o                         
   9   2   3          0.05          0.38         2.33 o                         
  10   2   3         78.21         68.23         6.03 o                         
  11   2   3          2.64          3.69         3.01 o                         
  12   2   3         68.77         61.62         6.57 o                         
  13   2   3          1.28         -0.74         2.35 o                         
 -14   3   3         10.96         14.50         3.25 o                         
 -13   3   3          1.36          1.33         3.71 o                         
 -12   3   3         11.47          8.43        14.61 o                         
 -11   3   3         29.46         29.03         6.68 o                         
 -10   3   3         57.57         62.23         5.18 o                         
  -9   3   3         59.97         65.64         7.17 o                         
  -8   3   3         53.03         52.15         4.12 o                         
  -7   3   3        310.67        313.25         8.24 o                         
  -6   3   3        404.54        355.05         7.76 o                         
  -5   3   3        234.65        236.18         7.34 o                         
  -4   3   3        181.34        166.13         5.49 o                         
  -3   3   3        405.59        404.75        16.25 o                         
  -2   3   3        363.69        414.41        15.93 o                         
  -1   3   3        500.59        462.21        16.25 o                         
   0   3   3        398.17        405.05        12.06 o                         
   1   3   3        153.45        132.31         6.19 o                         
   2   3   3        156.36        143.91         5.59 o                         
   3   3   3        292.34        246.27         6.62 o                         
   4   3   3       2135.05       2168.06        36.66 o                         
   5   3   3         30.55         31.57         2.82 o                         
   6   3   3         27.81         27.83         2.68 o                         
   7   3   3         19.18         24.60         3.66 o                         
   8   3   3         92.36         98.34         5.70 o                         
   9   3   3        154.03        149.30         9.30 o                         
  10   3   3        119.52        117.91         7.58 o                         
  11   3   3          3.55          2.38         2.91 o                         
  12   3   3          4.15          6.64         2.89 o                         
  13   3   3         14.56         12.66         2.89 o                         
 -13   4   3         10.20         10.37         2.78 o                         
 -12   4   3        104.96        109.39         7.52 o                         
 -11   4   3        109.36        147.63         7.80 o                         
 -10   4   3         68.85         76.88         6.01 o                         
  -9   4   3        190.38        184.02         6.84 o                         
  -8   4   3        329.02        309.11         8.64 o                         
  -7   4   3        758.77        755.03        13.36 o                         
  -6   4   3        180.95        186.66         5.43 o                         
  -5   4   3        146.93        142.85         4.33 o                         
  -4   4   3        503.44        517.83        18.78 o                         
  -3   4   3        563.35        559.13        15.87 o                         
  -2   4   3        808.54        877.76        18.52 o                         
  -1   4   3        205.36        177.11         6.02 o                         
   0   4   3         41.50         50.55         3.74 o                         
   1   4   3        206.74        203.44         7.01 o                         
   2   4   3       2708.53       2961.34        52.65 o                         
   3   4   3        209.31        200.82         6.42 o                         
   4   4   3        163.91        161.60         5.81 o                         
   5   4   3         62.72         68.19         3.62 o                         
   6   4   3        219.17        220.81         6.76 o                         
   7   4   3        245.07        262.79         7.63 o                         
   8   4   3        144.14        148.66         7.30 o                         
   9   4   3         43.05         32.12         4.18 o                         
  10   4   3         17.76         16.11         3.70 o                         
  11   4   3          6.01          5.50         2.51 o                         
  12   4   3         50.07         46.69         3.19 o                         
 -12   5   3         12.08          9.52         3.80 o                         
 -11   5   3          4.53          9.36         2.76 o                         
 -10   5   3         20.29         21.87         3.32 o                         
  -9   5   3         61.79         62.02         3.90 o                         
  -8   5   3        257.27        263.84         6.95 o                         
  -7   5   3        210.96        209.60         6.52 o                         
  -6   5   3         10.66         12.06         2.64 o                         
  -5   5   3        103.83         98.56         5.72 o                         
  -4   5   3         52.46         54.04         5.30 o                         
  -3   5   3        254.82        230.28         8.62 o                         
  -2   5   3         55.02         56.11         5.12 o                         
  -1   5   3        210.81        210.79         7.11 o                         
   0   5   3         93.03         97.82         5.17 o                         
   1   5   3         19.28         18.94         3.26 o                         
   2   5   3        341.60        317.82         8.97 o                         
   3   5   3          9.78         10.62         2.12 o                         
   4   5   3         54.75         52.26         3.52 o                         
   5   5   3        134.60        142.87         6.43 o                         
   6   5   3        104.62         98.10         6.86 o                         
   7   5   3        174.94        165.21         6.43 o                         
   8   5   3        152.70        150.14        10.76 o                         
   9   5   3         25.26         20.58         3.62 o                         
  10   5   3         18.85         19.65         3.10 o                         
  11   5   3         33.61         38.06         8.23 o                         
 -11   6   3         66.72         88.44         8.76 o                         
 -10   6   3         43.65         40.09         5.62 o                         
  -9   6   3         17.98         19.71         3.23 o                         
  -8   6   3         25.84         34.44         4.19 o                         
  -7   6   3         16.30         19.96         3.72 o                         
  -6   6   3        165.59        169.87         7.09 o                         
  -5   6   3        108.53        117.36         6.13 o                         
  -4   6   3        205.99        200.79         7.71 o                         
  -3   6   3        175.27        173.52         7.07 o                         
  -2   6   3        199.01        177.75         9.35 o                         
  -1   6   3        343.12        316.00         9.40 o                         
   0   6   3        111.72        119.57         6.20 o                         
   1   6   3         16.82         12.86         3.01 o                         
   2   6   3         87.58         93.42         7.18 o                         
   3   6   3        203.45        209.54         8.07 o                         
   4   6   3         87.15         81.22         5.78 o                         
   5   6   3         19.52         23.66         3.78 o                         
   6   6   3         12.92         12.61         2.91 o                         
   7   6   3        286.93        311.81        10.16 o                         
   8   6   3         16.53         14.40         5.19 o                         
   9   6   3         17.47         18.96         4.97 o                         
  10   6   3          5.13          2.21         2.93 o                         
  -9   7   3         27.01         24.15         2.81 o                         
  -8   7   3        105.07        136.18         6.03 o                         
  -7   7   3         25.58         24.29         4.80 o                         
  -6   7   3          0.43          0.64         2.44 o                         
  -5   7   3         21.46         22.97         3.68 o                         
  -4   7   3        119.84        112.74         6.66 o                         
  -3   7   3        268.38        260.53         9.90 o                         
  -2   7   3        102.94        109.77         7.16 o                         
  -1   7   3         66.37         68.41         7.88 o                         
   0   7   3          0.15          0.27         3.07 o                         
   1   7   3        113.53        113.95         6.19 o                         
   2   7   3        170.38        169.18         7.35 o                         
   3   7   3         15.95         18.91         3.44 o                         
   4   7   3         18.06         15.32         3.80 o                         
   5   7   3         24.46         34.79         4.87 o                         
   6   7   3         86.22         82.07        10.53 o                         
   7   7   3        188.24        220.43        16.64 o                         
   8   7   3         27.46         39.54         5.14 o                         
  -7   8   3         89.10         89.34         4.35 o                         
  -6   8   3         22.82         23.25         4.52 o                         
  -5   8   3         80.83         90.76         5.37 o                         
  -4   8   3         53.55         57.42         6.97 o                         
  -3   8   3        124.92        145.78         7.11 o                         
  -2   8   3         27.16         35.81         3.82 o                         
  -1   8   3         33.92         35.85         3.70 o                         
   0   8   3         12.02         13.48         2.80 o                         
   1   8   3          9.39          9.18         2.65 o                         
   2   8   3         65.21         55.73         4.04 o                         
   3   8   3         39.28         41.60         6.67 o                         
   4   8   3         12.62         11.94         3.76 o                         
   5   8   3         30.59         30.42         4.31 o                         
 -11  -6   4         48.37         64.99         8.61 o                         
 -10  -6   4          7.89          4.00         5.78 o                         
  -9  -6   4         19.08          9.49         7.42 o                         
  -8  -6   4        138.80        133.63        16.33 o                         
  -7  -6   4         27.50         37.61         8.23 o                         
  -6  -6   4          0.14          1.48         7.27 o                         
  -5  -6   4         87.77         89.48        13.95 o                         
  -3  -6   4        251.68        220.14        16.80 o                         
  -2  -6   4        665.83        631.24        30.15 o                         
  -1  -6   4         72.35         67.97        11.28 o                         
   0  -6   4          4.99         10.83         7.12 o                         
   1  -6   4        151.92        147.16        15.15 o                         
   2  -6   4         71.98         74.92        14.25 o                         
   3  -6   4         16.72         12.61         9.34 o                         
   4  -6   4         10.90         22.69        10.97 o                         
   5  -6   4         51.10         50.35         9.82 o                         
   6  -6   4         44.42         39.17        10.24 o                         
   8  -6   4         57.11         68.26        10.54 o                         
   9  -6   4         15.57          3.86         5.64 o                         
 -12  -5   4         35.12         31.11         5.34 o                         
 -11  -5   4         33.00         27.29         6.23 o                         
 -10  -5   4         32.33         36.89         6.57 o                         
  -9  -5   4         64.07         66.51         9.10 o                         
  -8  -5   4         11.22          7.84         3.56 o                         
  -7  -5   4        320.38        346.07        24.88 o                         
  -6  -5   4          2.12         -0.26         3.84 o                         
  -5  -5   4        166.48        152.68        10.02 o                         
  -4  -5   4        226.51        240.16        16.94 o                         
  -3  -5   4         48.59         48.52         9.20 o                         
  -2  -5   4        444.81        423.93        22.50 o                         
  -1  -5   4        132.22        139.57        12.03 o                         
   0  -5   4        218.08        227.07        15.90 o                         
   2  -5   4        322.98        321.78        21.87 o                         
   3  -5   4         63.47         69.76         8.45 o                         
   4  -5   4         45.98         50.65         7.88 o                         
   5  -5   4         62.96         68.44         7.82 o                         
   6  -5   4        208.64        219.90        14.85 o                         
   7  -5   4        100.66        109.59         8.68 o                         
   8  -5   4         72.62         77.40         8.43 o                         
   9  -5   4          2.66          3.36         3.97 o                         
  10  -5   4          5.67          2.50         3.21 o                         
  11  -5   4          8.85          4.75         3.03 o                         
 -13  -4   4         15.28         13.51         4.01 o                         
 -12  -4   4          5.28          6.42         3.97 o                         
 -11  -4   4         22.31         22.23         5.60 o                         
 -10  -4   4         13.25          5.36         4.12 o                         
  -9  -4   4         86.56         76.26         6.75 o                         
  -8  -4   4          4.12          5.00         3.38 o                         
  -7  -4   4         97.32        112.93         7.84 o                         
  -6  -4   4        457.53        496.16        17.11 o                         
  -5  -4   4        765.50        828.06        26.74 o                         
  -4  -4   4        166.98        168.81        13.82 o                         
  -3  -4   4         16.43         15.42         3.42 o                         
  -2  -4   4        298.41        312.02        17.56 o                         
  -1  -4   4        265.78        273.83        16.66 o                         
   0  -4   4        172.67        173.84        12.93 o                         
   1  -4   4        117.01        127.39        11.73 o                         
   2  -4   4         43.05         45.54         5.92 o                         
   3  -4   4        652.50        644.30        22.45 o                         
   4  -4   4        216.57        236.70        10.59 o                         
   5  -4   4         66.29         69.99         6.81 o                         
   6  -4   4         48.25         42.84         6.03 o                         
   7  -4   4         66.30         70.78         7.21 o                         
   8  -4   4        148.76        160.69         9.58 o                         
   9  -4   4         30.89         29.49         5.04 o                         
  10  -4   4          8.08          6.54         4.24 o                         
  11  -4   4          7.81          3.08         3.25 o                         
  12  -4   4          5.20          3.90         2.88 o                         
 -14  -3   4         27.19         27.26         4.55 o                         
 -13  -3   4          1.35          9.34         5.41 o                         
 -12  -3   4         76.29         83.24        10.75 o                         
 -11  -3   4         13.85         10.65         4.64 o                         
 -10  -3   4         47.63         49.75         5.84 o                         
  -9  -3   4         14.11         13.69         3.86 o                         
  -8  -3   4        408.82        475.15        20.63 o                         
  -7  -3   4        251.71        243.62        13.26 o                         
  -6  -3   4         12.87          9.17         5.04 o                         
  -5  -3   4       1064.77       1080.35        32.44 o                         
  -4  -3   4         86.42         80.24         6.35 o                         
  -3  -3   4        775.44        847.22        35.95 o                         
  -2  -3   4        171.69        185.30         9.29 o                         
  -1  -3   4        178.88        190.98         8.09 o                         
   0  -3   4        442.93        427.80        13.96 o                         
   1  -3   4        202.32        169.83         8.02 o                         
   2  -3   4        191.45        206.87         9.81 o                         
   3  -3   4         75.20         53.29         9.35 o                         
   4  -3   4         18.85         17.65         4.86 o                         
   5  -3   4        146.18        132.80         9.46 o                         
   6  -3   4         95.58         91.81         7.09 o                         
   7  -3   4         88.87         85.09         7.54 o                         
   8  -3   4          7.41          8.74         4.24 o                         
   9  -3   4         39.24         31.73         5.14 o                         
  10  -3   4          6.76          4.36         3.61 o                         
  11  -3   4         21.57         26.42         5.45 o                         
  12  -3   4         66.96         64.84         9.05 o                         
 -14  -2   4         11.08         10.77         3.61 o                         
 -13  -2   4         23.80         23.45         4.40 o                         
 -12  -2   4          5.09          7.28         3.36 o                         
 -11  -2   4        136.72        165.32        19.58 o                         
 -10  -2   4        214.05        221.25        12.16 o                         
  -9  -2   4         71.09         65.66         5.96 o                         
  -8  -2   4        178.28        193.67         9.14 o                         
  -7  -2   4          6.07          4.64         3.72 o                         
  -6  -2   4       1666.25       1660.52        65.13 o                         
  -5  -2   4       1439.91       1354.32        37.56 o                         
  -4  -2   4        395.75        321.61        16.70 o                         
  -3  -2   4        975.56        895.77        24.86 o                         
  -2  -2   4        540.89        582.06        17.58 o                         
  -1  -2   4       1515.26       1363.61        34.14 o                         
   0  -2   4        493.92        492.98        14.88 o                         
   1  -2   4        645.11        653.98        19.64 o                         
   2  -2   4        155.49        133.70         7.59 o                         
   3  -2   4       1717.69       1711.90        44.99 o                         
   4  -2   4        304.60        362.00        23.07 o                         
   5  -2   4         83.71         69.83         9.17 o                         
   6  -2   4        102.82         99.30         7.80 o                         
   7  -2   4         11.04         15.94         3.82 o                         
   8  -2   4        257.04        254.84         9.60 o                         
   9  -2   4         12.71         16.87         3.87 o                         
  10  -2   4         64.93         61.28         6.37 o                         
  11  -2   4          3.85          2.55         3.12 o                         
  12  -2   4         10.07         12.38         3.25 o                         
  13  -2   4         10.27          7.60         2.90 o                         
 -15  -1   4         28.92         43.73         4.89 o                         
 -14  -1   4         64.01         67.77         5.76 o                         
 -13  -1   4          1.23          4.42         3.27 o                         
 -12  -1   4        100.48         95.97         7.57 o                         
 -11  -1   4          2.68          3.25         2.92 o                         
 -10  -1   4        151.41        144.41         9.27 o                         
  -9  -1   4        232.53        247.42         9.39 o                         
  -8  -1   4        317.53        310.21        13.51 o                         
  -7  -1   4        446.85        408.31        23.95 o                         
  -6  -1   4        104.29         85.71         7.39 o                         
  -5  -1   4       3373.10       3398.88        59.26 o                         
  -4  -1   4        458.73        440.15        12.73 o                         
  -3  -1   4        629.45        591.08        23.18 o                         
  -2  -1   4         39.65         47.92         4.00 o                         
  -1  -1   4        250.04        205.28         6.62 o                         
   0  -1   4       1687.57       1559.63        32.92 o                         
   1  -1   4         25.29         13.14         2.34 o                         
   2  -1   4         96.72         85.38         4.98 o                         
   3  -1   4        570.24        709.69        31.26 o                         
   4  -1   4         13.57          6.08         5.04 o                         
   5  -1   4        475.75        431.11        16.17 o                         
   6  -1   4         74.79         74.49         5.58 o                         
   7  -1   4        100.17        102.72         6.23 o                         
   8  -1   4         46.66         44.84         4.92 o                         
   9  -1   4         41.81         45.70         4.78 o                         
  10  -1   4         49.84         47.59         4.73 o                         
  11  -1   4          3.87          2.12         2.94 o                         
  12  -1   4          1.61          2.26         2.62 o                         
  13  -1   4          3.38          3.82         2.28 o                         
 -15   0   4          1.29         -0.04         2.08 o                         
 -14   0   4          4.69          4.36         3.02 o                         
 -13   0   4         11.27         16.46         3.93 o                         
 -12   0   4          1.97          2.07         2.88 o                         
 -11   0   4        463.41        466.93        13.24 o                         
 -10   0   4         17.66         23.64         4.00 o                         
  -9   0   4         32.34         48.41         5.53 o                         
  -8   0   4          9.58          9.07         2.64 o                         
  -7   0   4        263.69        248.01        10.24 o                         
  -6   0   4       1099.52       1062.40        23.51 o                         
  -5   0   4        822.28        803.23        22.79 o                         
  -4   0   4        140.83        130.18         5.74 o                         
  -3   0   4        227.03        255.43         7.67 o                         
  -2   0   4        282.05        231.36         6.82 o                         
  -1   0   4        674.45        561.51        12.13 o                         
   0   0   4       4421.86       4282.19       100.01 o                         
   1   0   4        286.54        243.58         7.86 o                         
   2   0   4         75.22         86.44         5.85 o                         
   3   0   4        122.98        146.02         8.28 o                         
   4   0   4        206.15        200.15        10.16 o                         
   5   0   4        573.79        523.86        14.96 o                         
   6   0   4        153.72        144.38         6.64 o                         
   7   0   4        118.32        158.04         6.19 o                         
   8   0   4        114.97        111.57         7.94 o                         
   9   0   4        277.29        286.71         9.30 o                         
  10   0   4         66.13         63.05         5.18 o                         
  11   0   4         10.45         12.11         3.56 o                         
  12   0   4          0.02         -0.74         2.30 o                         
  13   0   4         10.08         10.64         2.40 o                         
 -15   1   4         25.03         30.26         5.93 o                         
 -14   1   4         58.88         63.52         6.15 o                         
 -13   1   4          0.89          1.25         2.64 o                         
 -12   1   4        102.84        103.87         9.25 o                         
 -11   1   4          3.15          1.44         4.08 o                         
 -10   1   4        154.06        148.05         6.76 o                         
  -9   1   4        225.84        225.99         6.66 o                         
  -8   1   4        315.70        302.71         6.69 o                         
  -7   1   4        483.80        453.10        13.88 o                         
  -6   1   4        104.04        102.91         6.80 o                         
  -5   1   4       3290.32       3355.50        58.34 o                         
  -4   1   4        481.60        463.54        11.54 o                         
  -3   1   4        625.28        604.62        12.05 o                         
  -2   1   4         49.32         54.12         3.46 o                         
  -1   1   4        232.85        199.24         5.14 o                         
   0   1   4       1760.15       1709.05        26.16 o                         
   1   1   4         22.56         15.21         2.14 o                         
   2   1   4        117.24        105.07         4.21 o                         
   3   1   4        529.40        613.17        15.37 o                         
   4   1   4          9.22         16.85         2.41 o                         
   5   1   4        488.02        415.00        12.86 o                         
   6   1   4         73.32         80.47         5.27 o                         
   7   1   4         93.88         93.03         5.46 o                         
   8   1   4         50.50         46.82         3.96 o                         
   9   1   4         44.60         46.40         4.42 o                         
  10   1   4         55.28         44.85         7.97 o                         
  11   1   4          2.87          3.49        17.74 o                         
  12   1   4          0.86         -1.85         2.25 o                         
  13   1   4          3.69          3.95         2.56 o                         
 -15   2   4         29.64         32.49         5.49 o                         
 -14   2   4         13.38         13.64         5.19 o                         
 -13   2   4         22.32         14.80         4.67 o                         
 -12   2   4          5.53          0.93        10.18 o                         
 -11   2   4        140.01        140.45        12.34 o                         
 -10   2   4        207.11        217.18         7.66 o                         
  -9   2   4         75.40         73.31         4.42 o                         
  -8   2   4        149.81        156.25         5.39 o                         
  -7   2   4          8.31          6.49         1.83 o                         
  -6   2   4       1667.45       1685.02        32.74 o                         
  -5   2   4       1432.51       1356.03        22.79 o                         
  -4   2   4        413.60        341.72         8.12 o                         
  -3   2   4        908.58        878.04        14.75 o                         
  -2   2   4        559.64        580.53        10.74 o                         
  -1   2   4       1463.22       1360.49        20.64 o                         
   0   2   4        487.80        487.07        11.53 o                         
   1   2   4        713.24        690.22        11.00 o                         
   2   2   4        157.17        140.38         4.23 o                         
   3   2   4       1650.87       1701.54        42.11 o                         
   4   2   4        301.35        352.25         9.82 o                         
   5   2   4         78.43         65.96         4.47 o                         
   6   2   4        113.38        115.31         5.97 o                         
   7   2   4         11.67         19.08         4.36 o                         
   8   2   4        252.87        245.57        11.75 o                         
   9   2   4         16.13         14.90         3.55 o                         
  10   2   4         71.21         62.73         6.02 o                         
  11   2   4          5.65          5.54         2.70 o                         
  12   2   4         10.98         15.95         3.62 o                         
  13   2   4         11.85         10.09         4.60 o                         
 -14   3   4         29.69         19.95         3.56 o                         
 -13   3   4          1.39         -1.48         3.86 o                         
 -12   3   4         81.75         69.96         9.32 o                         
 -11   3   4         14.91         15.92        10.87 o                         
 -10   3   4         61.40         57.02         4.83 o                         
  -9   3   4         11.51         14.96         2.95 o                         
  -8   3   4        407.58        448.51        10.81 o                         
  -7   3   4        286.67        300.13         7.95 o                         
  -6   3   4         11.64          9.01         3.22 o                         
  -5   3   4       1113.87       1094.75        19.67 o                         
  -4   3   4         82.93         80.67         4.26 o                         
  -3   3   4        829.74        894.23        15.14 o                         
  -2   3   4        150.05        160.30         9.48 o                         
  -1   3   4        189.96        187.46         5.77 o                         
   0   3   4        482.75        444.18         9.58 o                         
   1   3   4        195.59        164.97         4.93 o                         
   2   3   4        209.65        215.02         7.31 o                         
   3   3   4         68.54         61.97         4.27 o                         
   4   3   4         18.83         23.81         2.90 o                         
   5   3   4        154.34        159.69         7.47 o                         
   6   3   4         92.04        105.37         7.39 o                         
   7   3   4        103.60        102.79         8.81 o                         
   8   3   4          5.78          8.71         8.51 o                         
   9   3   4         47.80         48.25         5.72 o                         
  10   3   4          4.11          0.68         6.98 o                         
  11   3   4         22.85         24.26         3.95 o                         
  12   3   4         65.11         68.38         4.24 o                         
 -13   4   4         16.18         19.41         3.25 o                         
 -12   4   4          4.69          5.49         4.45 o                         
 -11   4   4         20.54         20.70         4.04 o                         
 -10   4   4         11.26          7.16         3.42 o                         
  -9   4   4         93.41         87.49         5.21 o                         
  -8   4   4          1.24         -0.34         2.28 o                         
  -7   4   4         89.94        103.66         6.09 o                         
  -6   4   4        462.82        473.95         9.38 o                         
  -5   4   4        767.68        809.34        12.60 o                         
  -4   4   4        202.39        191.00         6.07 o                         
  -3   4   4         10.49         11.47         2.70 o                         
  -2   4   4        272.15        288.23        10.38 o                         
  -1   4   4        278.38        271.36         7.44 o                         
   0   4   4        172.25        174.68         5.87 o                         
   1   4   4        148.00        139.96         5.59 o                         
   2   4   4         38.48         43.28         3.25 o                         
   3   4   4        666.80        654.25        13.34 o                         
   4   4   4        210.42        233.17         6.58 o                         
   5   4   4         64.43         69.18         3.75 o                         
   6   4   4         60.78         56.40         4.60 o                         
   7   4   4         66.19         69.47         5.62 o                         
   8   4   4        157.25        169.21        10.55 o                         
   9   4   4         30.71         26.17         3.79 o                         
  10   4   4          6.42          5.51         2.56 o                         
  11   4   4          9.93          7.98         2.26 o                         
  12   4   4          5.83          3.93         1.73 o                         
 -12   5   4         30.42         30.70         7.94 o                         
 -11   5   4         32.26         42.29         4.06 o                         
 -10   5   4         38.33         41.61         6.94 o                         
  -9   5   4         55.39         56.00         6.42 o                         
  -8   5   4         11.49         14.26         2.37 o                         
  -7   5   4        287.72        304.41         7.63 o                         
  -6   5   4          2.35          1.59         1.78 o                         
  -5   5   4        199.96        191.64         5.99 o                         
  -4   5   4        206.46        204.87         5.12 o                         
  -3   5   4         48.35         44.79         4.78 o                         
  -2   5   4        427.65        371.08        11.43 o                         
  -1   5   4        119.71        122.88         5.57 o                         
   0   5   4        212.37        179.35         5.75 o                         
   1   5   4         30.45         34.99         3.01 o                         
   2   5   4        312.72        304.59         6.22 o                         
   3   5   4         60.20         56.17         4.76 o                         
   4   5   4         37.51         36.08         4.57 o                         
   5   5   4         48.26         36.92         3.44 o                         
   6   5   4        212.33        222.55        10.98 o                         
   7   5   4        108.56        112.46         7.48 o                         
   8   5   4         71.89         71.24         5.83 o                         
   9   5   4          2.01          2.07         2.50 o                         
  10   5   4          6.60          5.33         2.31 o                         
  11   5   4          9.41         10.38         3.15 o                         
 -11   6   4         54.47         57.06         3.89 o                         
 -10   6   4          6.36         10.74         2.99 o                         
  -9   6   4         23.59         16.60         3.02 o                         
  -8   6   4        138.71        137.02         8.40 o                         
  -7   6   4         24.03         25.94         3.35 o                         
  -6   6   4          0.99         -0.61         2.48 o                         
  -5   6   4         83.87         63.76         4.67 o                         
  -4   6   4        248.46        228.47         8.04 o                         
  -3   6   4        251.93        224.09        10.49 o                         
  -2   6   4        658.52        615.37        15.64 o                         
  -1   6   4         84.78         83.22         7.28 o                         
   0   6   4          4.84          7.96         2.77 o                         
   1   6   4        163.55        163.89         6.71 o                         
   2   6   4         65.75         76.14         5.52 o                         
   3   6   4         13.14         19.17         3.22 o                         
   4   6   4          9.18          8.42         2.66 o                         
   5   6   4         52.06         51.50         4.38 o                         
   6   6   4         49.82         39.49         3.81 o                         
   7   6   4         62.72         67.87         7.76 o                         
   8   6   4         59.45         61.84         6.80 o                         
   9   6   4         18.32         15.81         3.62 o                         
  -9   7   4         11.55         10.69         2.41 o                         
  -8   7   4         11.02         11.96         3.82 o                         
  -7   7   4        108.91        121.69        10.70 o                         
  -6   7   4          1.08          2.06         2.23 o                         
  -5   7   4          8.51          8.53         2.71 o                         
  -4   7   4         14.05         12.26         3.59 o                         
  -3   7   4        245.18        246.04         9.11 o                         
  -2   7   4        151.76        135.35         7.08 o                         
  -1   7   4          4.19          6.08         2.74 o                         
   0   7   4         88.85         96.68         6.29 o                         
   1   7   4         32.62         32.08         3.56 o                         
   2   7   4        163.26        163.70         7.13 o                         
   3   7   4         65.01         55.12         9.21 o                         
   4   7   4         21.17         27.43         3.63 o                         
   5   7   4         51.95         61.36         7.41 o                         
   6   7   4         76.63         72.88         8.62 o                         
   7   7   4         63.51         66.93         9.35 o                         
  -6   8   4         20.29         16.60         2.64 o                         
  -5   8   4          0.71         -1.16         2.25 o                         
  -4   8   4          7.74          8.64         2.62 o                         
  -3   8   4         60.44         64.76         4.39 o                         
  -2   8   4         44.63         43.71         3.79 o                         
  -1   8   4         28.16         29.45         4.81 o                         
   0   8   4         18.90         13.19         2.90 o                         
   1   8   4         45.80         55.11         6.55 o                         
   2   8   4         12.08         14.90         5.21 o                         
   3   8   4         80.26         95.11         7.25 o                         
   4   8   4         16.33         15.48         3.63 o                         
   5   8   4         37.21         48.73         4.96 o                         
 -11  -6   5         42.21         33.09         6.97 o                         
 -10  -6   5         28.88         25.96         7.27 o                         
  -9  -6   5         34.22         35.01         8.90 o                         
  -8  -6   5         89.18         93.05        13.80 o                         
  -7  -6   5          9.65          5.93         8.60 o                         
  -6  -6   5         13.20         19.83         8.68 o                         
  -5  -6   5         50.52         64.39        13.50 o                         
  -4  -6   5        305.07        255.92        19.63 o                         
  -2  -6   5        233.01        211.77        17.69 o                         
  -1  -6   5         12.11         13.35         8.16 o                         
   0  -6   5         35.38         32.04         9.64 o                         
   2  -6   5         17.20         15.28         9.20 o                         
   3  -6   5         22.98         15.43        10.98 o                         
   4  -6   5          6.92          6.49        10.01 o                         
   5  -6   5        138.51        121.60        15.44 o                         
   6  -6   5         28.17         26.85         8.75 o                         
   7  -6   5         13.46          9.34         7.27 o                         
   8  -6   5         37.12         39.02         7.86 o                         
   9  -6   5          6.80         16.31         5.34 o                         
 -12  -5   5         38.01         45.54         6.23 o                         
 -11  -5   5         13.04          9.79         4.40 o                         
 -10  -5   5          4.91          9.62         4.86 o                         
  -9  -5   5         42.50         40.87         5.48 o                         
  -8  -5   5         72.17         87.28         7.53 o                         
  -7  -5   5         25.12         19.39         5.27 o                         
  -6  -5   5         53.36         52.52         6.32 o                         
  -5  -5   5         46.10         43.60         5.82 o                         
  -4  -5   5        269.58        284.56        20.22 o                         
  -3  -5   5        141.23        173.73        15.00 o                         
  -2  -5   5        322.57        361.95        22.61 o                         
  -1  -5   5         33.57         36.64         8.60 o                         
   0  -5   5          1.90          3.56         5.19 o                         
   1  -5   5         63.42         70.34        13.06 o                         
   2  -5   5         67.84         66.37        10.94 o                         
   3  -5   5         94.19         94.70        11.47 o                         
   4  -5   5         51.74         58.85         7.03 o                         
   5  -5   5         15.74         12.68         6.87 o                         
   6  -5   5         46.42         46.74         6.64 o                         
   7  -5   5        138.69        121.06         9.99 o                         
   8  -5   5        117.06        130.03        10.26 o                         
   9  -5   5          1.78          4.07         3.42 o                         
  10  -5   5          1.55         -0.30         2.63 o                         
 -13  -4   5         18.36         25.98         4.61 o                         
 -12  -4   5         63.77         63.17         8.31 o                         
 -11  -4   5          4.18          4.37         4.02 o                         
 -10  -4   5         99.91        113.74        12.87 o                         
  -9  -4   5         54.46         55.36         5.94 o                         
  -8  -4   5        138.03        154.63         8.75 o                         
  -7  -4   5        196.69        187.87        10.01 o                         
  -6  -4   5         23.03         17.62         4.57 o                         
  -5  -4   5        181.97        187.53        12.21 o                         
  -4  -4   5        485.94        487.00        18.14 o                         
  -3  -4   5         60.64         71.99         6.38 o                         
  -2  -4   5         93.29        102.29         6.60 o                         
  -1  -4   5        720.58        717.52        21.41 o                         
   0  -4   5        287.22        280.78        26.78 o                         
   1  -4   5         81.16         76.87         6.64 o                         
   2  -4   5        144.67        180.14        16.04 o                         
   3  -4   5         42.63         39.83         5.36 o                         
   4  -4   5        158.64        179.57         9.55 o                         
   5  -4   5        320.21        343.41        12.29 o                         
   6  -4   5         37.64         49.83         5.82 o                         
   7  -4   5         23.43         13.71         4.27 o                         
   8  -4   5         18.02         19.74         5.52 o                         
   9  -4   5         54.85         64.19         7.66 o                         
  10  -4   5          1.94         -0.62         3.06 o                         
  11  -4   5         31.50         30.37         5.79 o                         
 -14  -3   5         30.74         33.03         4.81 o                         
 -13  -3   5         15.36         15.88         4.31 o                         
 -12  -3   5          4.38          9.59         4.77 o                         
 -11  -3   5         95.58        103.01         8.32 o                         
 -10  -3   5         28.58         34.09         5.00 o                         
  -9  -3   5        137.13        159.36         9.80 o                         
  -8  -3   5         72.18         72.15         6.55 o                         
  -7  -3   5        259.94        277.05        10.97 o                         
  -6  -3   5        490.31        500.45        18.97 o                         
  -5  -3   5         71.13         80.61         9.07 o                         
  -4  -3   5        723.16        599.11        20.46 o                         
  -3  -3   5         15.71         22.35         4.04 o                         
  -2  -3   5        898.43        817.32        23.78 o                         
  -1  -3   5        137.24        126.81         7.56 o                         
   0  -3   5        181.94        176.79         8.63 o                         
   1  -3   5        461.51        432.29        15.20 o                         
   2  -3   5        140.90        132.83         8.63 o                         
   3  -3   5        246.11        243.11        18.89 o                         
   4  -3   5        181.47        182.85         9.33 o                         
   5  -3   5          6.63          7.08         3.39 o                         
   6  -3   5         47.64         31.56         4.83 o                         
   7  -3   5         91.55        100.70         7.78 o                         
   8  -3   5         72.90         67.99         6.58 o                         
   9  -3   5          8.71          5.78         3.63 o                         
  10  -3   5         56.75         57.95         9.27 o                         
  11  -3   5          9.78          6.68         3.74 o                         
  12  -3   5          3.54          0.42         2.72 o                         
 -14  -2   5          8.83          7.89         3.71 o                         
 -13  -2   5         23.41         18.01         4.53 o                         
 -12  -2   5         12.54         13.05         3.56 o                         
 -11  -2   5        114.77        150.33        13.84 o                         
 -10  -2   5         20.51         17.92         3.92 o                         
  -9  -2   5         22.36         21.40         3.75 o                         
  -8  -2   5        212.85        232.52         9.52 o                         
  -7  -2   5         27.88         25.02         4.39 o                         
  -6  -2   5        654.45        617.96        22.61 o                         
  -5  -2   5          9.16          6.65         3.08 o                         
  -4  -2   5        590.28        652.26        20.81 o                         
  -3  -2   5        144.31        144.13        11.59 o                         
  -2  -2   5        190.81        213.07         9.62 o                         
  -1  -2   5        320.21        296.67        15.95 o                         
   0  -2   5        165.41        171.90         8.27 o                         
   1  -2   5        441.95        439.19        16.80 o                         
   2  -2   5         56.36         53.83         6.49 o                         
   3  -2   5         27.10         16.99         4.13 o                         
   4  -2   5        546.54        528.43        30.60 o                         
   5  -2   5        401.81        447.79        16.83 o                         
   6  -2   5          4.48         10.97         3.29 o                         
   7  -2   5          9.70         11.55         3.63 o                         
   8  -2   5         95.93         96.39         6.70 o                         
   9  -2   5         41.39         51.32         5.22 o                         
  10  -2   5         74.84         73.99         5.71 o                         
  11  -2   5          1.55         -0.04         3.21 o                         
  12  -2   5         12.80         13.71         3.55 o                         
 -15  -1   5         17.84         17.88         2.98 o                         
 -14  -1   5         34.20         33.42         4.52 o                         
 -13  -1   5          3.28          4.22         3.29 o                         
 -12  -1   5         72.12         74.70         7.11 o                         
 -11  -1   5         37.36         54.83         5.95 o                         
 -10  -1   5        158.72        159.66         9.00 o                         
  -9  -1   5        215.78        237.87         8.65 o                         
  -8  -1   5          5.20          4.38         2.61 o                         
  -7  -1   5        183.66        200.24         9.81 o                         
  -6  -1   5         43.01         41.91         9.57 o                         
  -5  -1   5        628.97        570.56        15.70 o                         
  -4  -1   5        747.25        695.08        24.08 o                         
  -3  -1   5        200.29        232.79         8.07 o                         
  -2  -1   5        549.14        475.17        15.51 o                         
  -1  -1   5        319.21        288.87         9.27 o                         
   0  -1   5        575.01        501.10        16.41 o                         
   1  -1   5        290.48        322.68         9.64 o                         
   2  -1   5        101.90         76.80         5.96 o                         
   3  -1   5        212.03        229.55         9.52 o                         
   4  -1   5        166.67        177.37        11.52 o                         
   5  -1   5        258.48        286.72        15.11 o                         
   6  -1   5        364.08        388.96        12.28 o                         
   7  -1   5         77.94         73.52         5.31 o                         
   8  -1   5         71.12         70.89         5.31 o                         
   9  -1   5         27.62         33.22         4.05 o                         
  10  -1   5         10.76          7.68         3.06 o                         
  11  -1   5         43.65         42.03         4.58 o                         
  12  -1   5         19.39         19.35         3.56 o                         
  13  -1   5         13.90         11.19         2.46 o                         
 -15   0   5         26.16         30.17         3.77 o                         
 -14   0   5         94.32        106.00         6.39 o                         
 -13   0   5        205.51        233.99        10.05 o                         
 -12   0   5         23.95         17.63         4.30 o                         
 -11   0   5         15.52         12.48         3.46 o                         
 -10   0   5         39.06         46.09         4.86 o                         
  -9   0   5        300.18        316.64         9.00 o                         
  -8   0   5        100.20        107.50         6.13 o                         
  -7   0   5          3.56          7.43         5.59 o                         
  -6   0   5        312.30        323.19        11.36 o                         
  -5   0   5       1526.14       1462.46        29.38 o                         
  -4   0   5         16.15         21.09         3.24 o                         
  -3   0   5       3799.85       3530.58        69.17 o                         
  -2   0   5        606.36        650.28        14.48 o                         
  -1   0   5       4889.74       4840.25       120.58 o                         
   0   0   5       1265.58       1262.46        20.90 o                         
   1   0   5         46.33         26.32         7.25 o                         
   2   0   5        641.59        520.59        13.71 o                         
   3   0   5        175.66        203.79         8.82 o                         
   4   0   5        854.31        778.88        24.21 o                         
   5   0   5          2.42          3.38         3.67 o                         
   6   0   5        165.82        181.58         7.19 o                         
   7   0   5         88.71         82.27         5.38 o                         
   8   0   5         21.85         20.02         3.86 o                         
   9   0   5        107.88        109.18         6.61 o                         
  10   0   5          8.76          7.28         4.42 o                         
  11   0   5         22.73         28.19         3.88 o                         
  12   0   5          1.84          0.42         2.45 o                         
  13   0   5         19.57         24.90         3.31 o                         
 -15   1   5         19.53         30.70         5.64 o                         
 -14   1   5         34.42         41.33         5.37 o                         
 -13   1   5          2.17          2.77         2.85 o                         
 -12   1   5         75.94         93.08         7.28 o                         
 -11   1   5         34.99         50.53         6.52 o                         
 -10   1   5        158.81        157.02         7.87 o                         
  -9   1   5        217.34        237.57         6.57 o                         
  -8   1   5          3.82          1.68         1.92 o                         
  -7   1   5        168.51        188.48         8.94 o                         
  -6   1   5         55.89         53.91         5.01 o                         
  -5   1   5        609.93        606.52        16.14 o                         
  -4   1   5        718.41        700.06        16.03 o                         
  -3   1   5        206.74        251.17         7.84 o                         
  -2   1   5        543.22        484.69         9.61 o                         
  -1   1   5        341.71        321.06         7.06 o                         
   0   1   5        607.42        543.84        11.07 o                         
   1   1   5        287.29        301.66         7.77 o                         
   2   1   5        101.07         78.96         4.07 o                         
   3   1   5        235.21        266.48         9.71 o                         
   4   1   5        173.50        186.34        14.50 o                         
   5   1   5        265.76        295.01        11.98 o                         
   6   1   5        373.11        422.09         9.39 o                         
   7   1   5         75.04         78.28         4.95 o                         
   8   1   5         73.29         74.34         4.61 o                         
   9   1   5         26.00         24.29         5.78 o                         
  10   1   5         14.15         13.11         3.85 o                         
  11   1   5         43.26         35.85         4.05 o                         
  12   1   5         20.41         17.11         3.52 o                         
  13   1   5         11.47          6.31         2.95 o                         
 -14   2   5         11.17          6.38         4.60 o                         
 -13   2   5         23.78         18.84         5.12 o                         
 -12   2   5          8.38         12.43         5.50 o                         
 -11   2   5        112.47        124.58         9.02 o                         
 -10   2   5         19.72         22.15         3.11 o                         
  -9   2   5         24.56         25.89         4.32 o                         
  -8   2   5        222.11        228.10         7.13 o                         
  -7   2   5         18.19         21.25         2.52 o                         
  -6   2   5        642.37        639.51        16.55 o                         
  -5   2   5         19.41         18.21         2.69 o                         
  -4   2   5        586.06        629.47        14.86 o                         
  -3   2   5        178.45        189.73         5.32 o                         
  -2   2   5        210.76        242.96         6.01 o                         
  -1   2   5        342.44        318.41         9.38 o                         
   0   2   5        162.66        173.78         5.81 o                         
   1   2   5        448.06        461.42        10.46 o                         
   2   2   5         42.95         46.96         4.19 o                         
   3   2   5         30.40         27.09         3.89 o                         
   4   2   5        541.06        519.09        15.29 o                         
   5   2   5        398.43        446.12        11.86 o                         
   6   2   5          3.31          6.64         2.42 o                         
   7   2   5          5.61          9.06         3.42 o                         
   8   2   5         95.64         94.54         7.36 o                         
   9   2   5         37.30         45.80         5.25 o                         
  10   2   5         72.05         75.83         5.23 o                         
  11   2   5          1.30          4.01         2.85 o                         
  12   2   5         14.24          9.14         4.38 o                         
 -14   3   5         33.38         37.83         5.79 o                         
 -13   3   5         11.85          5.78         4.15 o                         
 -12   3   5          5.86         11.64        15.20 o                         
 -11   3   5         79.11         86.14         6.08 o                         
 -10   3   5         28.62         36.12         3.83 o                         
  -9   3   5        138.23        156.49         6.51 o                         
  -8   3   5         74.84         74.56         4.61 o                         
  -7   3   5        263.93        277.45         7.92 o                         
  -6   3   5        477.15        465.09         9.85 o                         
  -5   3   5         64.90         62.60         5.58 o                         
  -4   3   5        698.72        604.54        12.92 o                         
  -3   3   5         19.25         23.05         5.20 o                         
  -2   3   5        871.58        812.45        18.38 o                         
  -1   3   5        118.76        123.18         6.25 o                         
   0   3   5        171.81        160.69         6.06 o                         
   1   3   5        430.03        409.55        12.24 o                         
   2   3   5        143.68        145.89         6.99 o                         
   3   3   5        237.99        238.55         8.38 o                         
   4   3   5        174.81        174.27         6.74 o                         
   5   3   5          9.81          9.36         2.91 o                         
   6   3   5         35.70         29.73         6.92 o                         
   7   3   5         93.33        114.10         7.13 o                         
   8   3   5         61.35         50.08         5.18 o                         
   9   3   5          8.84          3.95         3.38 o                         
  10   3   5         52.72         47.22         6.40 o                         
  11   3   5         11.87         12.56         2.80 o                         
  12   3   5          3.45          3.85         2.21 o                         
 -13   4   5         22.15         20.96         3.36 o                         
 -12   4   5         60.52         69.30         8.16 o                         
 -11   4   5          4.20          0.84         7.15 o                         
 -10   4   5         91.96         94.16         7.25 o                         
  -9   4   5         55.75         61.71         4.66 o                         
  -8   4   5        134.23        141.01         5.95 o                         
  -7   4   5        194.73        198.01         8.30 o                         
  -6   4   5         18.44         18.32         2.75 o                         
  -5   4   5        151.31        152.45         6.11 o                         
  -4   4   5        490.83        496.88        11.27 o                         
  -3   4   5         48.18         49.36         3.68 o                         
  -2   4   5         95.73         96.90         4.71 o                         
  -1   4   5        693.51        686.87        13.08 o                         
   0   4   5        259.40        254.26         7.12 o                         
   1   4   5         79.86         72.79         7.51 o                         
   2   4   5        146.80        153.07         6.13 o                         
   3   4   5         46.89         47.14         3.67 o                         
   4   4   5        150.61        152.81         5.70 o                         
   5   4   5        328.22        338.71         9.81 o                         
   6   4   5         44.13         52.31         4.36 o                         
   7   4   5         23.34         20.19         5.23 o                         
   8   4   5         17.22         16.52         3.61 o                         
   9   4   5         51.14         55.50         4.72 o                         
  10   4   5          1.69          0.02         2.33 o                         
  11   4   5         32.09         26.55         2.87 o                         
 -12   5   5         34.59         38.72         3.39 o                         
 -11   5   5         13.30         10.63         2.64 o                         
 -10   5   5          4.63          1.29         2.14 o                         
  -9   5   5         41.60         41.03         4.33 o                         
  -8   5   5         80.33         88.88         6.53 o                         
  -7   5   5         32.73         32.82         3.05 o                         
  -6   5   5         44.86         50.60         3.53 o                         
  -5   5   5         44.75         36.85         4.82 o                         
  -4   5   5        293.15        283.83         6.52 o                         
  -3   5   5        149.93        142.18         7.53 o                         
  -2   5   5        353.35        369.53         7.92 o                         
  -1   5   5         30.27         34.58         2.84 o                         
   0   5   5          3.65          4.71         1.90 o                         
   1   5   5         63.52         61.65         4.29 o                         
   2   5   5         66.60         61.30         4.68 o                         
   3   5   5         90.15         86.78         8.37 o                         
   4   5   5         50.81         47.62         4.49 o                         
   5   5   5         17.30         13.83         3.16 o                         
   6   5   5         46.99         48.28         9.68 o                         
   7   5   5        145.59        141.55        11.44 o                         
   8   5   5        111.90        128.99        17.39 o                         
   9   5   5          1.77         -1.26         2.54 o                         
  10   5   5          1.50          1.00         2.01 o                         
 -11   6   5         44.56         49.31         3.79 o                         
 -10   6   5         25.95         27.08         3.06 o                         
  -9   6   5         37.89         40.73         3.87 o                         
  -8   6   5         86.41         79.80         6.17 o                         
  -7   6   5          9.61          6.40         2.54 o                         
  -6   6   5         12.34         14.42         3.50 o                         
  -5   6   5         42.89         42.96         4.23 o                         
  -4   6   5        302.89        245.76         9.14 o                         
  -3   6   5        163.61        170.64        13.27 o                         
  -2   6   5        231.97        225.76        11.37 o                         
  -1   6   5         12.71         10.43         3.16 o                         
   0   6   5         30.85         37.16         4.05 o                         
   1   6   5         35.64         35.94         5.51 o                         
   2   6   5         13.42          8.17         3.92 o                         
   3   6   5         21.23         17.10         5.30 o                         
   4   6   5          3.45          4.27         4.61 o                         
   5   6   5        142.49        159.94        10.74 o                         
   6   6   5         27.60         26.86         5.07 o                         
   7   6   5         13.79         13.64         4.19 o                         
   8   6   5         34.64         37.03         6.30 o                         
   9   6   5          5.88          9.52         3.93 o                         
  -9   7   5         17.65         18.78         2.54 o                         
  -8   7   5         18.53         16.34         3.43 o                         
  -7   7   5          4.84          6.47         2.34 o                         
  -6   7   5         35.57         39.60         4.08 o                         
  -5   7   5         16.23         14.85         3.13 o                         
  -4   7   5         38.88         47.69         6.94 o                         
  -3   7   5         25.98         26.19         5.89 o                         
  -2   7   5         12.41          8.84         2.80 o                         
  -1   7   5         16.27         14.91         3.10 o                         
   0   7   5          3.07          2.46         3.36 o                         
   1   7   5         53.37         44.75         5.96 o                         
   2   7   5         64.14         61.15         6.91 o                         
   3   7   5          8.93         10.76         4.45 o                         
   4   7   5         46.54         48.50         6.71 o                         
   5   7   5         10.32         16.24         4.61 o                         
   6   7   5         24.10         27.72         4.75 o                         
   7   7   5          2.63          3.30         2.78 o                         
  -6   8   5         20.50         21.06         3.26 o                         
  -5   8   5         54.40         59.77         9.42 o                         
  -4   8   5          9.03          9.04         3.14 o                         
  -3   8   5         27.53         23.41         3.91 o                         
  -2   8   5         24.71         21.36         7.71 o                         
  -1   8   5         27.29         33.69         5.93 o                         
   0   8   5         24.52         26.48         7.42 o                         
   1   8   5          6.50          7.28         3.48 o                         
   2   8   5         70.84         67.12        13.94 o                         
   3   8   5          4.61          0.54         2.92 o                         
   4   8   5         19.06         29.25         4.24 o                         
 -11  -6   6         44.71         44.07         7.27 o                         
 -10  -6   6         11.83         13.64         6.08 o                         
  -9  -6   6          5.41          9.79         6.23 o                         
  -8  -6   6         22.56         31.89         9.20 o                         
  -7  -6   6         66.13         65.44        11.72 o                         
  -6  -6   6         43.14         39.04         8.04 o                         
  -5  -6   6         16.87         15.68         7.17 o                         
  -4  -6   6         86.18         85.77        14.54 o                         
  -3  -6   6         56.23         64.69        12.61 o                         
  -2  -6   6        505.81        473.80        28.46 o                         
  -1  -6   6        208.45        188.84        19.32 o                         
   0  -6   6         17.92          9.79         8.60 o                         
   1  -6   6        222.15        207.59        20.80 o                         
   2  -6   6         40.48         35.41         9.12 o                         
   3  -6   6        164.25        153.46        14.59 o                         
   4  -6   6         41.38         25.52         9.20 o                         
   5  -6   6        116.66        124.54        16.63 o                         
   6  -6   6          9.78          8.31         7.56 o                         
   7  -6   6         84.05         80.14        11.13 o                         
   8  -6   6         25.17         12.76         6.38 o                         
 -12  -5   6         48.90         48.13         5.81 o                         
 -11  -5   6          5.11          3.27         4.67 o                         
 -10  -5   6         54.73         52.12         7.79 o                         
  -9  -5   6         78.36        104.81        22.54 o                         
  -8  -5   6         90.85         85.42         7.10 o                         
  -7  -5   6         17.89         26.17         6.76 o                         
  -6  -5   6         23.78         21.06         6.70 o                         
  -5  -5   6         20.92         22.08         4.83 o                         
  -4  -5   6        280.64        276.70        11.67 o                         
  -3  -5   6        404.33        434.14        19.77 o                         
  -2  -5   6         57.33         45.90        10.76 o                         
  -1  -5   6         32.45         31.40         8.97 o                         
   0  -5   6         36.73         31.25         7.02 o                         
   1  -5   6        111.68        117.22         8.16 o                         
   2  -5   6         50.57         59.02         6.85 o                         
   3  -5   6         49.52         40.30        10.83 o                         
   4  -5   6         60.02         59.33         8.13 o                         
   5  -5   6         45.49         54.10         9.73 o                         
   6  -5   6        102.25        108.02         8.48 o                         
   7  -5   6         50.89         53.60        17.28 o                         
   8  -5   6          0.99          5.01         3.95 o                         
   9  -5   6         29.15         33.13         6.97 o                         
  10  -5   6          0.42          1.38         2.52 o                         
 -13  -4   6          8.53          3.96         3.30 o                         
 -12  -4   6         65.68         72.27        12.47 o                         
 -11  -4   6          0.16         -2.68         3.21 o                         
 -10  -4   6         42.76         37.72         8.92 o                         
  -9  -4   6        174.93        174.88         9.65 o                         
  -8  -4   6          6.57          3.87         3.74 o                         
  -7  -4   6         95.63        113.37         8.04 o                         
  -6  -4   6         34.29         38.72         5.82 o                         
  -5  -4   6        321.05        309.50        13.34 o                         
  -4  -4   6         71.75         86.14         7.60 o                         
  -3  -4   6        244.69        262.39        17.40 o                         
  -2  -4   6        199.01        171.40        12.19 o                         
  -1  -4   6         41.53         42.29         5.52 o                         
   0  -4   6        321.31        300.34        13.08 o                         
   1  -4   6         41.95         52.40         7.06 o                         
   2  -4   6          0.98          0.01         4.34 o                         
   3  -4   6        156.84        152.14         9.10 o                         
   4  -4   6         68.90         55.53         5.70 o                         
   5  -4   6        167.45        143.20         8.52 o                         
   6  -4   6         70.31         75.88         6.89 o                         
   7  -4   6         25.86         26.04         5.31 o                         
   8  -4   6         66.71         68.12         7.55 o                         
   9  -4   6          4.84          7.78         4.26 o                         
  10  -4   6         14.87         16.94         6.38 o                         
  11  -4   6          7.93          5.59         2.99 o                         
 -14  -3   6         26.15         19.73         4.04 o                         
 -13  -3   6         31.63         44.11         6.07 o                         
 -12  -3   6         12.13          9.75         4.20 o                         
 -11  -3   6         18.44         16.52         4.26 o                         
 -10  -3   6         46.05         51.21         5.74 o                         
  -9  -3   6          9.44         13.33         3.93 o                         
  -8  -3   6         67.00         65.54         6.93 o                         
  -7  -3   6         35.24         43.77         4.86 o                         
  -6  -3   6          4.35          3.14         3.11 o                         
  -5  -3   6        682.93        727.91        25.04 o                         
  -4  -3   6         29.45         45.97         6.39 o                         
  -3  -3   6        217.79        205.23        10.56 o                         
  -2  -3   6          2.97          6.12         2.64 o                         
  -1  -3   6        205.02        211.59        12.04 o                         
   0  -3   6        255.73        256.77        11.65 o                         
   1  -3   6         83.06         88.23         7.47 o                         
   2  -3   6        584.24        629.76        22.60 o                         
   3  -3   6         24.35         18.97        12.09 o                         
   4  -3   6        284.18        280.41        10.48 o                         
   5  -3   6          2.94          2.61         2.98 o                         
   6  -3   6          0.93         -0.15         2.85 o                         
   7  -3   6        124.09        125.40         8.79 o                         
   8  -3   6        135.47        143.77        10.68 o                         
   9  -3   6         13.72         12.97         4.29 o                         
  10  -3   6         20.04         17.02         4.51 o                         
  11  -3   6          4.60          2.63         3.12 o                         
 -14  -2   6          9.85          5.43         3.35 o                         
 -13  -2   6         43.12         42.25         6.15 o                         
 -12  -2   6         28.59         27.40         4.96 o                         
 -11  -2   6         83.81         75.35         6.95 o                         
 -10  -2   6          5.68          6.23         3.37 o                         
  -9  -2   6        334.67        373.33        29.22 o                         
  -8  -2   6          9.26         10.59         3.56 o                         
  -7  -2   6        103.66        121.49        12.58 o                         
  -6  -2   6        363.07        336.26        15.82 o                         
  -5  -2   6        168.28        164.05        10.01 o                         
  -4  -2   6         96.36        109.30         7.71 o                         
  -3  -2   6         52.83         61.43         6.14 o                         
  -2  -2   6        112.42        134.35         7.92 o                         
  -1  -2   6        113.81         98.64         6.97 o                         
   0  -2   6        497.05        467.10        16.66 o                         
   1  -2   6       1453.26       1462.98        41.13 o                         
   2  -2   6         83.40         82.67         8.48 o                         
   3  -2   6        160.63        168.44        10.69 o                         
   4  -2   6         40.21         41.13         6.91 o                         
   5  -2   6         92.95         98.66         7.20 o                         
   6  -2   6         78.14         82.48         6.44 o                         
   7  -2   6         22.84         27.09         4.48 o                         
   8  -2   6         94.80         83.95         7.25 o                         
   9  -2   6         12.67         10.56         3.68 o                         
  10  -2   6         86.94         83.46         7.16 o                         
  11  -2   6          4.72          5.34         3.18 o                         
  12  -2   6         21.96         16.57         3.14 o                         
 -15  -1   6         12.88          7.05         2.48 o                         
 -14  -1   6         14.49         21.49         5.14 o                         
 -13  -1   6          6.14          9.31         3.27 o                         
 -12  -1   6         45.82         36.75         6.98 o                         
 -11  -1   6        120.39        134.36         7.86 o                         
 -10  -1   6        111.96        117.45         8.23 o                         
  -9  -1   6          4.78          8.47         3.12 o                         
  -8  -1   6         75.73         66.06         6.60 o                         
  -7  -1   6        195.15        189.79         8.61 o                         
  -6  -1   6        456.12        437.04        40.04 o                         
  -5  -1   6         80.75         64.00         6.14 o                         
  -4  -1   6        221.90        219.01        12.36 o                         
  -3  -1   6        421.51        379.63        11.51 o                         
  -2  -1   6       1912.11       1899.82        38.23 o                         
  -1  -1   6         46.55         44.98        15.78 o                         
   0  -1   6       1195.07       1181.45        25.43 o                         
   1  -1   6        242.39        215.36         8.52 o                         
   2  -1   6        388.62        354.75        11.98 o                         
   3  -1   6        263.40        262.81        11.07 o                         
   4  -1   6        579.57        590.93        19.15 o                         
   5  -1   6         41.81         26.17         3.91 o                         
   6  -1   6          1.25          1.27         2.51 o                         
   7  -1   6          5.32         10.01         3.07 o                         
   8  -1   6          4.89         -1.41         2.83 o                         
   9  -1   6         96.04         94.22         6.36 o                         
  10  -1   6          0.17          1.52         2.80 o                         
  11  -1   6         19.73         21.13         3.53 o                         
  12  -1   6          8.68         10.62         2.72 o                         
 -15   0   6         14.62         20.43         3.50 o                         
 -14   0   6          3.00         -1.24         2.59 o                         
 -13   0   6         17.90         27.62         4.12 o                         
 -12   0   6         14.85         18.50         4.39 o                         
 -11   0   6        115.59        124.82         7.00 o                         
 -10   0   6         28.80         43.63         5.44 o                         
  -9   0   6         46.37         56.98         6.04 o                         
  -8   0   6          0.90          3.33         2.19 o                         
  -7   0   6         71.38         90.17         5.58 o                         
  -6   0   6         17.39         14.27         5.59 o                         
  -5   0   6        344.77        370.08        14.04 o                         
  -4   0   6         42.92         33.45         5.95 o                         
  -3   0   6        200.80        236.51         9.11 o                         
  -2   0   6       2231.19       2163.62        39.15 o                         
  -1   0   6        153.18        176.19         7.09 o                         
   0   0   6       2553.83       2495.99        38.85 o                         
   1   0   6       1232.03       1169.96        24.61 o                         
   2   0   6        165.60        143.27         9.44 o                         
   3   0   6         38.24         42.67         6.59 o                         
   4   0   6          8.27          3.05         2.65 o                         
   5   0   6         10.03          7.19         2.68 o                         
   6   0   6         56.90         58.49         4.63 o                         
   7   0   6        104.17        111.47         6.95 o                         
   8   0   6         61.81         49.24         4.73 o                         
   9   0   6        104.53        102.57         6.43 o                         
  10   0   6          1.10          0.57         2.51 o                         
  11   0   6         20.95         17.91         3.30 o                         
  12   0   6          0.48         -1.37         1.89 o                         
 -15   1   6         14.08         13.50         4.60 o                         
 -14   1   6         14.04         18.23         5.34 o                         
 -13   1   6          3.56          4.79         3.09 o                         
 -12   1   6         44.97         43.91         4.98 o                         
 -11   1   6        128.90        134.20         9.06 o                         
 -10   1   6        119.08        129.55         7.58 o                         
  -9   1   6          5.36          5.31         2.29 o                         
  -8   1   6         79.67         69.89         4.52 o                         
  -7   1   6        195.18        187.27         6.17 o                         
  -6   1   6        490.84        479.25        15.21 o                         
  -5   1   6         73.41         64.45         6.31 o                         
  -4   1   6        231.17        237.85         8.70 o                         
  -3   1   6        399.30        378.99        10.89 o                         
  -2   1   6       1895.63       1907.21        31.07 o                         
  -1   1   6         42.68         51.44         4.06 o                         
   0   1   6       1132.94       1169.09        20.87 o                         
   1   1   6        215.14        197.01         6.49 o                         
   2   1   6        393.32        362.28        11.63 o                         
   3   1   6        262.77        290.83        10.89 o                         
   4   1   6        524.04        550.54        20.75 o                         
   5   1   6         45.42         40.92         4.20 o                         
   6   1   6          0.14         -0.80         2.87 o                         
   7   1   6          4.72          7.64         6.31 o                         
   8   1   6          3.95          2.61         2.62 o                         
   9   1   6         89.02         83.37         6.87 o                         
  10   1   6          0.20          0.76         2.53 o                         
  11   1   6         15.97         15.90         3.42 o                         
  12   1   6         10.18         11.03         4.03 o                         
 -14   2   6          8.36          2.97         3.71 o                         
 -13   2   6         42.61         38.13         4.88 o                         
 -12   2   6         25.95         19.23         9.78 o                         
 -11   2   6         89.25         88.78         6.55 o                         
 -10   2   6          7.68         11.20         2.58 o                         
  -9   2   6        314.03        372.04        10.20 o                         
  -8   2   6         10.52         10.91         2.37 o                         
  -7   2   6        117.31        128.42         5.71 o                         
  -6   2   6        367.97        350.90         8.53 o                         
  -5   2   6        169.28        165.64         7.64 o                         
  -4   2   6         90.38        106.46         5.38 o                         
  -3   2   6         50.68         72.51         5.27 o                         
  -2   2   6        131.04        134.15         4.88 o                         
  -1   2   6        125.85        103.59         5.18 o                         
   0   2   6        481.59        471.88        11.95 o                         
   1   2   6       1519.13       1563.15        26.76 o                         
   2   2   6         78.90         75.22         5.73 o                         
   3   2   6        169.58        188.54         8.61 o                         
   4   2   6         41.08         46.10         4.12 o                         
   5   2   6         89.82        102.71         5.49 o                         
   6   2   6         79.85         78.16         5.21 o                         
   7   2   6         20.69         16.06         3.44 o                         
   8   2   6         97.91         82.90         5.49 o                         
   9   2   6         13.43         13.30         3.58 o                         
  10   2   6         97.06         93.25         5.78 o                         
  11   2   6          4.71          6.40         3.18 o                         
  12   2   6         22.75         22.35         4.03 o                         
 -14   3   6         27.02         23.14         4.75 o                         
 -12   3   6         15.25         28.03         6.53 o                         
 -11   3   6         19.11         26.15         5.66 o                         
 -10   3   6         52.16         55.86         5.39 o                         
  -9   3   6          8.34          5.89         2.36 o                         
  -8   3   6         74.53         69.93         9.45 o                         
  -7   3   6         41.32         44.07         3.79 o                         
  -6   3   6          8.62         10.28         2.51 o                         
  -5   3   6        702.37        726.21        11.87 o                         
  -4   3   6         26.16         34.32         3.60 o                         
  -3   3   6        224.44        212.95         7.25 o                         
  -2   3   6          2.92          3.59         2.55 o                         
  -1   3   6        214.39        219.44         8.67 o                         
   0   3   6        256.57        247.90         9.34 o                         
   1   3   6         88.07         98.69         8.68 o                         
   2   3   6        618.19        640.76        13.30 o                         
   3   3   6         25.82         16.87         2.67 o                         
   4   3   6        292.70        290.23         8.10 o                         
   5   3   6          3.67          4.60         2.94 o                         
   6   3   6          1.58          5.05         3.16 o                         
   7   3   6        128.45        122.76         7.44 o                         
   8   3   6        137.04        162.81         9.23 o                         
   9   3   6         14.90         13.50         3.55 o                         
  10   3   6         20.69         22.63         3.58 o                         
  11   3   6          4.26          4.10         2.25 o                         
 -13   4   6         10.35          8.74         2.62 o                         
 -12   4   6         64.36         85.31         8.46 o                         
 -11   4   6          0.45          2.80         4.27 o                         
 -10   4   6         43.95         39.06         7.62 o                         
  -9   4   6        187.76        185.70         7.08 o                         
  -8   4   6          6.70          6.96         3.65 o                         
  -7   4   6        104.58        108.29         4.96 o                         
  -6   4   6         32.41         38.61         3.43 o                         
  -5   4   6        323.91        332.42         8.06 o                         
  -4   4   6         87.32         94.23         7.05 o                         
  -3   4   6        249.33        262.87         8.62 o                         
  -2   4   6        177.35        142.37        10.66 o                         
  -1   4   6         42.87         51.53         3.89 o                         
   0   4   6        311.53        285.77         8.64 o                         
   1   4   6         32.57         35.66         3.35 o                         
   2   4   6          1.85          2.95         2.15 o                         
   3   4   6        173.27        171.37         5.65 o                         
   4   4   6         70.10         59.53         5.49 o                         
   5   4   6        147.56        135.22         6.07 o                         
   6   4   6         78.80         87.01         5.51 o                         
   7   4   6         21.53         23.66         3.69 o                         
   8   4   6         75.39         75.87         5.78 o                         
   9   4   6          4.19          4.50         2.47 o                         
  10   4   6         11.40         10.79         2.35 o                         
  11   4   6          8.85         10.04         3.38 o                         
 -12   5   6         52.39         50.18         5.70 o                         
 -11   5   6          4.52          6.91         2.98 o                         
 -10   5   6         46.79         51.86         4.35 o                         
  -9   5   6         76.34         87.96         4.37 o                         
  -8   5   6         86.10         67.03         5.32 o                         
  -7   5   6         18.03         19.75         2.51 o                         
  -6   5   6         32.05         34.42         3.29 o                         
  -5   5   6         29.76         28.54         4.56 o                         
  -4   5   6        289.17        301.21         8.59 o                         
  -3   5   6        409.02        419.91         9.72 o                         
  -2   5   6         57.72         61.42         5.02 o                         
  -1   5   6         34.18         34.25         3.32 o                         
   0   5   6         43.73         47.75         6.13 o                         
   1   5   6        106.05        111.71         5.43 o                         
   2   5   6         45.21         39.32         5.76 o                         
   3   5   6         46.53         30.35         5.87 o                         
   4   5   6         74.32         68.90         8.63 o                         
   5   5   6         41.78         43.17         7.18 o                         
   6   5   6        101.64        111.28        12.34 o                         
   7   5   6         51.98         43.51         6.34 o                         
   8   5   6          1.46          0.01         2.28 o                         
   9   5   6         31.78         30.93         3.27 o                         
  10   5   6          0.30         -0.05         2.83 o                         
 -11   6   6         45.29         42.13         8.83 o                         
 -10   6   6         14.29         11.82         2.80 o                         
  -9   6   6          9.14          9.57         2.45 o                         
  -8   6   6         23.90         32.09         3.50 o                         
  -7   6   6         65.21         64.19         4.48 o                         
  -6   6   6         36.27         37.66         5.62 o                         
  -5   6   6         19.31         28.21         5.47 o                         
  -4   6   6         96.68         98.39         6.88 o                         
  -3   6   6         57.03         59.77         6.46 o                         
  -2   6   6        491.45        440.23        15.57 o                         
  -1   6   6        207.39        200.95        10.16 o                         
   0   6   6         11.54         14.61         4.19 o                         
   1   6   6        221.36        213.24        10.59 o                         
   2   6   6         40.97         57.94        10.61 o                         
   3   6   6        171.04        193.85        10.67 o                         
   4   6   6         39.77         33.53         6.06 o                         
   5   6   6        107.35        131.12         9.94 o                         
   6   6   6         12.80         12.99         4.35 o                         
   7   6   6         88.21        115.47        10.54 o                         
   8   6   6         24.19         24.57         4.38 o                         
  -9   7   6         23.32         24.77         3.71 o                         
  -8   7   6         47.69         42.67         8.61 o                         
  -7   7   6          8.91         10.53         7.12 o                         
  -6   7   6         18.10         14.46         3.70 o                         
  -5   7   6          1.54          2.25         2.99 o                         
  -4   7   6         41.04         31.36         9.57 o                         
  -3   7   6        100.65        111.74        23.82 o                         
  -2   7   6         63.11         63.58         7.00 o                         
  -1   7   6         35.60         34.52        10.75 o                         
   0   7   6         27.80         21.03         4.31 o                         
   1   7   6        112.26        125.16         9.24 o                         
   2   7   6         59.36         61.89         7.18 o                         
   3   7   6          2.74          3.03         5.12 o                         
   4   7   6          0.34         -2.14         2.74 o                         
   5   7   6         34.15         34.41         4.85 o                         
   6   7   6         65.19         68.75         8.01 o                         
  -5   8   6          5.17          4.42         2.41 o                         
  -4   8   6         24.36         27.00         3.91 o                         
  -3   8   6          4.56          1.52         2.71 o                         
  -2   8   6         38.43         37.42         4.65 o                         
  -1   8   6          8.09          5.58         3.17 o                         
   0   8   6         36.58         42.77         5.21 o                         
   1   8   6         93.66         99.40         6.91 o                         
   2   8   6          0.46          0.65         2.71 o                         
   3   8   6         29.74         24.57         3.81 o                         
 -10  -6   7          5.09          0.89         4.30 o                         
  -9  -6   7         22.00         27.14         7.56 o                         
  -8  -6   7         13.43          8.31         9.20 o                         
  -7  -6   7         23.35         16.32         9.34 o                         
  -5  -6   7        137.51        137.60        13.84 o                         
  -4  -6   7        657.61        643.95        25.58 o                         
  -3  -6   7         62.79         84.31        11.95 o                         
  -2  -6   7         43.80         40.38         8.50 o                         
  -1  -6   7         41.65         22.14         7.54 o                         
   0  -6   7          4.18          6.82         6.66 o                         
   1  -6   7         66.66         72.77        10.68 o                         
   2  -6   7         49.15         38.85        10.10 o                         
   3  -6   7          7.32          1.04         7.12 o                         
   5  -6   7          4.99         -2.52         7.12 o                         
   6  -6   7         30.36         20.03         7.57 o                         
   7  -6   7         22.51         21.06         6.38 o                         
 -12  -5   7         40.95         39.80         5.06 o                         
 -11  -5   7          4.72          3.04         4.89 o                         
 -10  -5   7          3.41         -2.41         3.17 o                         
  -9  -5   7        117.32        116.41        19.60 o                         
  -8  -5   7          7.25         10.02         4.09 o                         
  -7  -5   7        142.73        151.22        16.04 o                         
  -6  -5   7        189.78        200.10        10.85 o                         
  -5  -5   7         91.28         69.84         8.16 o                         
  -4  -5   7         86.48         85.38         7.63 o                         
  -3  -5   7         98.40        114.44         9.43 o                         
  -2  -5   7        250.09        245.57        15.32 o                         
  -1  -5   7         51.21         62.91         9.65 o                         
   0  -5   7         84.97         63.48        17.95 o                         
   1  -5   7          0.09          0.57         4.06 o                         
   2  -5   7        153.16        170.15        11.58 o                         
   3  -5   7        163.86        152.16        10.74 o                         
   4  -5   7         25.18         25.33         6.08 o                         
   5  -5   7          6.28         -0.33         4.15 o                         
   6  -5   7         61.71         62.83         7.88 o                         
   7  -5   7         37.56         37.11         6.97 o                         
   8  -5   7         64.77         61.13         6.95 o                         
   9  -5   7          4.12          3.96         3.17 o                         
 -13  -4   7          2.69          4.46         2.98 o                         
 -12  -4   7          2.79          0.54         3.29 o                         
 -11  -4   7          4.21          2.54         3.87 o                         
 -10  -4   7         27.98         36.98         5.77 o                         
  -9  -4   7         46.79         34.41         5.10 o                         
  -8  -4   7        146.17        147.12        15.16 o                         
  -7  -4   7        210.13        198.04        11.54 o                         
  -6  -4   7         77.19         84.99         7.24 o                         
  -5  -4   7        306.68        313.38        13.05 o                         
  -4  -4   7        163.78        150.66        12.20 o                         
  -3  -4   7        303.16        286.81        11.80 o                         
  -2  -4   7        180.11        168.58         9.43 o                         
  -1  -4   7         17.78         17.67         4.01 o                         
   0  -4   7         10.23          9.78         3.83 o                         
   1  -4   7        285.41        297.68        12.57 o                         
   2  -4   7        266.29        263.27        23.34 o                         
   3  -4   7         33.94         56.73         6.14 o                         
   4  -4   7        111.31        103.72         7.90 o                         
   5  -4   7         18.14         15.68         4.60 o                         
   6  -4   7        240.66        277.78        11.76 o                         
   7  -4   7         44.62         42.33         5.62 o                         
   8  -4   7         53.97         57.64         7.34 o                         
   9  -4   7          8.02         10.90         4.13 o                         
  10  -4   7         24.93         17.63         3.99 o                         
 -14  -3   7         59.20         73.06        12.09 o                         
 -13  -3   7          6.30          3.57         3.53 o                         
 -12  -3   7         16.57         19.60         6.90 o                         
 -11  -3   7          3.88          2.62         3.08 o                         
 -10  -3   7        151.20        156.03        15.20 o                         
  -9  -3   7         37.07         44.61         5.77 o                         
  -8  -3   7         38.93         34.67         6.02 o                         
  -7  -3   7        383.01        413.22        13.17 o                         
  -6  -3   7        161.19        177.73        10.12 o                         
  -5  -3   7        117.54        138.77        15.37 o                         
  -4  -3   7         25.90         35.14         5.26 o                         
  -3  -3   7        213.60        221.84        11.60 o                         
  -2  -3   7        167.63        181.91        10.47 o                         
  -1  -3   7         97.77         94.99         7.55 o                         
   0  -3   7        367.83        391.89        16.53 o                         
   1  -3   7        230.59        222.46         9.92 o                         
   2  -3   7          6.67          6.62         6.97 o                         
   3  -3   7         28.92         29.35         4.54 o                         
   4  -3   7         23.89         23.52         4.24 o                         
   5  -3   7         98.05        105.29         8.59 o                         
   6  -3   7         43.77         61.32         7.48 o                         
   7  -3   7          8.95          9.32         3.87 o                         
   8  -3   7          4.00          0.16         3.16 o                         
   9  -3   7          0.76          3.68         3.73 o                         
  10  -3   7        141.62        117.27        14.26 o                         
  11  -3   7         23.56         25.66         4.38 o                         
 -14  -2   7         24.11         24.07         4.54 o                         
 -13  -2   7         19.03         17.48         4.75 o                         
 -12  -2   7         17.91          9.73         4.52 o                         
 -11  -2   7        224.36        243.26        10.98 o                         
 -10  -2   7         78.11         74.62         6.87 o                         
  -9  -2   7         84.56         77.12         6.59 o                         
  -8  -2   7         39.10         33.66         5.14 o                         
  -7  -2   7        156.06        135.31         7.70 o                         
  -6  -2   7        562.49        565.96        18.80 o                         
  -5  -2   7        129.62        139.03         9.50 o                         
  -4  -2   7         91.46         93.25         8.27 o                         
  -3  -2   7        301.08        309.31        13.16 o                         
  -2  -2   7         93.43         82.59         8.29 o                         
  -1  -2   7        535.52        548.40        19.73 o                         
   0  -2   7          3.35          7.86         3.50 o                         
   1  -2   7        495.33        495.39        18.56 o                         
   2  -2   7          0.07         -1.46         2.77 o                         
   3  -2   7        555.54        556.87        17.76 o                         
   4  -2   7         32.18         32.68         4.24 o                         
   5  -2   7         35.22         43.30         4.83 o                         
   6  -2   7        100.53         90.54         6.87 o                         
   7  -2   7         51.05         44.79         5.22 o                         
   8  -2   7          3.76          2.55         3.21 o                         
   9  -2   7          7.00          3.87         3.27 o                         
  10  -2   7          0.31         -0.09         2.74 o                         
  11  -2   7          9.86          9.43         3.14 o                         
 -15  -1   7          0.65          1.39         2.05 o                         
 -14  -1   7         50.47         43.72         7.22 o                         
 -13  -1   7          3.06          3.95         3.06 o                         
 -12  -1   7        355.41        377.08        11.67 o                         
 -11  -1   7          6.21          9.78         3.12 o                         
 -10  -1   7         17.54         14.15         3.44 o                         
  -9  -1   7        244.72        224.92        12.20 o                         
  -8  -1   7        108.02        105.09        10.46 o                         
  -7  -1   7        233.96        241.91        10.00 o                         
  -6  -1   7        133.60        136.29         9.41 o                         
  -5  -1   7         75.40         95.97         8.51 o                         
  -4  -1   7        117.83        135.12        10.99 o                         
  -3  -1   7         93.76         61.31        13.59 o                         
  -2  -1   7       5044.00       5285.24       232.97 o                         
  -1  -1   7        494.10        465.29        14.47 o                         
   0  -1   7        472.23        456.73        14.43 o                         
   1  -1   7         94.17        102.25        10.49 o                         
   2  -1   7        112.89        102.53         8.55 o                         
   3  -1   7        329.55        349.93        13.86 o                         
   4  -1   7         47.55         58.33         5.26 o                         
   5  -1   7        327.85        333.13         9.53 o                         
   6  -1   7        124.78        105.03         6.17 o                         
   7  -1   7         31.90         40.54         4.38 o                         
   8  -1   7        113.14        106.98         6.33 o                         
   9  -1   7         81.12         84.95         8.74 o                         
  10  -1   7          9.88          9.13         3.15 o                         
  11  -1   7          6.85          0.93         3.05 o                         
  12  -1   7          2.86          1.34         1.87 o                         
 -15   0   7         49.10         37.78         4.60 o                         
 -14   0   7          2.51          1.37         2.67 o                         
 -13   0   7          0.34          1.66         2.68 o                         
 -12   0   7          3.20          2.44         2.56 o                         
 -11   0   7         97.78        104.30         6.56 o                         
 -10   0   7        256.47        291.42         9.94 o                         
  -9   0   7         32.68         31.69         3.67 o                         
  -8   0   7          0.52          1.16         1.97 o                         
  -7   0   7        499.06        494.13        14.61 o                         
  -6   0   7        438.58        404.24        13.87 o                         
  -5   0   7         74.56         68.32         6.55 o                         
  -4   0   7        208.31        161.74         7.73 o                         
  -3   0   7       1598.99       1879.22        36.81 o                         
  -2   0   7       3016.52       3425.28        58.29 o                         
  -1   0   7       1054.14        972.37        20.11 o                         
   0   0   7       2584.25       2836.56        59.97 o                         
   1   0   7          1.02          7.00         2.92 o                         
   2   0   7         24.71         24.95         4.18 o                         
   3   0   7         38.55         37.99         9.08 o                         
   4   0   7        632.46        604.90        13.05 o                         
   5   0   7         10.79          9.66         2.55 o                         
   6   0   7        146.96        162.41         6.84 o                         
   7   0   7          9.35          6.41         2.86 o                         
   8   0   7          3.44          2.06         2.67 o                         
   9   0   7        178.79        200.64         8.48 o                         
  10   0   7         71.92         74.16         5.37 o                         
  11   0   7         58.15         66.82         6.06 o                         
  12   0   7          0.02         -0.55         2.00 o                         
 -15   1   7          0.33         -0.30         2.97 o                         
 -14   1   7         47.70         42.48         6.45 o                         
 -13   1   7          3.13          2.90         3.07 o                         
 -12   1   7        351.61        349.25        17.07 o                         
 -11   1   7          3.90          8.25         5.14 o                         
 -10   1   7         12.64          7.71         2.93 o                         
  -9   1   7        262.93        257.63         8.52 o                         
  -8   1   7        103.34        116.73         5.13 o                         
  -7   1   7        216.82        217.86         6.73 o                         
  -6   1   7        141.55        157.57         7.51 o                         
  -5   1   7         55.62         78.14         7.57 o                         
  -4   1   7        108.90        130.46         7.51 o                         
  -3   1   7         80.82         58.18         4.79 o                         
  -2   1   7       5032.46       5294.58        87.49 o                         
  -1   1   7        501.95        500.11        11.75 o                         
   0   1   7        535.27        545.21        12.21 o                         
   1   1   7        100.43        104.90         7.82 o                         
   2   1   7        126.33        120.86         7.88 o                         
   3   1   7        345.16        368.15        13.37 o                         
   4   1   7         51.41         60.23         4.41 o                         
   5   1   7        347.32        361.07         9.33 o                         
   6   1   7        123.36        112.86         9.06 o                         
   7   1   7         25.35         28.11         3.74 o                         
   8   1   7        112.46        104.37         7.93 o                         
   9   1   7         81.19         82.80         5.69 o                         
  10   1   7          9.70         11.84         3.32 o                         
  11   1   7          6.43          7.85         2.90 o                         
  12   1   7          4.28          4.49         2.85 o                         
 -14   2   7         22.62         24.33         5.34 o                         
 -13   2   7         17.43         15.62         4.20 o                         
 -12   2   7         16.16         11.35        21.27 o                         
 -11   2   7        229.16        215.31        19.05 o                         
 -10   2   7         73.62         77.18         4.89 o                         
  -9   2   7         82.23         88.58         4.75 o                         
  -8   2   7         36.62         33.16         3.17 o                         
  -7   2   7        156.25        148.81         5.18 o                         
  -6   2   7        544.96        555.41        12.02 o                         
  -5   2   7        117.21        124.34         5.09 o                         
  -4   2   7         76.97         83.67         5.59 o                         
  -3   2   7        258.10        263.44         9.72 o                         
  -2   2   7         85.30         71.90         5.34 o                         
  -1   2   7        556.16        590.78        15.20 o                         
   0   2   7          2.75          1.96         2.29 o                         
   1   2   7        467.16        464.95        12.05 o                         
   2   2   7          0.63          3.33         2.25 o                         
   3   2   7        529.21        545.59        12.98 o                         
   4   2   7         35.72         35.73         4.82 o                         
   5   2   7         34.65         37.41         3.86 o                         
   6   2   7        100.48         92.82         5.68 o                         
   7   2   7         55.48         43.13         5.34 o                         
   8   2   7          5.95          3.34         2.90 o                         
   9   2   7          5.00          2.67         4.13 o                         
  10   2   7          0.44         -0.79         2.35 o                         
  11   2   7         11.89         10.57         3.74 o                         
 -14   3   7         64.37         70.94         6.98 o                         
 -13   3   7          7.03          3.86         4.15 o                         
 -12   3   7         21.87         25.36         6.38 o                         
 -11   3   7          2.46          3.12        16.84 o                         
 -10   3   7        160.21        171.13         7.08 o                         
  -9   3   7         36.72         46.79         4.23 o                         
  -8   3   7         40.02         40.00         3.48 o                         
  -7   3   7        381.50        386.37         9.08 o                         
  -6   3   7        154.66        170.54         5.81 o                         
  -5   3   7        101.72        101.57         8.40 o                         
  -4   3   7         21.35         22.60         4.99 o                         
  -3   3   7        215.74        217.43         7.77 o                         
  -2   3   7        179.79        184.30         6.30 o                         
  -1   3   7         99.80         95.89         8.08 o                         
   0   3   7        391.19        415.39         9.82 o                         
   1   3   7        215.37        210.98         6.56 o                         
   2   3   7          3.77          8.14         3.32 o                         
   3   3   7         26.72         26.58         2.92 o                         
   4   3   7         26.44         28.31         3.77 o                         
   5   3   7         92.52        107.49         6.13 o                         
   6   3   7         41.95         50.80         5.22 o                         
   7   3   7          6.21          1.80         2.54 o                         
   8   3   7          2.84          1.76         3.65 o                         
   9   3   7          1.11         -0.16         2.50 o                         
  10   3   7        139.35        155.56         7.42 o                         
  11   3   7         24.88         25.72         3.55 o                         
 -13   4   7          4.61          3.21         2.44 o                         
 -12   4   7          2.96         -1.02         2.52 o                         
 -11   4   7          3.16         -0.25         2.30 o                         
 -10   4   7         24.63         27.14         4.51 o                         
  -9   4   7         50.41         48.07         4.08 o                         
  -8   4   7        138.06        148.76         6.28 o                         
  -7   4   7        211.95        191.17         6.40 o                         
  -6   4   7         85.63         91.69         5.08 o                         
  -5   4   7        292.03        300.10         8.48 o                         
  -4   4   7        147.42        133.43         5.59 o                         
  -3   4   7        297.45        278.46         8.20 o                         
  -2   4   7        171.45        169.37         6.30 o                         
  -1   4   7         19.62         19.43         2.95 o                         
   0   4   7          9.47          7.32         2.36 o                         
   1   4   7        303.69        302.00         8.40 o                         
   2   4   7        248.23        227.72         9.61 o                         
   3   4   7         34.15         46.66         3.73 o                         
   4   4   7        121.77        115.72         5.92 o                         
   5   4   7         16.69         12.51         3.35 o                         
   6   4   7        248.38        252.04         8.23 o                         
   7   4   7         40.25         37.98         6.41 o                         
   8   4   7         49.32         48.02         4.03 o                         
   9   4   7          8.27          6.25         2.26 o                         
  10   4   7         23.53         21.60         3.32 o                         
 -12   5   7         35.12         37.89         4.06 o                         
 -11   5   7          5.81          8.46         2.29 o                         
 -10   5   7          4.40          2.92         2.08 o                         
  -9   5   7        104.95        104.38         5.06 o                         
  -8   5   7          6.17          5.61         2.14 o                         
  -7   5   7        149.45        153.72         5.71 o                         
  -6   5   7        180.99        180.94         9.54 o                         
  -5   5   7         74.33         57.14         5.86 o                         
  -4   5   7        100.18        101.05         8.41 o                         
  -3   5   7         87.64         98.87         7.99 o                         
  -2   5   7        259.77        252.80         7.66 o                         
  -1   5   7         51.01         52.66         5.68 o                         
   0   5   7         74.11         74.07         5.78 o                         
   1   5   7          0.12          1.30         2.22 o                         
   2   5   7        139.14        141.35         7.61 o                         
   3   5   7        176.71        181.36         8.78 o                         
   4   5   7         29.06         27.43         8.82 o                         
   5   5   7          3.05          3.59         2.57 o                         
   6   5   7         63.62         62.50         5.39 o                         
   7   5   7         44.37         47.83         4.58 o                         
   8   5   7         63.31         60.99         5.32 o                         
   9   5   7          3.00          2.99         2.00 o                         
 -10   6   7          4.79          6.09         2.37 o                         
  -9   6   7         23.54         24.19         6.12 o                         
  -8   6   7         16.92         11.70         2.76 o                         
  -7   6   7         22.20         26.33         4.64 o                         
  -6   6   7         29.30         30.33         4.73 o                         
  -5   6   7        130.09        118.62         7.98 o                         
  -4   6   7        655.48        634.57        46.56 o                         
  -3   6   7         59.76         70.16        11.01 o                         
  -2   6   7         41.09         31.92         5.09 o                         
  -1   6   7         45.81         40.49         5.37 o                         
   0   6   7          3.73          2.72         3.51 o                         
   1   6   7         74.93         90.98        15.95 o                         
   2   6   7         44.63         52.47         6.33 o                         
   3   6   7          6.50          7.87         4.24 o                         
   4   6   7         49.20         59.04         6.91 o                         
   5   6   7          5.54          3.33         4.60 o                         
   6   6   7         31.14         37.70         5.27 o                         
   7   6   7         19.76         26.14         4.28 o                         
  -8   7   7         10.33          9.25         2.45 o                         
  -7   7   7         85.79         76.81        10.53 o                         
  -6   7   7         20.91         17.34         3.54 o                         
  -5   7   7         21.22         26.30         4.34 o                         
  -4   7   7         20.29         13.65         4.23 o                         
  -3   7   7        179.90        174.25         9.64 o                         
  -2   7   7         91.99         95.35        15.65 o                         
  -1   7   7          3.70          1.89         5.19 o                         
   0   7   7        111.41        129.79         9.14 o                         
   1   7   7         47.09         61.28        11.79 o                         
   2   7   7         91.28        102.84        23.44 o                         
   3   7   7         42.41         42.20         6.38 o                         
   4   7   7          1.85          0.60         3.05 o                         
   5   7   7          0.69          3.50         2.96 o                         
  -5   8   7         63.90         74.79         5.49 o                         
  -4   8   7         10.18          7.57         3.11 o                         
  -3   8   7          3.20          5.06         2.60 o                         
  -2   8   7          8.90         11.08         3.05 o                         
  -1   8   7         18.35         21.34         6.01 o                         
   0   8   7         30.07         30.72         5.27 o                         
   1   8   7         19.73         21.92         8.16 o                         
   2   8   7         16.92         20.46         5.78 o                         
  -7  -7   8         32.23         19.73         8.16 o                         
  -6  -7   8        156.99        118.38        13.81 o                         
   3  -7   8         36.69         24.18         8.46 o                         
   4  -7   8         64.20         47.94        12.17 o                         
 -10  -6   8          3.65          5.64         5.19 o                         
  -9  -6   8         58.52         56.98         9.50 o                         
  -8  -6   8         43.57         29.67         8.75 o                         
  -7  -6   8         94.10         80.58        13.36 o                         
  -5  -6   8         16.27         32.04        10.53 o                         
  -4  -6   8         44.55         47.38        11.13 o                         
  -3  -6   8        192.98        186.54        14.91 o                         
  -2  -6   8        471.17        446.39        30.09 o                         
  -1  -6   8          6.65          4.15         8.45 o                         
   0  -6   8         18.96         14.24         9.57 o                         
   1  -6   8        108.44         91.84        30.94 o                         
   2  -6   8        101.62         96.62        15.59 o                         
   3  -6   8         45.11         32.05        10.39 o                         
   4  -6   8         15.99         13.05         8.45 o                         
   5  -6   8          3.58          4.30         6.08 o                         
   6  -6   8         18.32         13.35         6.67 o                         
 -12  -5   8         11.86         12.51         3.48 o                         
 -11  -5   8         90.06         83.84        10.61 o                         
 -10  -5   8         28.84         17.87         6.45 o                         
  -9  -5   8        224.19        215.10        13.21 o                         
  -8  -5   8         25.98         16.74         4.95 o                         
  -7  -5   8          3.05          2.80         5.13 o                         
  -6  -5   8         12.99          8.23         4.73 o                         
  -5  -5   8         51.36         54.29         6.93 o                         
  -4  -5   8        253.56        241.91        12.88 o                         
  -3  -5   8          4.59          7.38         5.18 o                         
  -2  -5   8         14.08          8.13         4.62 o                         
  -1  -5   8         12.74         12.96         4.83 o                         
   0  -5   8        150.54        141.66        17.97 o                         
   1  -5   8        236.98        276.93        26.16 o                         
   2  -5   8        173.08        183.87        11.39 o                         
   3  -5   8          0.05         -1.26         4.60 o                         
   4  -5   8         60.20         57.75         6.97 o                         
   5  -5   8          0.86         -1.04         3.98 o                         
   6  -5   8        148.36        160.39        10.76 o                         
   7  -5   8         24.87         25.64         5.45 o                         
   8  -5   8          9.49          6.95         3.88 o                         
 -13  -4   8         15.36         21.25         4.19 o                         
 -12  -4   8         25.20         24.75         4.85 o                         
 -11  -4   8          3.34          4.00         3.45 o                         
 -10  -4   8        163.86        149.96        11.30 o                         
  -9  -4   8        321.53        338.26        23.93 o                         
  -8  -4   8        131.94        126.15         9.42 o                         
  -7  -4   8        111.89        113.38         9.58 o                         
  -6  -4   8         66.45         66.14         8.06 o                         
  -5  -4   8         23.42         25.10         5.33 o                         
  -4  -4   8        101.87         95.22         8.51 o                         
  -3  -4   8        108.80        113.63         8.26 o                         
  -2  -4   8         96.89         89.53         8.17 o                         
  -1  -4   8         92.72         86.99         7.42 o                         
   0  -4   8        535.14        537.59        17.75 o                         
   1  -4   8         76.01         73.22         7.31 o                         
   2  -4   8        368.46        366.52        14.64 o                         
   3  -4   8        150.46        172.78         8.78 o                         
   4  -4   8        123.95        135.15         8.93 o                         
   5  -4   8          1.73          4.32         3.49 o                         
   6  -4   8         35.16         36.65         6.21 o                         
   7  -4   8         10.02         11.23         5.26 o                         
   8  -4   8         24.36         25.03         5.64 o                         
   9  -4   8          7.91         11.99         3.81 o                         
 -14  -3   8          5.14          7.56         2.83 o                         
 -13  -3   8         10.24         11.21         3.91 o                         
 -12  -3   8          3.99          5.35         3.91 o                         
 -11  -3   8         38.79         33.48         5.99 o                         
 -10  -3   8         16.32         10.30         5.21 o                         
  -9  -3   8         89.55         86.68         7.28 o                         
  -8  -3   8        159.30        161.87         8.87 o                         
  -7  -3   8        202.82        213.37        10.79 o                         
  -6  -3   8         82.88         87.63         6.83 o                         
  -5  -3   8        348.71        372.01        14.44 o                         
  -4  -3   8        571.91        609.98        23.76 o                         
  -3  -3   8        146.16        186.35        10.54 o                         
  -2  -3   8         38.50         55.61         7.24 o                         
  -1  -3   8         46.20         50.16         7.42 o                         
   0  -3   8        210.80        214.11        10.39 o                         
   1  -3   8        274.90        273.15        10.28 o                         
   2  -3   8         34.64         45.30         4.99 o                         
   3  -3   8         38.63         38.20         4.91 o                         
   4  -3   8         24.22         24.77         7.13 o                         
   5  -3   8         16.08         16.43         4.98 o                         
   6  -3   8          6.46          1.72         3.24 o                         
   7  -3   8         54.94         65.26         6.51 o                         
   8  -3   8         31.75         36.43         5.45 o                         
   9  -3   8          4.15          2.27         3.41 o                         
  10  -3   8         31.65         19.46         6.06 o                         
 -14  -2   8         20.76         15.43         6.16 o                         
 -13  -2   8          3.00          1.35         3.27 o                         
 -12  -2   8         58.21         49.33         6.71 o                         
 -11  -2   8        138.24        172.12        23.36 o                         
 -10  -2   8         36.22         42.91         5.42 o                         
  -9  -2   8        115.66        116.95         8.01 o                         
  -8  -2   8         66.64         62.76         6.41 o                         
  -7  -2   8         42.35         53.73         5.49 o                         
  -6  -2   8         14.65         14.93         3.39 o                         
  -5  -2   8        400.72        402.90        12.62 o                         
  -4  -2   8        387.36        406.51        21.86 o                         
  -3  -2   8         66.32         72.48         7.93 o                         
  -2  -2   8         61.08         58.83         7.12 o                         
  -1  -2   8        258.32        275.01        13.60 o                         
   0  -2   8         14.38         18.34         4.55 o                         
   1  -2   8        161.61        154.38         8.69 o                         
   2  -2   8         42.31         45.34         5.34 o                         
   3  -2   8        224.31        213.04         8.23 o                         
   4  -2   8        155.89        146.85         8.41 o                         
   5  -2   8        241.00        230.47         9.19 o                         
   6  -2   8         11.70          8.63         4.21 o                         
   7  -2   8         56.65         55.03         5.62 o                         
   8  -2   8         15.92          9.03         3.50 o                         
   9  -2   8        113.32        111.88         7.81 o                         
  10  -2   8         30.62         21.77         4.54 o                         
  11  -2   8          1.80          2.93         2.27 o                         
 -14  -1   8         48.57         49.85         4.71 o                         
 -13  -1   8         36.08         29.42         5.64 o                         
 -12  -1   8         44.28         40.78         4.63 o                         
 -11  -1   8        408.81        420.43        12.62 o                         
 -10  -1   8        150.23        153.10         8.41 o                         
  -9  -1   8         46.36         43.47         5.96 o                         
  -8  -1   8        137.44        134.31         7.32 o                         
  -7  -1   8        144.99        152.68         8.03 o                         
  -6  -1   8        423.38        491.01        23.16 o                         
  -5  -1   8        573.99        622.58        21.09 o                         
  -4  -1   8        260.31        240.85        10.82 o                         
  -3  -1   8        989.78       1061.01        31.94 o                         
  -2  -1   8        401.69        421.06        14.53 o                         
  -1  -1   8       1714.52       1853.17        46.48 o                         
   0  -1   8        656.45        806.34        23.89 o                         
   1  -1   8        571.97        580.36        21.80 o                         
   2  -1   8        376.67        356.94        11.20 o                         
   3  -1   8       1042.32       1054.95        21.41 o                         
   4  -1   8         42.38         45.43         5.94 o                         
   5  -1   8         59.41         64.89         5.06 o                         
   6  -1   8         79.66         75.90         5.88 o                         
   7  -1   8         44.73         39.19         4.61 o                         
   8  -1   8          6.57          6.74         3.15 o                         
   9  -1   8         74.74         72.06         5.72 o                         
  10  -1   8         13.45         15.78         5.82 o                         
  11  -1   8         10.79         10.41         2.56 o                         
 -15   0   8         52.24         44.52         6.08 o                         
 -14   0   8         45.48         37.21         3.88 o                         
 -13   0   8          1.95         -1.47         2.38 o                         
 -12   0   8        117.15        105.03         7.73 o                         
 -11   0   8         40.31         36.03         4.37 o                         
 -10   0   8          0.51          1.92         2.75 o                         
  -9   0   8         12.46         15.81         3.49 o                         
  -8   0   8          2.53          4.50         2.33 o                         
  -7   0   8          0.53          2.64         3.98 o                         
  -6   0   8         14.56         31.37         3.72 o                         
  -5   0   8       1201.86       1150.41        27.00 o                         
  -4   0   8          2.62         14.73         3.95 o                         
  -3   0   8        503.94        575.85        16.43 o                         
  -2   0   8       1662.36       1881.06        32.59 o                         
  -1   0   8       4743.62       5229.27        78.72 o                         
   0   0   8        538.39        573.15        16.70 o                         
   1   0   8        135.64        142.52         8.56 o                         
   2   0   8          3.94          4.55         2.82 o                         
   3   0   8         97.13        107.40         5.84 o                         
   4   0   8        124.99        130.55         6.26 o                         
   5   0   8         21.04         19.20         6.13 o                         
   6   0   8         10.08         13.19         3.25 o                         
   7   0   8          4.15          6.14         2.96 o                         
   8   0   8         10.12          7.69         4.05 o                         
   9   0   8        130.89        122.07         6.98 o                         
  10   0   8          0.06          2.93         2.69 o                         
  11   0   8          3.19          1.01         2.10 o                         
 -14   1   8         49.81         54.81         8.23 o                         
 -13   1   8         38.07         36.00         6.45 o                         
 -12   1   8         44.97         38.57         4.49 o                         
 -11   1   8        429.79        421.01        24.02 o                         
 -10   1   8        153.29        155.66        10.70 o                         
  -9   1   8         54.06         55.08         6.24 o                         
  -8   1   8        132.45        138.09         6.31 o                         
  -7   1   8        136.44        150.71         8.15 o                         
  -6   1   8        422.06        470.99        14.59 o                         
  -5   1   8        573.43        595.29        15.38 o                         
  -4   1   8        253.01        254.69         9.48 o                         
  -3   1   8       1003.34       1021.98        20.78 o                         
  -2   1   8        432.56        463.72        11.93 o                         
  -1   1   8       1725.39       1870.19        32.40 o                         
   0   1   8        659.02        811.68        17.29 o                         
   1   1   8        594.38        572.86        30.58 o                         
   2   1   8        381.19        366.44         9.20 o                         
   3   1   8       1048.93       1064.95        18.74 o                         
   4   1   8         35.25         37.32         4.44 o                         
   5   1   8         58.25         56.15         4.34 o                         
   6   1   8         75.95         77.29         9.21 o                         
   7   1   8         45.05         37.51        11.93 o                         
   8   1   8          8.99         10.53         3.50 o                         
   9   1   8         72.27         63.50         5.21 o                         
  10   1   8         14.96         18.44         3.86 o                         
  11   1   8          9.98         13.29         2.80 o                         
 -14   2   8         20.90         13.65         4.15 o                         
 -13   2   8          3.43          7.34         4.30 o                         
 -12   2   8         45.91         45.85         7.86 o                         
 -11   2   8        137.97        157.22         9.09 o                         
 -10   2   8         45.69         43.40         4.42 o                         
  -9   2   8        119.51        132.48         5.43 o                         
  -8   2   8         55.11         61.13         3.91 o                         
  -7   2   8         29.38         34.94         3.43 o                         
  -6   2   8         14.96         18.59         3.07 o                         
  -5   2   8        435.84        435.04        10.07 o                         
  -4   2   8        380.96        404.79         9.34 o                         
  -3   2   8         68.76         78.92         5.45 o                         
  -2   2   8         66.77         70.49         5.66 o                         
  -1   2   8        255.45        276.80         9.47 o                         
   0   2   8          6.90          7.98         2.63 o                         
   1   2   8        162.79        163.47         5.86 o                         
   2   2   8         57.78         70.45         4.44 o                         
   3   2   8        210.36        195.08         7.46 o                         
   4   2   8        141.55        148.51        10.52 o                         
   5   2   8        232.34        220.77         7.49 o                         
   6   2   8         12.32         14.04         3.22 o                         
   7   2   8         48.97         53.12         6.57 o                         
   8   2   8         16.65         14.39        12.35 o                         
   9   2   8        108.43        100.14         6.57 o                         
  10   2   8         33.12         40.73         9.05 o                         
  11   2   8          2.36          0.27         2.38 o                         
 -14   3   8          6.18          7.42         3.56 o                         
 -13   3   8          6.64          6.97         3.86 o                         
 -12   3   8          4.38          8.01         4.45 o                         
 -11   3   8         31.40         24.64         5.61 o                         
 -10   3   8         16.60         14.70        10.29 o                         
  -9   3   8         87.72         84.05         4.86 o                         
  -8   3   8        149.70        151.43         6.73 o                         
  -7   3   8        189.59        190.04         6.36 o                         
  -6   3   8         91.76         97.82         4.80 o                         
  -5   3   8        356.37        354.90        10.93 o                         
  -4   3   8        586.22        606.17        11.80 o                         
  -3   3   8        161.55        178.42        10.38 o                         
  -2   3   8         50.51         69.07         7.51 o                         
  -1   3   8         35.37         35.08         4.16 o                         
   0   3   8        210.18        195.66         7.01 o                         
   1   3   8        294.01        288.47         7.66 o                         
   2   3   8         31.92         42.81         4.20 o                         
   3   3   8         30.13         25.92         4.09 o                         
   4   3   8         24.27         31.31         3.46 o                         
   5   3   8         13.55         10.48         2.80 o                         
   6   3   8          8.76          9.61         3.02 o                         
   7   3   8         55.48         62.08         4.88 o                         
   8   3   8         35.44         41.41         4.18 o                         
   9   3   8          3.24         -1.29         4.60 o                         
  10   3   8         31.83         31.39         4.12 o                         
 -13   4   8         17.30         18.54         4.00 o                         
 -12   4   8         28.83         19.74         4.39 o                         
 -11   4   8          3.20          2.65         2.33 o                         
 -10   4   8        159.45        166.42         6.45 o                         
  -9   4   8        314.60        317.08        10.71 o                         
  -8   4   8        123.32        118.84         5.84 o                         
  -7   4   8        126.91        138.40        10.38 o                         
  -6   4   8         63.33         70.58         4.65 o                         
  -5   4   8         22.90         23.87         4.07 o                         
  -4   4   8        106.30        112.97         9.26 o                         
  -3   4   8        119.78        122.85         6.28 o                         
  -2   4   8         81.97         77.83         5.01 o                         
  -1   4   8         87.28         89.42         6.53 o                         
   0   4   8        527.36        504.13        11.64 o                         
   1   4   8         76.35         82.45         6.30 o                         
   2   4   8        349.09        368.67        10.59 o                         
   3   4   8        161.53        166.37         9.42 o                         
   4   4   8        130.39        141.43         8.94 o                         
   5   4   8          3.55          3.11         2.42 o                         
   6   4   8         33.03         35.16         5.37 o                         
   7   4   8          8.29          8.94         2.64 o                         
   8   4   8         26.09         22.44         3.68 o                         
   9   4   8          7.39          6.33         2.55 o                         
 -12   5   8         11.82         10.06         2.47 o                         
 -11   5   8         80.21         78.09         9.71 o                         
 -10   5   8         31.73         34.94         4.21 o                         
  -9   5   8        241.06        247.12         8.56 o                         
  -8   5   8         21.16         20.60         2.76 o                         
  -7   5   8          4.73          3.50         2.11 o                         
  -6   5   8         11.75         15.30         2.74 o                         
  -5   5   8         52.20         56.19         4.33 o                         
  -4   5   8        272.00        278.72         8.15 o                         
  -3   5   8          7.23         11.48         2.72 o                         
  -2   5   8          9.48          7.59         3.32 o                         
  -1   5   8          8.39          9.74         2.96 o                         
   0   5   8        146.31        146.98         9.63 o                         
   1   5   8        266.13        282.56         8.70 o                         
   2   5   8        166.57        168.57         6.81 o                         
   3   5   8          0.38         -0.25         2.50 o                         
   4   5   8         53.23         58.93         8.49 o                         
   5   5   8          0.45          0.07         2.55 o                         
   6   5   8        139.69        138.81         6.83 o                         
   7   5   8         25.20         32.06         3.73 o                         
   8   5   8          8.69          8.59         2.22 o                         
 -10   6   8          5.59         10.83         3.26 o                         
  -9   6   8         53.20         53.47         6.97 o                         
  -8   6   8         37.52         47.21         7.57 o                         
  -7   6   8        105.02        114.33        13.51 o                         
  -6   6   8         48.96         44.37         5.25 o                         
  -5   6   8         18.51         15.22         2.53 o                         
  -4   6   8         48.18         45.29         5.04 o                         
  -3   6   8        211.04        211.18         7.44 o                         
  -2   6   8        466.87        478.46        13.33 o                         
  -1   6   8          8.72          8.58         2.76 o                         
   0   6   8         24.30         22.05         5.41 o                         
   1   6   8        105.48         87.86        11.93 o                         
   2   6   8         89.60         78.03        14.32 o                         
   3   6   8         47.99         68.40         7.11 o                         
   4   6   8         18.78         27.06         4.95 o                         
   5   6   8          4.87          1.84         3.31 o                         
   6   6   8         18.37         20.50         3.78 o                         
   7   6   8         69.79         74.22         5.93 o                         
  -8   7   8          4.76          6.91         2.82 o                         
  -7   7   8         29.65         23.43         3.21 o                         
  -6   7   8        151.11        150.66         7.36 o                         
  -5   7   8         51.59         45.92         7.57 o                         
  -4   7   8          6.56          4.97         2.93 o                         
  -3   7   8          5.20          3.69         3.00 o                         
  -2   7   8         17.55         18.08         6.01 o                         
  -1   7   8        104.06        120.93        15.07 o                         
   0   7   8         87.03        105.12        11.58 o                         
   1   7   8          8.51          8.45         7.42 o                         
   2   7   8         81.00         86.01        10.98 o                         
   3   7   8         34.99         43.93         5.07 o                         
   4   7   8         61.84         66.38        11.20 o                         
  -3   8   8          5.92          2.62         2.29 o                         
  -2   8   8          8.49          4.79         4.67 o                         
  -1   8   8         10.22         12.83         5.19 o                         
  -7  -7   9          8.60          2.82         7.42 o                         
  -6  -7   9          2.37          1.19         6.82 o                         
  -3  -7   9         77.62         54.02        13.06 o                         
  -2  -7   9         19.17          4.45        10.68 o                         
   0  -7   9          0.68          7.71         8.75 o                         
   1  -7   9         10.63         -1.19         7.12 o                         
   2  -7   9         22.37          9.20         7.56 o                         
   3  -7   9         13.26          1.63         8.45 o                         
 -10  -6   9         64.70         52.09         8.01 o                         
  -9  -6   9          7.48          4.45         5.19 o                         
  -8  -6   9          9.24          3.56         6.08 o                         
  -7  -6   9         37.51         30.71         9.20 o                         
  -6  -6   9         15.38         11.12         8.01 o                         
  -5  -6   9         25.87          7.12         7.86 o                         
  -4  -6   9        148.73        121.02        16.93 o                         
  -3  -6   9         56.28         52.82        11.13 o                         
  -2  -6   9         20.86         13.35         9.05 o                         
  -1  -6   9        179.98        155.82        19.01 o                         
   0  -6   9         21.84         18.10         9.20 o                         
   1  -6   9        138.89        126.50        16.33 o                         
   2  -6   9         40.00         28.19         9.20 o                         
   3  -6   9         33.28         27.30        10.83 o                         
   4  -6   9          2.54          1.63         5.64 o                         
   6  -6   9          1.17          0.30         5.34 o                         
 -11  -5   9          6.15          5.40         3.27 o                         
 -10  -5   9         42.53         40.34         5.87 o                         
  -9  -5   9        193.60        191.41        12.18 o                         
  -8  -5   9        158.36        160.75        11.23 o                         
  -7  -5   9         68.24         73.49         8.20 o                         
  -6  -5   9         67.76         76.83        19.51 o                         
  -5  -5   9         30.42         41.14        13.51 o                         
  -4  -5   9         40.13         49.90         6.88 o                         
  -3  -5   9        202.21        199.10        11.20 o                         
  -2  -5   9         19.66         28.12         6.34 o                         
  -1  -5   9         90.80         88.73         8.86 o                         
   0  -5   9         17.37         12.66         7.15 o                         
   1  -5   9          4.04          0.68         4.80 o                         
   2  -5   9        185.21        164.72        44.49 o                         
   3  -5   9         81.02         67.63         7.95 o                         
   4  -5   9          4.99          9.69         4.79 o                         
   5  -5   9         55.72         49.75         6.69 o                         
   6  -5   9          0.45          2.28         3.57 o                         
   7  -5   9         19.78         19.16         6.08 o                         
 -12  -4   9         19.47         22.47         5.12 o                         
 -11  -4   9         25.37         25.89        12.68 o                         
 -10  -4   9        273.11        280.84        22.23 o                         
  -9  -4   9        104.45        109.82        10.32 o                         
  -8  -4   9        238.02        232.95        12.29 o                         
  -7  -4   9        202.32        210.86        12.37 o                         
  -6  -4   9         13.37         16.12         5.03 o                         
  -5  -4   9        131.23        127.72        11.23 o                         
  -4  -4   9        171.26        166.32         8.59 o                         
  -3  -4   9        318.33        345.69        14.27 o                         
  -2  -4   9        241.16        247.12        12.20 o                         
  -1  -4   9        303.78        294.75        13.16 o                         
   0  -4   9        995.12       1066.96        28.96 o                         
   1  -4   9         21.70         15.98         4.45 o                         
   2  -4   9        248.35        247.22        21.32 o                         
   3  -4   9          0.32          3.09         3.72 o                         
   4  -4   9         26.41         21.16         4.88 o                         
   5  -4   9         74.45         76.75         7.17 o                         
   6  -4   9        104.82        116.77        16.77 o                         
   7  -4   9          4.23          4.43         3.90 o                         
   8  -4   9          7.44          8.30         3.78 o                         
   9  -4   9          5.69          7.25         3.10 o                         
 -13  -3   9         57.53         57.78         6.00 o                         
 -12  -3   9         59.16         60.05         7.34 o                         
 -11  -3   9         32.78         30.61        11.50 o                         
 -10  -3   9        146.55        147.11        10.07 o                         
  -9  -3   9        154.79        161.32         9.26 o                         
  -8  -3   9        298.94        296.53        11.87 o                         
  -7  -3   9         88.96         86.05         7.21 o                         
  -6  -3   9        209.44        219.37        13.10 o                         
  -5  -3   9          9.07         15.35         3.88 o                         
  -4  -3   9        209.67        212.83         9.08 o                         
  -3  -3   9        139.83        122.54         7.13 o                         
  -2  -3   9         95.66        108.04         9.11 o                         
  -1  -3   9        108.13        112.55         7.67 o                         
   0  -3   9        449.91        476.42        14.21 o                         
   1  -3   9         73.62        100.51         8.72 o                         
   2  -3   9        634.79        676.65        19.05 o                         
   3  -3   9         16.39         13.07         4.53 o                         
   4  -3   9          8.43          6.92         3.88 o                         
   5  -3   9         15.02         14.52         3.85 o                         
   6  -3   9         94.08         90.49         8.95 o                         
   7  -3   9         64.08         67.73         6.91 o                         
   8  -3   9         57.51         57.30         6.62 o                         
   9  -3   9         28.28         20.63         4.41 o                         
 -14  -2   9         17.52         15.01         3.44 o                         
 -13  -2   9         84.52         71.18         8.56 o                         
 -12  -2   9         50.34         35.83         5.81 o                         
 -11  -2   9        163.74        191.97        10.36 o                         
 -10  -2   9         92.74         95.60         7.90 o                         
  -9  -2   9        152.44        163.73         9.64 o                         
  -8  -2   9        536.88        596.61        17.05 o                         
  -7  -2   9        178.92        168.59         9.08 o                         
  -6  -2   9        124.94        122.13         7.43 o                         
  -5  -2   9        253.40        253.60         9.77 o                         
  -4  -2   9        111.84        122.92        11.68 o                         
  -3  -2   9         44.16         48.65         5.18 o                         
  -2  -2   9        155.61        162.76         8.41 o                         
  -1  -2   9        196.10        209.88         8.37 o                         
   0  -2   9        996.80       1076.95        56.79 o                         
   1  -2   9        136.46        148.99         6.96 o                         
   2  -2   9         88.50         97.29         6.41 o                         
   3  -2   9        418.33        454.09        12.58 o                         
   4  -2   9        226.25        222.54        11.03 o                         
   5  -2   9         33.32         36.32         5.48 o                         
   6  -2   9         75.43         79.96         6.48 o                         
   7  -2   9         22.19         16.91         4.06 o                         
   8  -2   9         69.39         68.41         6.75 o                         
   9  -2   9         24.30         20.65         4.01 o                         
  10  -2   9         23.77         21.84         5.81 o                         
 -14  -1   9         12.04          5.43         2.54 o                         
 -13  -1   9         12.11          7.43         3.01 o                         
 -12  -1   9         24.59         22.96         4.18 o                         
 -11  -1   9          6.39          6.84         3.06 o                         
 -10  -1   9         62.59         66.04         5.52 o                         
  -9  -1   9        760.10        824.48        18.63 o                         
  -8  -1   9         75.50         79.14         6.21 o                         
  -7  -1   9         58.78         57.55         5.17 o                         
  -6  -1   9        203.71        182.83         8.35 o                         
  -5  -1   9       1349.23       1495.46        40.71 o                         
  -4  -1   9         43.17         43.13         4.56 o                         
  -3  -1   9         25.67         36.16         4.14 o                         
  -2  -1   9        121.60        149.39         8.52 o                         
  -1  -1   9        191.18        228.01         9.16 o                         
   0  -1   9        386.86        408.97        15.13 o                         
   1  -1   9        149.63        185.73         9.20 o                         
   2  -1   9         70.97         69.12         5.78 o                         
   3  -1   9         40.97         46.28         4.33 o                         
   4  -1   9        277.17        280.34        11.35 o                         
   5  -1   9        401.90        461.87        12.46 o                         
   6  -1   9         17.17         20.27         3.66 o                         
   7  -1   9          4.39          1.56         3.56 o                         
   8  -1   9         63.09         63.81         5.64 o                         
   9  -1   9         21.82         19.35         5.01 o                         
  10  -1   9          1.99          2.03         2.26 o                         
 -14   0   9         20.15         20.67         3.83 o                         
 -13   0   9         26.29         31.45         5.11 o                         
 -12   0   9         26.53         33.74         4.36 o                         
 -11   0   9         21.94         22.37         4.28 o                         
 -10   0   9          1.50          3.69         3.75 o                         
  -9   0   9         14.02          8.42         3.05 o                         
  -8   0   9          3.41          0.83         2.59 o                         
  -7   0   9       1117.32       1184.47        24.30 o                         
  -6   0   9        202.17        183.77         6.35 o                         
  -5   0   9         28.60         27.04         3.54 o                         
  -4   0   9         34.07         33.43         3.63 o                         
  -3   0   9         20.16         25.43         3.32 o                         
  -2   0   9          0.43          1.74         2.82 o                         
  -1   0   9        739.87        781.36        18.11 o                         
   0   0   9        290.78        314.50         8.62 o                         
   1   0   9        188.86        209.81         8.50 o                         
   2   0   9         37.18         40.38         4.41 o                         
   3   0   9          1.61          2.56         6.63 o                         
   4   0   9         66.74         52.64         4.76 o                         
   5   0   9         23.81         24.21         3.58 o                         
   6   0   9         61.83         71.92         6.22 o                         
   7   0   9          2.82          5.17         2.90 o                         
   8   0   9         22.25         24.90         4.08 o                         
   9   0   9         22.79         16.42         3.36 o                         
  10   0   9          4.48          6.62         2.63 o                         
  11   0   9          2.39          2.43         2.70 o                         
 -14   1   9         10.82          5.87         3.11 o                         
 -13   1   9          8.44          2.31         3.30 o                         
 -12   1   9         22.15         17.50         8.49 o                         
 -11   1   9          6.59          5.74         2.83 o                         
 -10   1   9         62.25         52.90        16.09 o                         
  -9   1   9        768.70        813.62        24.62 o                         
  -8   1   9         88.43         89.67         6.57 o                         
  -7   1   9         48.12         49.80         4.49 o                         
  -6   1   9        197.94        190.77         6.49 o                         
  -5   1   9       1360.14       1394.78        26.18 o                         
  -4   1   9         43.02         41.66         3.42 o                         
  -3   1   9         15.38         21.86         3.24 o                         
  -2   1   9        114.68        129.35         5.67 o                         
  -1   1   9        183.84        216.04         6.66 o                         
   0   1   9        404.93        434.38        11.68 o                         
   1   1   9        149.00        179.61         6.13 o                         
   2   1   9         87.99         92.43         6.25 o                         
   3   1   9         40.94         44.84         3.74 o                         
   4   1   9        259.51        276.06        10.95 o                         
   5   1   9        404.54        442.20        16.54 o                         
   6   1   9         19.97         25.83         4.03 o                         
   7   1   9          6.47          4.07         3.83 o                         
   8   1   9         63.95         54.58         5.78 o                         
   9   1   9         22.07         18.77         4.07 o                         
  10   1   9          2.10          1.26         2.64 o                         
 -14   2   9         16.07         14.54         4.30 o                         
 -12   2   9         55.92         48.75         5.13 o                         
 -11   2   9        155.77        171.96        50.79 o                         
 -10   2   9         92.64         81.08         6.01 o                         
  -9   2   9        146.17        153.18        11.17 o                         
  -8   2   9        531.58        561.55        11.52 o                         
  -7   2   9        179.06        167.75         9.59 o                         
  -6   2   9        113.48        111.15         5.86 o                         
  -5   2   9        257.97        256.83         8.41 o                         
  -4   2   9        109.03        114.07         5.68 o                         
  -3   2   9         45.30         46.28         4.91 o                         
  -2   2   9        183.70        184.99         9.98 o                         
  -1   2   9        174.95        168.16         5.90 o                         
   0   2   9        995.88       1052.22        16.46 o                         
   1   2   9        113.63        110.97         5.38 o                         
   2   2   9         85.72        108.86         5.45 o                         
   3   2   9        387.05        407.13        10.73 o                         
   4   2   9        236.11        249.97         9.19 o                         
   5   2   9         38.55         49.45         9.49 o                         
   6   2   9         71.18         75.60        18.83 o                         
   7   2   9         21.90         23.86         5.40 o                         
   8   2   9         77.18         71.94         8.61 o                         
   9   2   9         23.70         20.01         3.59 o                         
  10   2   9         24.39         23.52         3.95 o                         
 -13   3   9         52.44         60.24         7.27 o                         
 -12   3   9         55.93         55.79         7.72 o                         
 -11   3   9         31.21         26.40         8.75 o                         
 -10   3   9        151.65        141.73         9.87 o                         
  -9   3   9        161.42        166.08         8.17 o                         
  -8   3   9        314.89        298.59        10.56 o                         
  -7   3   9        101.78         97.55         5.30 o                         
  -6   3   9        225.18        234.74         9.12 o                         
  -5   3   9         16.48         19.40         3.23 o                         
  -4   3   9        210.28        207.83         6.45 o                         
  -3   3   9        119.42        102.45         5.07 o                         
  -2   3   9         95.64        112.87         8.57 o                         
  -1   3   9         93.65        101.45         7.88 o                         
   0   3   9        471.61        484.73        11.41 o                         
   1   3   9         74.85         95.01         4.96 o                         
   2   3   9        661.97        686.93        15.13 o                         
   3   3   9         16.99         19.96         3.50 o                         
   4   3   9         13.53         23.29         3.59 o                         
   5   3   9         18.58         15.64         7.63 o                         
   6   3   9        101.01         97.81        17.26 o                         
   7   3   9         63.02         69.23        14.84 o                         
   8   3   9         59.22         64.40         6.66 o                         
   9   3   9         25.48         17.55         4.67 o                         
  10   3   9         17.35          9.43         2.85 o                         
 -12   4   9         22.71         24.18         4.75 o                         
 -11   4   9         20.63         28.92         5.78 o                         
 -10   4   9        269.29        273.42         9.39 o                         
  -9   4   9        120.90        116.37         8.55 o                         
  -8   4   9        235.51        242.43        16.32 o                         
  -7   4   9        214.10        212.64         7.72 o                         
  -6   4   9         15.90         14.27         3.67 o                         
  -5   4   9        131.72        122.94         7.27 o                         
  -4   4   9        159.19        170.05         6.60 o                         
  -3   4   9        317.75        320.85         9.51 o                         
  -2   4   9        271.31        263.69        12.47 o                         
  -1   4   9        281.32        271.28         8.57 o                         
   0   4   9        992.86       1014.88        30.20 o                         
   1   4   9         17.26         21.63         3.47 o                         
   2   4   9        246.33        243.21         8.14 o                         
   3   4   9          1.43          0.40         2.68 o                         
   4   4   9         27.36         22.24         3.56 o                         
   5   4   9         70.44         73.74        11.48 o                         
   6   4   9        108.17        119.84        18.26 o                         
   7   4   9          4.17          6.60         2.93 o                         
   8   4   9          9.81          8.89         3.27 o                         
   9   4   9          5.24          2.52         2.52 o                         
 -11   5   9          5.51          6.86         2.67 o                         
 -10   5   9         35.11         35.70         3.79 o                         
  -9   5   9        185.95        199.70         8.00 o                         
  -8   5   9        146.55        159.06         6.72 o                         
  -7   5   9         78.35         86.28         7.52 o                         
  -6   5   9         77.00         84.30         6.84 o                         
  -5   5   9         21.69         22.37         5.13 o                         
  -4   5   9         40.56         45.19         3.97 o                         
  -3   5   9        195.36        198.99        13.81 o                         
  -2   5   9         22.74         31.56         3.47 o                         
  -1   5   9         77.28         72.95        11.61 o                         
   0   5   9         12.76         13.72         2.98 o                         
   1   5   9          4.37          5.04         4.05 o                         
   2   5   9        167.73        183.18        11.74 o                         
   3   5   9         83.41        101.42         8.45 o                         
   4   5   9          5.49          7.32         2.76 o                         
   5   5   9         62.16         59.53         8.07 o                         
   6   5   9          0.38          0.42         2.58 o                         
   7   5   9         21.71         21.13         4.15 o                         
 -10   6   9         63.74         63.37         5.94 o                         
  -9   6   9         10.67          1.63         5.34 o                         
  -8   6   9          7.68          1.78         2.34 o                         
  -7   6   9         42.20         31.41         5.49 o                         
  -6   6   9         13.21         15.37         4.87 o                         
  -5   6   9         25.16         24.87         4.25 o                         
  -4   6   9        138.24        132.38         9.40 o                         
  -3   6   9         57.20         57.05         4.10 o                         
  -2   6   9         27.78         28.34         3.21 o                         
  -1   6   9        179.26        177.22        12.95 o                         
   0   6   9         17.72         16.87         3.75 o                         
   1   6   9        144.93        113.29         7.43 o                         
   2   6   9         42.52         43.08        17.21 o                         
   3   6   9         37.79         44.04         5.98 o                         
   4   6   9          2.81          2.88         3.30 o                         
   5   6   9        132.78        144.02         7.71 o                         
   6   6   9          2.06          4.75         4.89 o                         
  -7   7   9         10.08          6.79         4.15 o                         
  -6   7   9          3.12          5.95         2.35 o                         
  -5   7   9         95.14         94.28         8.91 o                         
  -4   7   9         62.25         67.81         9.27 o                         
  -3   7   9         82.60         94.98         6.98 o                         
  -2   7   9         17.21         18.05         3.68 o                         
  -1   7   9        152.87        168.40        12.18 o                         
   0   7   9          0.67          0.41         2.55 o                         
   1   7   9         11.70         12.77         3.43 o                         
   2   7   9         21.63         24.42         3.74 o                         
   3   7   9         14.67         18.08         4.30 o                         
  -6  -7  10          6.29          4.45         7.27 o                         
  -5  -7  10         37.02         38.72         8.01 o                         
  -3  -7  10         36.52         32.19         8.46 o                         
  -1  -7  10          2.71          0.74         6.82 o                         
   0  -7  10          9.38          1.19         6.23 o                         
   1  -7  10         22.39          7.56         6.67 o                         
   2  -7  10         12.54          6.53         6.38 o                         
  -9  -6  10         39.15         16.32         7.42 o                         
  -8  -6  10         28.38         22.40         7.42 o                         
  -7  -6  10          0.43          0.59         5.49 o                         
  -6  -6  10         43.09         33.68         9.49 o                         
  -5  -6  10         79.31         71.09        14.40 o                         
  -4  -6  10        228.16        184.73        19.17 o                         
  -3  -6  10         31.20         24.77         9.35 o                         
  -2  -6  10         58.65         44.37        10.98 o                         
  -1  -6  10          1.66         10.97         7.56 o                         
   0  -6  10          8.55          8.01         7.27 o                         
   1  -6  10          8.49          6.23         8.60 o                         
   2  -6  10          3.94          7.12         7.12 o                         
   3  -6  10          0.69          4.89         6.08 o                         
   4  -6  10         13.51          8.16         6.23 o                         
   5  -6  10         14.14          3.56         6.53 o                         
 -11  -5  10         13.16          9.03         3.13 o                         
 -10  -5  10         35.24         29.89         5.38 o                         
  -9  -5  10         19.40         11.48         4.73 o                         
  -8  -5  10         54.18         39.40         6.12 o                         
  -7  -5  10        140.87        140.15        17.37 o                         
  -6  -5  10          4.58          5.48         7.11 o                         
  -5  -5  10        135.05        134.49        27.32 o                         
  -4  -5  10        111.76        102.45        12.32 o                         
  -3  -5  10          1.90          3.95         5.76 o                         
  -2  -5  10         66.57         68.83        12.61 o                         
  -1  -5  10         35.19         25.00        11.50 o                         
   0  -5  10        295.01        359.37        40.74 o                         
   1  -5  10         10.63          6.10         6.45 o                         
   2  -5  10         16.26          9.03         5.50 o                         
   3  -5  10         11.15          6.68         4.88 o                         
   4  -5  10         12.12         11.27         4.63 o                         
   5  -5  10         29.83         40.62         5.95 o                         
   6  -5  10         22.60         22.15         7.19 o                         
   7  -5  10          7.77          7.90         3.48 o                         
 -12  -4  10         19.17         21.23         7.05 o                         
 -11  -4  10        107.65         92.30        10.24 o                         
 -10  -4  10         38.27         32.73         5.65 o                         
  -9  -4  10         16.50          6.32         4.44 o                         
  -8  -4  10        385.16        400.35        13.72 o                         
  -7  -4  10        297.03        291.88        17.99 o                         
  -6  -4  10        134.06        144.14        14.76 o                         
  -5  -4  10         17.41         17.55         4.32 o                         
  -4  -4  10        242.65        237.61        11.96 o                         
  -3  -4  10        650.59        654.31        20.25 o                         
  -2  -4  10          6.57          5.81         4.16 o                         
  -1  -4  10        174.51        193.36        10.85 o                         
   0  -4  10        151.15        157.68        16.48 o                         
   1  -4  10        322.29        350.33        16.48 o                         
   2  -4  10        623.72        681.90        21.70 o                         
   3  -4  10         41.12         41.82         5.78 o                         
   4  -4  10          9.72         11.62         4.20 o                         
   5  -4  10         31.01         33.25         8.31 o                         
   6  -4  10         59.22         55.83         7.22 o                         
   7  -4  10         98.47         95.65        23.89 o                         
   8  -4  10         19.22         22.47        11.57 o                         
 -13  -3  10         41.98         35.88         4.66 o                         
 -12  -3  10         48.42         49.62        10.76 o                         
 -11  -3  10         34.95         40.11         6.29 o                         
 -10  -3  10        494.99        503.67        21.00 o                         
  -9  -3  10         38.74         32.81         4.97 o                         
  -8  -3  10        146.77        151.29        15.26 o                         
  -7  -3  10        369.42        376.22        13.19 o                         
  -6  -3  10         49.12         52.19         5.81 o                         
  -5  -3  10        249.64        263.49        10.88 o                         
  -4  -3  10        275.15        314.96        11.58 o                         
  -3  -3  10        141.71        146.61         8.42 o                         
  -2  -3  10         55.11         56.85         6.07 o                         
  -1  -3  10         28.95         30.04         4.78 o                         
   0  -3  10        657.32        710.53        18.76 o                         
   1  -3  10        101.62        124.97         8.20 o                         
   2  -3  10        227.21        248.52        10.59 o                         
   3  -3  10          1.67          1.99         3.47 o                         
   4  -3  10         70.38         65.26         6.74 o                         
   5  -3  10         94.03        101.84        14.00 o                         
   6  -3  10         15.39         17.95         8.53 o                         
   7  -3  10          4.42          3.62         4.07 o                         
   8  -3  10          4.21          8.30         5.28 o                         
   9  -3  10          0.66         -0.54         2.46 o                         
 -13  -2  10         31.99         23.67         4.42 o                         
 -12  -2  10          8.05          6.73         4.30 o                         
 -11  -2  10          8.06          5.75         4.20 o                         
 -10  -2  10        192.26        186.43        10.81 o                         
  -9  -2  10        240.08        231.90        10.71 o                         
  -8  -2  10        418.27        458.63        19.17 o                         
  -7  -2  10        505.05        479.29        15.02 o                         
  -6  -2  10        166.10        179.13        11.83 o                         
  -5  -2  10        111.52        114.57         7.80 o                         
  -4  -2  10         13.61         16.01         3.53 o                         
  -3  -2  10        505.40        564.31        15.43 o                         
  -2  -2  10         40.66         36.81         4.53 o                         
  -1  -2  10         73.33         72.84         5.85 o                         
   0  -2  10        242.05        283.32        10.68 o                         
   1  -2  10        398.08        423.14        12.38 o                         
   2  -2  10        595.99        635.37        17.19 o                         
   3  -2  10        430.68        462.35        13.46 o                         
   4  -2  10        160.71        183.19         9.66 o                         
   5  -2  10        142.61        140.89         8.20 o                         
   6  -2  10         63.10         68.72         6.25 o                         
   7  -2  10         41.71         42.05         5.59 o                         
   8  -2  10          3.74          2.27         3.04 o                         
   9  -2  10          3.00          3.07         2.52 o                         
 -14  -1  10         18.41         17.63         2.95 o                         
 -13  -1  10          6.88          4.92         2.68 o                         
 -12  -1  10         42.90         41.49         5.28 o                         
 -11  -1  10          7.74         12.12         3.64 o                         
 -10  -1  10         13.88         26.23         4.89 o                         
  -9  -1  10         23.43         18.51         3.85 o                         
  -8  -1  10        415.52        424.36        18.98 o                         
  -7  -1  10        799.84        836.02        18.22 o                         
  -6  -1  10        367.74        393.21        11.40 o                         
  -5  -1  10         34.91         33.07         4.14 o                         
  -4  -1  10         19.41         23.87         5.12 o                         
  -3  -1  10        370.00        356.24        11.65 o                         
  -2  -1  10        330.54        351.07        11.73 o                         
  -1  -1  10         35.01         42.25         4.91 o                         
   0  -1  10        232.69        252.34         9.10 o                         
   1  -1  10        118.90        119.27         6.39 o                         
   2  -1  10        159.14        174.53         7.25 o                         
   3  -1  10        658.70        720.11        16.33 o                         
   4  -1  10        209.30        244.69         9.37 o                         
   5  -1  10        253.85        294.98         9.74 o                         
   6  -1  10          6.96          9.45         4.08 o                         
   7  -1  10         30.75         28.19         4.25 o                         
   8  -1  10          2.59          3.01         2.67 o                         
   9  -1  10          5.35          5.31         2.48 o                         
  10  -1  10         21.48         21.52         2.63 o                         
 -14   0  10          1.51          4.37         2.74 o                         
 -13   0  10         11.80          7.14         3.33 o                         
 -12   0  10         62.61         68.24         5.59 o                         
 -11   0  10         35.81         35.04         4.67 o                         
 -10   0  10        464.61        493.89        14.06 o                         
  -9   0  10        317.79        343.00        12.00 o                         
  -8   0  10         10.25         16.77         3.52 o                         
  -7   0  10        373.50        386.21        10.59 o                         
  -6   0  10        143.44        134.59         6.33 o                         
  -5   0  10       1290.32       1363.89        21.44 o                         
  -4   0  10        106.81        109.00         8.46 o                         
  -3   0  10         57.16         66.97         7.84 o                         
  -2   0  10        307.80        328.64        10.51 o                         
  -1   0  10        260.98        268.08         8.85 o                         
   0   0  10         51.58         72.30        11.22 o                         
   1   0  10         11.97         21.81         3.12 o                         
   2   0  10          8.24         11.66         3.07 o                         
   3   0  10        446.02        495.65        12.85 o                         
   4   0  10         41.34         46.80         4.70 o                         
   5   0  10          3.80          0.04         2.86 o                         
   6   0  10          0.69          2.07         2.86 o                         
   7   0  10         11.42         11.47         3.45 o                         
   8   0  10         72.06         66.65         5.01 o                         
   9   0  10          2.26          4.87         2.23 o                         
  10   0  10          0.89         -0.71         1.84 o                         
 -14   1  10         20.86         12.84         2.81 o                         
 -13   1  10          7.56          5.69         3.04 o                         
 -12   1  10         42.85         36.60         4.87 o                         
 -11   1  10          5.83          3.80         2.79 o                         
 -10   1  10         15.48         20.63         3.87 o                         
  -9   1  10         18.95         18.81         3.29 o                         
  -8   1  10        418.19        418.17        10.42 o                         
  -7   1  10        750.30        800.14        18.27 o                         
  -6   1  10        391.50        413.10        10.43 o                         
  -5   1  10         38.88         40.26         3.35 o                         
  -4   1  10         21.64         29.01         3.36 o                         
  -3   1  10        364.77        354.24         8.08 o                         
  -2   1  10        358.83        381.50         8.83 o                         
  -1   1  10         34.06         35.29         3.47 o                         
   0   1  10        240.38        269.26         7.92 o                         
   1   1  10        123.11        134.00         9.04 o                         
   2   1  10        155.05        171.81         8.29 o                         
   3   1  10        667.20        748.17        18.66 o                         
   4   1  10        207.29        226.74         8.18 o                         
   5   1  10        265.25        304.08        17.03 o                         
   6   1  10          5.75          3.41         3.57 o                         
   7   1  10         34.25         29.54         4.97 o                         
   8   1  10          3.66          1.45         2.69 o                         
   9   1  10          5.85          4.81         2.53 o                         
  10   1  10         20.17         21.43         3.74 o                         
 -13   2  10         29.77         22.99         5.49 o                         
 -12   2  10          8.73          7.06         3.27 o                         
 -11   2  10         11.01         12.40         3.97 o                         
 -10   2  10        205.85        210.97         9.96 o                         
  -9   2  10        236.94        224.68         9.02 o                         
  -8   2  10        452.44        492.91        20.11 o                         
  -7   2  10        492.24        475.36        10.89 o                         
  -6   2  10        173.62        182.33        11.08 o                         
  -5   2  10         94.37        115.22         5.91 o                         
  -4   2  10         17.92         22.38         3.35 o                         
  -3   2  10        485.92        528.20        11.95 o                         
  -2   2  10         41.11         45.44         3.85 o                         
  -1   2  10         75.69         82.46         5.48 o                         
   0   2  10        240.45        277.57         9.32 o                         
   1   2  10        381.22        413.80        10.28 o                         
   2   2  10        620.33        665.05        15.54 o                         
   3   2  10        439.73        471.26        15.56 o                         
   4   2  10        143.23        153.60        15.48 o                         
   5   2  10        139.64        132.32        10.11 o                         
   6   2  10         56.51         57.65         7.59 o                         
   7   2  10         39.96         45.35         4.67 o                         
   8   2  10          3.41          3.95         2.65 o                         
   9   2  10          1.95          1.54         2.60 o                         
 -13   3  10         45.13         35.61         5.34 o                         
 -11   3  10         28.32         21.95         5.49 o                         
 -10   3  10        494.18        496.06        57.74 o                         
  -9   3  10         28.66         25.92         3.30 o                         
  -8   3  10        149.48        153.81         6.97 o                         
  -7   3  10        338.93        335.27         8.76 o                         
  -6   3  10         54.59         57.43         6.47 o                         
  -5   3  10        245.37        238.01        10.65 o                         
  -4   3  10        263.82        296.06         9.63 o                         
  -3   3  10        136.27        137.92        12.11 o                         
  -2   3  10         70.90         83.07         7.43 o                         
  -1   3  10         28.14         27.72         4.08 o                         
   0   3  10        644.90        708.81        19.82 o                         
   1   3  10        104.66        121.22         7.17 o                         
   2   3  10        220.67        225.64        12.23 o                         
   3   3  10          3.84          1.87         2.68 o                         
   4   3  10         70.37         73.37         5.35 o                         
   5   3  10         99.13        100.65        16.23 o                         
   6   3  10         13.92         16.79         3.99 o                         
   7   3  10          3.45          2.35         3.17 o                         
   8   3  10          5.87          3.59         2.95 o                         
   9   3  10          0.67          4.06         2.28 o                         
 -12   4  10         21.17         21.21         4.45 o                         
 -11   4  10        110.54        117.13        10.84 o                         
 -10   4  10         44.39         38.70         5.27 o                         
  -9   4  10         17.05         20.54        16.55 o                         
  -8   4  10        379.74        368.48        14.72 o                         
  -7   4  10        293.26        295.47        12.96 o                         
  -6   4  10        127.61        126.43        10.32 o                         
  -5   4  10         20.48         20.29         6.11 o                         
  -4   4  10        229.87        223.26        10.75 o                         
  -3   4  10        641.46        639.46        15.57 o                         
  -2   4  10          6.35          6.01         2.87 o                         
  -1   4  10        170.58        181.11         8.43 o                         
   0   4  10        159.27        160.11         8.38 o                         
   1   4  10        329.77        356.65        13.29 o                         
   2   4  10        625.68        652.18        27.55 o                         
   3   4  10         43.81         47.09         8.83 o                         
   4   4  10         13.81         14.49         9.53 o                         
   5   4  10         31.71         32.91         6.53 o                         
   6   4  10         55.49         49.27         5.83 o                         
   7   4  10         95.54         87.56         6.26 o                         
   8   4  10         17.50         16.17         3.86 o                         
 -10   5  10         32.35         38.02         4.45 o                         
  -9   5  10         17.16         17.46         7.49 o                         
  -8   5  10         54.25         54.29         4.01 o                         
  -7   5  10        156.23        162.38         6.71 o                         
  -6   5  10          6.81          7.84         3.24 o                         
  -5   5  10        133.17        137.69         6.28 o                         
  -4   5  10        112.95        111.08         9.01 o                         
  -3   5  10          1.94         -0.92         3.92 o                         
  -2   5  10         70.88         75.01         8.50 o                         
  -1   5  10         35.20         40.14         4.55 o                         
   0   5  10        280.31        326.43        10.83 o                         
   1   5  10         13.12         15.73        10.28 o                         
   2   5  10         17.04          9.17         6.62 o                         
   3   5  10         15.56         14.80         4.96 o                         
   4   5  10         12.93         12.93         4.23 o                         
   5   5  10         32.81         33.28         6.75 o                         
   6   5  10         20.41         12.96         5.64 o                         
   7   5  10          6.38          6.83         2.40 o                         
  -9   6  10         38.56         22.25         6.08 o                         
  -8   6  10         22.52         29.54         4.75 o                         
  -7   6  10          0.52          1.75         2.89 o                         
  -6   6  10         35.64         43.97         4.50 o                         
  -5   6  10         82.28         70.67        13.96 o                         
  -4   6  10        225.32        249.81        12.04 o                         
  -3   6  10         37.24         41.68         3.77 o                         
  -2   6  10         58.18         54.94         7.11 o                         
  -1   6  10          1.83          0.82         2.26 o                         
   0   6  10         10.10          7.58         3.60 o                         
   1   6  10          6.22          8.74         3.70 o                         
   2   6  10          6.21          2.28         3.19 o                         
   3   6  10          0.34          3.77         3.59 o                         
   4   6  10         15.83         22.69         6.82 o                         
   5   6  10         13.82         12.01         5.93 o                         
  -6   7  10          7.68          8.18         2.37 o                         
  -5   7  10         40.93         48.22         9.94 o                         
  -4   7  10         73.26         75.30         5.04 o                         
  -3   7  10         36.17         34.27         8.60 o                         
  -2   7  10         56.40         47.97         8.16 o                         
  -1   7  10          3.46          2.41         2.82 o                         
   0   7  10          7.29          5.69         3.26 o                         
   1   7  10         21.43         21.03         3.16 o                         
   2   7  10         13.83          9.49         5.78 o                         
  -3  -7  11         18.83         10.23         7.12 o                         
  -2  -7  11          8.35          7.56         6.67 o                         
  -1  -7  11         22.44          7.27         8.31 o                         
  -8  -6  11         21.45         12.90         6.23 o                         
  -7  -6  11        112.79         85.07        11.73 o                         
  -6  -6  11          7.78          0.89         5.64 o                         
  -5  -6  11         17.94         25.21         8.75 o                         
  -4  -6  11        160.51        116.14        14.56 o                         
  -3  -6  11         40.35         28.48         9.05 o                         
  -2  -6  11        250.44        231.16        19.63 o                         
  -1  -6  11         40.43         41.09         9.35 o                         
   0  -6  11         12.71          8.45         7.71 o                         
   1  -6  11         22.94          9.05         7.12 o                         
   2  -6  11         15.97         19.13         7.27 o                         
   3  -6  11         25.69         11.27         6.68 o                         
 -10  -5  11         10.95         11.41         4.60 o                         
  -9  -5  11        125.60        105.63        13.81 o                         
  -8  -5  11        142.90        123.79         9.72 o                         
  -7  -5  11          8.02          3.99         3.96 o                         
  -6  -5  11         58.69         54.26         7.59 o                         
  -5  -5  11        143.11        144.62        19.01 o                         
  -4  -5  11        348.80        303.96        25.15 o                         
  -3  -5  11         12.83         18.21        13.64 o                         
  -2  -5  11         63.18         59.18        20.32 o                         
  -1  -5  11         94.07        101.51        15.58 o                         
   0  -5  11         64.14         47.04        10.83 o                         
   1  -5  11        242.62        248.38        42.43 o                         
   2  -5  11         85.88         84.42         8.46 o                         
   3  -5  11          0.02          2.04         3.84 o                         
   4  -5  11          1.06          1.69         3.56 o                         
   5  -5  11         38.00         35.86        11.50 o                         
 -11  -4  11         19.48         28.59        10.16 o                         
 -10  -4  11         11.00         17.33         4.42 o                         
  -9  -4  11         13.43         13.19         7.42 o                         
  -8  -4  11          9.87          8.95         4.38 o                         
  -7  -4  11         48.16         64.23         6.60 o                         
  -6  -4  11         24.58         23.54         5.11 o                         
  -5  -4  11        171.25        174.58        20.86 o                         
  -4  -4  11         61.03         80.10         7.11 o                         
  -3  -4  11        181.01        185.89        12.03 o                         
  -2  -4  11         38.21         48.68         5.75 o                         
  -1  -4  11          9.08          5.81         3.82 o                         
   0  -4  11          8.22          7.17         4.02 o                         
   1  -4  11         43.60         53.31         6.19 o                         
   2  -4  11          1.14         -0.44         4.05 o                         
   3  -4  11        181.68        186.70        11.99 o                         
   4  -4  11         21.85         20.46         5.13 o                         
   5  -4  11          2.86          3.75         3.92 o                         
   6  -4  11         25.98         27.28         4.95 o                         
   7  -4  11         33.74         32.06        12.31 o                         
 -12  -3  11          1.55          0.67         2.83 o                         
 -11  -3  11          4.45          2.31         3.34 o                         
 -10  -3  11         45.38         45.21         6.31 o                         
  -9  -3  11        268.40        255.32        13.85 o                         
  -8  -3  11        245.70        266.07        11.56 o                         
  -7  -3  11        240.31        261.94        11.25 o                         
  -6  -3  11         95.55         99.67         7.67 o                         
  -5  -3  11         81.62         83.44         8.31 o                         
  -4  -3  11        259.74        298.89        11.77 o                         
  -3  -3  11        392.27        418.08        13.93 o                         
  -2  -3  11         79.74         90.80         7.40 o                         
  -1  -3  11        192.51        213.15        10.02 o                         
   0  -3  11        103.37         93.40         9.06 o                         
   1  -3  11        465.83        526.75        17.21 o                         
   2  -3  11         65.09         77.75         7.00 o                         
   3  -3  11          6.08         -1.24         3.94 o                         
   4  -3  11         18.12         20.08         4.37 o                         
   5  -3  11        102.47        112.81        15.36 o                         
   6  -3  11         17.02         15.40         4.22 o                         
   7  -3  11         33.99         30.54         6.23 o                         
   8  -3  11         11.93         18.30         5.19 o                         
 -13  -2  11         24.75         29.12         4.51 o                         
 -12  -2  11         22.68         14.03        10.31 o                         
 -11  -2  11         49.10         49.04         6.45 o                         
 -10  -2  11         25.53         25.97         5.50 o                         
  -9  -2  11         13.57         15.10         4.49 o                         
  -8  -2  11         60.91         56.13         5.88 o                         
  -7  -2  11        399.85        437.76        14.66 o                         
  -6  -2  11        118.58        124.60        10.49 o                         
  -5  -2  11        506.32        541.20        16.35 o                         
  -4  -2  11         46.09         55.25         6.08 o                         
  -3  -2  11        103.06         94.75        11.40 o                         
  -2  -2  11        122.57        135.76         8.43 o                         
  -1  -2  11         29.53         29.00         6.01 o                         
   0  -2  11        135.25        149.15         8.90 o                         
   1  -2  11         59.94         69.44         6.88 o                         
   2  -2  11         17.51         18.80         4.83 o                         
   3  -2  11        317.46        327.32        11.49 o                         
   4  -2  11         81.94         70.87         7.87 o                         
   5  -2  11         18.25         16.06         4.02 o                         
   6  -2  11         62.58         68.82         6.72 o                         
   7  -2  11         29.85         36.03         6.64 o                         
   8  -2  11          6.58          5.07         3.47 o                         
 -13  -1  11         20.30         14.40         2.99 o                         
 -12  -1  11          1.64         -0.60         2.45 o                         
 -11  -1  11         90.81         98.95         7.47 o                         
 -10  -1  11         32.88         24.53         4.05 o                         
  -9  -1  11         82.71         93.59         8.33 o                         
  -8  -1  11        196.69        175.57         8.88 o                         
  -7  -1  11        124.29        134.92         7.42 o                         
  -6  -1  11        138.61        153.62         7.51 o                         
  -5  -1  11        555.78        603.35        15.98 o                         
  -4  -1  11         52.80         43.63         4.48 o                         
  -3  -1  11        150.17        141.23         7.65 o                         
  -2  -1  11         45.50         49.36         5.18 o                         
  -1  -1  11        121.85        127.87         9.44 o                         
   0  -1  11         13.81         13.30         3.11 o                         
   1  -1  11        125.98        133.78         6.86 o                         
   2  -1  11        274.89        290.26         9.58 o                         
   3  -1  11         67.45         77.36         5.82 o                         
   4  -1  11         37.45         41.50         4.85 o                         
   5  -1  11         83.51         75.09         6.00 o                         
   6  -1  11         52.24         52.81         5.23 o                         
   7  -1  11         20.34         16.73         3.67 o                         
   8  -1  11         22.95         15.71         3.44 o                         
   9  -1  11         12.43          7.01         2.64 o                         
 -14   0  11          1.27          0.00         3.11 o                         
 -13   0  11          0.76          0.59         2.51 o                         
 -12   0  11         37.81         39.02         7.27 o                         
 -11   0  11         19.04         17.68         3.73 o                         
 -10   0  11         54.22         49.49         5.36 o                         
  -9   0  11         72.14         66.14         5.25 o                         
  -8   0  11          6.37         12.91         3.43 o                         
  -7   0  11       1269.23       1388.02        26.95 o                         
  -6   0  11        269.91        268.85         8.00 o                         
  -5   0  11        354.17        384.36         9.50 o                         
  -4   0  11         33.62         38.02         3.91 o                         
  -3   0  11         14.12         14.85         3.27 o                         
  -2   0  11        132.26        146.18         7.07 o                         
  -1   0  11          0.03          1.10         2.48 o                         
   0   0  11         56.13         56.80         5.02 o                         
   1   0  11          5.57          4.81         2.69 o                         
   2   0  11         40.26         33.31         4.14 o                         
   3   0  11         14.83         15.12         3.35 o                         
   4   0  11        249.53        251.52         9.52 o                         
   5   0  11          4.18          2.73         3.99 o                         
   6   0  11         54.68         50.33         5.09 o                         
   7   0  11         46.63         47.93         4.44 o                         
   8   0  11          0.03          1.50         2.81 o                         
   9   0  11          0.09          0.66         2.14 o                         
 -13   1  11         20.69         23.16         3.51 o                         
 -12   1  11          1.94          3.91         2.88 o                         
 -11   1  11         97.13        101.36         8.02 o                         
 -10   1  11         27.44         22.83         3.84 o                         
  -9   1  11         72.62         78.20         6.47 o                         
  -8   1  11        210.81        184.93         8.00 o                         
  -7   1  11        126.73        137.05         6.34 o                         
  -6   1  11        114.92        119.95        11.63 o                         
  -5   1  11        542.39        591.63        13.35 o                         
  -4   1  11         40.82         42.29         3.96 o                         
  -3   1  11        135.69        149.34         7.21 o                         
  -2   1  11         45.22         41.30         4.11 o                         
  -1   1  11        124.34        115.69         6.20 o                         
   0   1  11         14.15         14.78         5.79 o                         
   1   1  11        114.47        113.97        10.06 o                         
   2   1  11        279.49        296.16        10.48 o                         
   3   1  11         65.69         65.04         7.43 o                         
   4   1  11         33.96         40.46         6.17 o                         
   5   1  11         82.48         91.07        10.34 o                         
   6   1  11         47.10         46.15         5.11 o                         
   7   1  11         20.47         15.23         4.66 o                         
   8   1  11         21.26         17.48         4.89 o                         
   9   1  11         13.69         12.03         2.42 o                         
 -13   2  11         24.37         23.73         4.75 o                         
 -12   2  11         22.05         14.51         5.12 o                         
 -11   2  11         47.52         57.02         6.08 o                         
 -10   2  11         30.88         25.26        13.64 o                         
  -9   2  11         19.50         34.94        11.38 o                         
  -8   2  11         55.90         49.89         4.62 o                         
  -7   2  11        385.46        446.01        13.01 o                         
  -6   2  11        121.38        125.10         6.47 o                         
  -5   2  11        547.59        568.00        14.07 o                         
  -4   2  11         54.27         52.71         4.79 o                         
  -3   2  11        112.75        115.78         9.72 o                         
  -2   2  11        132.68        158.76         9.30 o                         
  -1   2  11         30.19         37.01         6.07 o                         
   0   2  11        147.81        173.49         7.35 o                         
   1   2  11         59.05         76.44         9.77 o                         
   2   2  11         22.09         22.09         3.72 o                         
   3   2  11        300.17        316.23        10.57 o                         
   4   2  11         77.24         82.27         8.29 o                         
   5   2  11         23.16          7.66        15.97 o                         
   6   2  11         61.59         70.84         7.88 o                         
   7   2  11         31.47         31.61         3.83 o                         
   8   2  11          6.78          5.05         3.17 o                         
 -12   3  11          1.56          2.82         2.97 o                         
 -11   3  11          5.51          4.45         3.56 o                         
 -10   3  11         39.93         36.76         5.70 o                         
  -9   3  11        259.76        266.37        23.09 o                         
  -8   3  11        249.04        255.00        11.96 o                         
  -7   3  11        240.64        244.71         9.05 o                         
  -6   3  11         86.51         90.17         6.18 o                         
  -5   3  11         84.86         85.17         8.69 o                         
  -4   3  11        243.58        265.41         9.98 o                         
  -3   3  11        400.10        412.46        11.52 o                         
  -2   3  11         76.27         76.94         5.73 o                         
  -1   3  11        217.91        219.13        12.49 o                         
   0   3  11        105.60        110.05        16.60 o                         
   1   3  11        460.55        498.69        13.81 o                         
   2   3  11         65.14         66.90         6.79 o                         
   3   3  11          7.11          6.41         5.82 o                         
   4   3  11         18.11         19.40         5.87 o                         
   5   3  11        103.02        106.01         9.37 o                         
   6   3  11         16.44         12.96         3.99 o                         
   7   3  11         34.57         26.77         4.38 o                         
   8   3  11         12.03         16.76         4.30 o                         
 -11   4  11         18.15         20.62         4.45 o                         
 -10   4  11         11.76         12.18         3.54 o                         
  -9   4  11         13.78         17.50         8.60 o                         
  -8   4  11          8.48          3.42         6.14 o                         
  -7   4  11         54.12         54.06         6.36 o                         
  -6   4  11         25.55         28.07         6.28 o                         
  -5   4  11        189.43        194.17         9.52 o                         
  -4   4  11         54.43         61.97         6.10 o                         
  -3   4  11        176.78        182.35        12.71 o                         
  -2   4  11         33.19         40.06         5.14 o                         
  -1   4  11          9.30         11.65         7.15 o                         
   0   4  11         12.38         13.53         4.24 o                         
   1   4  11         44.25         43.08        12.81 o                         
   2   4  11          0.99          2.62         4.37 o                         
   3   4  11        179.94        196.60        10.68 o                         
   4   4  11         20.51         23.28         4.56 o                         
   5   4  11          4.26          0.64         2.99 o                         
   6   4  11         26.08         34.41         5.93 o                         
   7   4  11         32.43         24.48         4.75 o                         
 -10   5  11         10.50          6.86         3.11 o                         
  -9   5  11        127.31        125.55         7.33 o                         
  -8   5  11        137.17        149.15         6.06 o                         
  -7   5  11          8.41          9.58         2.47 o                         
  -6   5  11         69.39         85.05        12.73 o                         
  -5   5  11        148.61        162.05         9.80 o                         
  -4   5  11        351.78        365.08        26.80 o                         
  -3   5  11         13.92         14.49         7.33 o                         
  -2   5  11         62.87         53.56         8.16 o                         
  -1   5  11        106.66         76.54        14.14 o                         
   0   5  11         62.37         73.02         9.19 o                         
   1   5  11        240.39        273.23        42.51 o                         
   2   5  11         79.98         71.71         6.88 o                         
   3   5  11          0.15         -2.42         2.53 o                         
   4   5  11          1.19         -0.76         2.56 o                         
   5   5  11         38.32         36.05         6.38 o                         
   6   5  11         62.48         56.25         4.60 o                         
  -8   6  11         20.51         21.86         3.06 o                         
  -7   6  11        114.46        111.77        18.64 o                         
  -6   6  11          7.43          3.71         7.12 o                         
  -5   6  11         22.08         30.58         9.64 o                         
  -4   6  11        153.33        157.44        15.82 o                         
  -3   6  11         34.97         28.69         3.79 o                         
  -2   6  11        245.32        264.35        19.51 o                         
  -1   6  11         39.50         44.40         4.05 o                         
   0   6  11         16.07         17.50         7.71 o                         
   1   6  11         23.58         20.17         7.27 o                         
   2   6  11         17.15         19.43         6.67 o                         
   3   6  11         24.86         27.74         7.12 o                         
  -4   7  11        108.30        115.97        12.33 o                         
  -3   7  11         22.45         26.55         7.27 o                         
  -2   7  11          9.95         16.61         7.56 o                         
  -7  -6  12         11.83          6.97         6.38 o                         
  -5  -6  12         26.65         18.84         6.82 o                         
  -4  -6  12         58.00         46.89        10.09 o                         
  -3  -6  12          5.91          4.89         6.23 o                         
  -2  -6  12         22.05         13.94         7.42 o                         
  -1  -6  12         42.34         28.04         8.31 o                         
   0  -6  12          2.21          3.56         5.19 o                         
   1  -6  12         16.95         12.16         6.38 o                         
   2  -6  12         16.94         17.21         8.01 o                         
  -9  -5  12          0.68          1.01         2.85 o                         
  -8  -5  12         36.50         35.01         5.30 o                         
  -7  -5  12         58.50         51.52         6.49 o                         
  -6  -5  12         42.54         46.95        10.98 o                         
  -5  -5  12         20.79         15.64         5.09 o                         
  -4  -5  12         89.09         77.14         9.57 o                         
  -3  -5  12        345.44        352.92        16.23 o                         
  -2  -5  12        154.31        130.33        10.63 o                         
  -1  -5  12         61.68         61.67        15.36 o                         
   0  -5  12         17.02         14.88         5.30 o                         
   1  -5  12         52.07         55.63         6.91 o                         
   2  -5  12         51.03         39.74         6.22 o                         
   3  -5  12         23.75         20.84        12.90 o                         
   4  -5  12         13.29          8.74         3.60 o                         
 -11  -4  12         26.46         22.98         4.40 o                         
 -10  -4  12          2.25          0.47         2.71 o                         
  -9  -4  12         12.10          6.90         3.99 o                         
  -8  -4  12         37.54         36.64         7.71 o                         
  -7  -4  12          3.90         -1.83         3.37 o                         
  -6  -4  12         38.19         42.55        14.83 o                         
  -5  -4  12        123.00        126.61        14.55 o                         
  -4  -4  12         49.01         50.49         5.73 o                         
  -3  -4  12         38.91         44.54         6.36 o                         
  -2  -4  12         10.24          9.86         4.02 o                         
  -1  -4  12        142.99        153.66         9.45 o                         
   0  -4  12         26.37         31.50         5.17 o                         
   1  -4  12        153.20        150.59        21.46 o                         
   2  -4  12          5.89          9.05         4.40 o                         
   3  -4  12          3.41          2.76         3.75 o                         
   4  -4  12         15.69         12.85         4.35 o                         
   5  -4  12         15.64         15.82         4.25 o                         
   6  -4  12          8.94          7.01         3.39 o                         
 -12  -3  12          8.79          1.85         2.55 o                         
 -11  -3  12         30.32         29.91         8.38 o                         
 -10  -3  12         30.26         25.87         4.98 o                         
  -9  -3  12          5.93          7.73         4.63 o                         
  -8  -3  12        203.62        195.19        12.59 o                         
  -7  -3  12        277.74        286.85        13.50 o                         
  -6  -3  12         67.91         76.89         7.54 o                         
  -5  -3  12        152.35        176.75        13.22 o                         
  -4  -3  12         73.15         92.17         7.46 o                         
  -3  -3  12        732.62        801.35        21.05 o                         
  -2  -3  12        164.63        150.69        16.53 o                         
  -1  -3  12         54.24         57.44         6.22 o                         
   0  -3  12         32.88         35.28         5.43 o                         
   1  -3  12         19.68         24.39         5.49 o                         
   2  -3  12        170.70        171.89        11.29 o                         
   3  -3  12         74.46         65.61         7.95 o                         
   4  -3  12         12.79         10.18         4.66 o                         
   5  -3  12         10.07         10.86         4.19 o                         
   6  -3  12         16.98         14.47         4.17 o                         
   7  -3  12         66.14         48.09         8.76 o                         
 -12  -2  12         58.58         53.60         7.79 o                         
 -11  -2  12        154.16        167.66        14.48 o                         
 -10  -2  12         13.03         13.05         4.41 o                         
  -9  -2  12         10.70         11.21         4.49 o                         
  -8  -2  12         55.67         48.55         5.90 o                         
  -7  -2  12          3.08          3.74         3.32 o                         
  -6  -2  12        562.57        621.27        20.60 o                         
  -5  -2  12         76.17         84.28         9.91 o                         
  -4  -2  12         61.63         62.97         7.76 o                         
  -3  -2  12        102.68        109.66        10.05 o                         
  -2  -2  12        373.38        401.08        14.05 o                         
  -1  -2  12         62.56         62.96        11.16 o                         
   0  -2  12          0.41         -0.95         3.06 o                         
   1  -2  12         63.45         61.87         6.59 o                         
   2  -2  12         79.14         77.33         7.05 o                         
   3  -2  12          6.90         10.23         3.78 o                         
   4  -2  12        160.72        179.76        15.13 o                         
   5  -2  12         26.01         19.52         5.30 o                         
   6  -2  12          2.42          0.07         2.96 o                         
   7  -2  12         24.59         28.42         5.08 o                         
 -13  -1  12         15.32          8.29         2.97 o                         
 -12  -1  12          1.46          1.53         2.54 o                         
 -11  -1  12         63.17         58.39         7.36 o                         
 -10  -1  12         24.61         19.93         4.38 o                         
  -9  -1  12        153.81        177.30         8.36 o                         
  -8  -1  12        337.17        377.85        13.67 o                         
  -7  -1  12        243.64        232.76         9.09 o                         
  -6  -1  12        145.82        134.99        12.09 o                         
  -5  -1  12          2.83          2.74         2.89 o                         
  -4  -1  12         14.69         19.63         3.60 o                         
  -3  -1  12         22.92         25.55         4.02 o                         
  -2  -1  12         15.94         29.18         4.95 o                         
  -1  -1  12         11.65         13.08         3.46 o                         
   0  -1  12          0.44          3.74         3.00 o                         
   1  -1  12         74.34         74.19         5.81 o                         
   2  -1  12         92.16        103.64         6.35 o                         
   3  -1  12         24.20         19.61         4.05 o                         
   4  -1  12         81.63         74.99         5.75 o                         
   5  -1  12          0.31          1.54         2.89 o                         
   6  -1  12         18.35         15.01         3.43 o                         
   7  -1  12          2.95          1.27         2.48 o                         
   8  -1  12         14.65          9.55         2.65 o                         
 -13   0  12          3.72          3.10         2.67 o                         
 -12   0  12         29.43         33.40         4.23 o                         
 -11   0  12        104.56         88.24         6.88 o                         
 -10   0  12         54.00         53.27         5.47 o                         
  -9   0  12          1.13          1.73         2.97 o                         
  -8   0  12        302.93        280.73         9.37 o                         
  -7   0  12          1.54          3.64         3.18 o                         
  -6   0  12        859.57        894.28        21.63 o                         
  -5   0  12        350.09        383.86        10.57 o                         
  -4   0  12        167.51        169.22         7.45 o                         
  -3   0  12          1.57          7.36         3.55 o                         
  -2   0  12         20.26         20.25         4.15 o                         
  -1   0  12        238.11        259.58         9.38 o                         
   0   0  12         80.92         70.93         5.79 o                         
   1   0  12         11.94         10.11         3.22 o                         
   2   0  12         50.47         58.07         5.02 o                         
   3   0  12          1.68          2.27         2.89 o                         
   4   0  12        355.32        376.19        15.02 o                         
   5   0  12          3.79          8.66         3.36 o                         
   6   0  12         65.47         63.10         7.28 o                         
   7   0  12         12.86         15.03         3.79 o                         
   8   0  12         39.84         41.51         4.78 o                         
 -13   1  12         16.21         12.53         3.71 o                         
 -12   1  12          0.70          0.10         2.42 o                         
 -11   1  12         63.58         62.27         6.14 o                         
 -10   1  12         23.24         32.36         4.98 o                         
  -9   1  12        157.74        163.63         8.80 o                         
  -8   1  12        340.63        377.00        11.46 o                         
  -7   1  12        219.82        213.95        12.27 o                         
  -6   1  12        143.94        134.66        17.18 o                         
  -5   1  12          5.41          9.25         5.79 o                         
  -4   1  12         13.28         13.32         3.17 o                         
  -3   1  12         27.97         33.34         4.81 o                         
  -2   1  12         18.75         24.92         6.82 o                         
  -1   1  12         12.82         14.69         4.47 o                         
   0   1  12          1.76          2.74         3.08 o                         
   1   1  12         73.92         73.66        10.05 o                         
   2   1  12         90.82         97.22         6.26 o                         
   3   1  12         22.17         20.42         4.07 o                         
   4   1  12         78.50         74.52         6.19 o                         
   5   1  12          0.18          0.22         2.75 o                         
   6   1  12         17.57          8.93         3.16 o                         
   7   1  12          4.15          5.44         2.79 o                         
   8   1  12         14.73         13.66         2.59 o                         
 -12   2  12         56.59         50.01         6.53 o                         
 -11   2  12        155.37        165.76         8.40 o                         
 -10   2  12         12.05         11.64         3.86 o                         
  -9   2  12         12.00         13.62         3.72 o                         
  -8   2  12         64.61         59.92         5.46 o                         
  -7   2  12          1.69          4.31         3.10 o                         
  -6   2  12        565.03        610.75        14.34 o                         
  -5   2  12         76.61         72.81        12.52 o                         
  -4   2  12         71.99         82.77         5.99 o                         
  -3   2  12        102.25        112.47         7.90 o                         
  -2   2  12        363.71        390.06        11.44 o                         
  -1   2  12         71.59         62.83        10.06 o                         
   0   2  12          0.52          4.24         3.33 o                         
   1   2  12         53.18         44.11         5.25 o                         
   2   2  12         81.66         82.42         9.79 o                         
   3   2  12          9.25          6.34        10.41 o                         
   4   2  12        160.29        163.72        13.99 o                         
   5   2  12         28.75         28.80         6.46 o                         
   6   2  12          2.29          2.45         2.47 o                         
   7   2  12         25.55         21.53         4.27 o                         
   8   2  12          5.40          2.08         2.97 o                         
 -12   3  12          6.45          3.86         2.97 o                         
 -11   3  12         31.18         29.37         5.49 o                         
 -10   3  12         34.10         25.63         4.83 o                         
  -9   3  12          7.08          4.05         3.45 o                         
  -8   3  12        205.94        212.93        26.30 o                         
  -7   3  12        260.17        256.46        23.96 o                         
  -6   3  12         68.51         77.87         6.67 o                         
  -5   3  12        154.83        148.96        11.45 o                         
  -4   3  12         72.45         75.64        16.33 o                         
  -3   3  12        730.04        784.31        36.09 o                         
  -2   3  12        152.11        144.31        15.60 o                         
  -1   3  12         57.18         60.32         6.49 o                         
   0   3  12         27.86         29.68         4.24 o                         
   1   3  12         19.67         23.63         4.65 o                         
   2   3  12        166.26        146.90        24.75 o                         
   3   3  12         72.64         56.82         7.07 o                         
   4   3  12         11.27         10.23         5.19 o                         
   5   3  12         11.73          7.12         4.45 o                         
   6   3  12         16.91         18.69         5.04 o                         
   7   3  12         66.89         59.51         6.68 o                         
 -11   4  12         27.17         20.47         4.01 o                         
 -10   4  12          2.20          1.70         2.52 o                         
  -9   4  12         12.11          5.62         3.20 o                         
  -8   4  12         40.80         42.66         8.90 o                         
  -7   4  12          3.72          1.65         9.89 o                         
  -6   4  12         41.87         40.45         5.96 o                         
  -5   4  12        123.60        114.06        15.19 o                         
  -4   4  12         58.92         56.65        11.87 o                         
  -3   4  12         34.52         28.19         5.54 o                         
  -2   4  12         12.19         12.61        12.38 o                         
  -1   4  12        131.20        135.45        13.11 o                         
   0   4  12         27.61         26.30         4.81 o                         
   1   4  12        152.15        158.40        11.73 o                         
   2   4  12          5.70          3.49         5.96 o                         
   3   4  12          1.98          5.52         7.19 o                         
   4   4  12         16.98          9.45         3.75 o                         
   5   4  12         15.46         20.32         4.60 o                         
   6   4  12         11.08          7.56         3.41 o                         
  -9   5  12          0.67          1.02         2.24 o                         
  -8   5  12         39.68         35.26         6.38 o                         
  -7   5  12         62.01         56.82         6.45 o                         
  -6   5  12         44.05         44.05         5.27 o                         
  -5   5  12         15.04         14.19         6.38 o                         
  -4   5  12         91.10         77.33         7.10 o                         
  -3   5  12        336.67        352.27        14.56 o                         
  -2   5  12        151.38        151.51         9.39 o                         
  -1   5  12         58.05         69.45         8.08 o                         
   0   5  12         20.22         14.79         4.01 o                         
   1   5  12         53.69         46.59         5.57 o                         
   2   5  12         51.74         54.89         6.42 o                         
   3   5  12         23.04         15.27         3.37 o                         
   4   5  12         15.72         13.63         2.81 o                         
  -7   6  12         11.59          7.56         6.08 o                         
  -6   6  12         37.65         35.61         7.57 o                         
  -5   6  12         26.22         20.77         7.57 o                         
  -4   6  12         62.01         72.42        11.72 o                         
  -3   6  12          5.45          6.97         7.56 o                         
  -2   6  12         22.29         30.85         9.64 o                         
  -1   6  12         38.40         39.46         8.90 o                         
   0   6  12          2.80         -0.30         6.23 o                         
   1   6  12         14.45         15.57         6.82 o                         
   2   6  12         17.94         20.77         9.20 o                         
  -4  -6  13          7.41          2.67         4.75 o                         
  -3  -6  13          5.10          7.71         5.78 o                         
  -2  -6  13          1.89          1.19         4.75 o                         
  -1  -6  13          5.13          0.15         4.89 o                         
  -8  -5  13          7.72          4.68         3.93 o                         
  -7  -5  13         33.57         22.25         5.79 o                         
  -6  -5  13         46.85         41.81         5.63 o                         
  -5  -5  13         38.07         26.41         5.91 o                         
  -4  -5  13         33.73         24.03         6.53 o                         
  -3  -5  13         10.30          6.64         6.67 o                         
  -2  -5  13         42.64         32.88         6.31 o                         
  -1  -5  13         56.30         53.23         7.24 o                         
   0  -5  13         14.88         10.18         5.18 o                         
   1  -5  13          7.62          9.12         4.08 o                         
   2  -5  13          9.87          6.71         3.53 o                         
   3  -5  13          6.60          4.30         3.46 o                         
 -10  -4  13         24.94         23.92         4.21 o                         
  -9  -4  13          1.80         -2.46         2.46 o                         
  -8  -4  13         12.61          4.75         4.45 o                         
  -7  -4  13          5.26          3.86         3.47 o                         
  -6  -4  13         17.10         12.11         6.97 o                         
  -5  -4  13          9.04          7.28         4.01 o                         
  -4  -4  13         38.79         33.06         5.87 o                         
  -3  -4  13        266.31        278.94        17.10 o                         
  -2  -4  13         16.66         13.01         8.60 o                         
  -1  -4  13         27.61         23.59         5.62 o                         
   0  -4  13         27.81         24.57         5.52 o                         
   1  -4  13         31.11         42.24         6.94 o                         
   2  -4  13         24.57         23.10         5.10 o                         
   3  -4  13          9.53          9.42         4.17 o                         
   4  -4  13          7.44          6.09         3.28 o                         
 -11  -3  13         53.95         49.00         5.29 o                         
 -10  -3  13          4.21          6.34         3.59 o                         
  -9  -3  13         33.38         26.14         5.21 o                         
  -8  -3  13         15.32         12.01         5.64 o                         
  -7  -3  13         52.06         58.89         7.84 o                         
  -6  -3  13        195.34        183.62        28.12 o                         
  -5  -3  13         80.61         88.61        11.72 o                         
  -4  -3  13         49.32         43.33         6.17 o                         
  -3  -3  13         33.41         37.39         6.14 o                         
  -2  -3  13        161.72        170.79        51.63 o                         
  -1  -3  13        236.92        278.45        15.08 o                         
   0  -3  13         38.46         37.43         5.61 o                         
   1  -3  13         61.00         63.83        15.36 o                         
   2  -3  13         33.57         40.38        10.53 o                         
   3  -3  13         33.98         36.45         7.12 o                         
   4  -3  13         17.01          7.73         4.12 o                         
   5  -3  13          2.78          1.06         4.97 o                         
   6  -3  13         18.01          8.17         3.16 o                         
 -12  -2  13         33.66         34.83         5.56 o                         
 -11  -2  13         10.13          8.65         5.56 o                         
 -10  -2  13         35.63         44.37         6.22 o                         
  -9  -2  13         38.39         37.79         6.20 o                         
  -8  -2  13         10.49          9.20         5.64 o                         
  -7  -2  13         16.03          7.43         4.30 o                         
  -6  -2  13          4.69          2.10         3.47 o                         
  -5  -2  13         31.95         31.03         4.95 o                         
  -4  -2  13         59.36         47.26         5.61 o                         
  -3  -2  13        122.88        117.93         8.08 o                         
  -2  -2  13         13.26         14.81         4.62 o                         
  -1  -2  13         21.24         17.01         4.53 o                         
   0  -2  13         88.69        102.00         8.34 o                         
   1  -2  13         12.13          8.09         4.12 o                         
   2  -2  13         67.86         68.20        10.15 o                         
   3  -2  13         24.39         17.54         5.17 o                         
   4  -2  13         32.34         29.25        18.77 o                         
   5  -2  13          1.81          1.76         3.23 o                         
   6  -2  13          1.69         -0.23         2.63 o                         
 -12  -1  13         76.18         69.77        16.39 o                         
 -11  -1  13         33.55         24.38         3.95 o                         
 -10  -1  13         11.35         11.12         4.05 o                         
  -9  -1  13         14.20         12.75         3.86 o                         
  -8  -1  13         28.79         23.70         4.67 o                         
  -7  -1  13         46.23         50.48         5.48 o                         
  -6  -1  13        125.12        126.78         7.19 o                         
  -5  -1  13         48.57         40.44         5.81 o                         
  -4  -1  13         10.10          7.59         3.44 o                         
  -3  -1  13         14.74         18.75         3.87 o                         
  -2  -1  13         60.76         59.90         5.36 o                         
  -1  -1  13         33.63         39.78         7.16 o                         
   0  -1  13          3.40          2.50         2.91 o                         
   1  -1  13         59.44         42.70         5.24 o                         
   2  -1  13         73.10         98.57         8.77 o                         
   3  -1  13         23.24         21.13         4.12 o                         
   4  -1  13         26.97         18.04         3.97 o                         
   5  -1  13          4.00          5.66         2.65 o                         
   6  -1  13          1.04          0.53         2.25 o                         
   7  -1  13         19.35         14.34         6.77 o                         
 -12   0  13          6.06          5.18         2.67 o                         
 -11   0  13         45.40         36.42         4.22 o                         
 -10   0  13        114.60        120.25         8.50 o                         
  -9   0  13         77.70         77.69         6.45 o                         
  -8   0  13         56.61         57.94         8.07 o                         
  -7   0  13         17.00         16.98         4.73 o                         
  -6   0  13        332.89        342.22        11.15 o                         
  -5   0  13        345.75        397.19        12.01 o                         
  -4   0  13        146.27        136.36         7.72 o                         
  -3   0  13          3.23         -0.23         2.63 o                         
  -2   0  13         66.73         84.91         7.51 o                         
  -1   0  13        186.40        194.51         8.46 o                         
   0   0  13         83.53         78.79         5.88 o                         
   1   0  13          2.62          1.00         2.98 o                         
   2   0  13          3.19          3.47         3.43 o                         
   3   0  13        289.13        316.48        11.01 o                         
   4   0  13         16.26         11.71         3.60 o                         
   5   0  13         24.43         20.30         3.73 o                         
   6   0  13          1.28          2.08         2.33 o                         
   7   0  13          0.71          0.36         2.06 o                         
 -12   1  13         74.88         52.69         6.38 o                         
 -11   1  13         38.14         46.21         5.13 o                         
 -10   1  13         12.24         10.49         3.74 o                         
  -9   1  13         13.51         16.87         4.10 o                         
  -8   1  13         31.26         34.14         4.31 o                         
  -7   1  13         42.58         45.83         5.64 o                         
  -6   1  13        118.89        125.98         7.31 o                         
  -5   1  13         53.35         46.50         4.88 o                         
  -4   1  13          9.24          9.73         3.21 o                         
  -3   1  13         14.91         10.43         3.39 o                         
  -2   1  13         62.11         72.15         9.26 o                         
  -1   1  13         34.66         35.23         4.44 o                         
   0   1  13          3.74          1.32         2.84 o                         
   1   1  13         64.43         60.69         8.55 o                         
   2   1  13         73.16         88.26        14.54 o                         
   3   1  13         22.87         28.95         6.60 o                         
   4   1  13         26.44         22.38         5.07 o                         
   5   1  13          3.97          4.61         2.85 o                         
   6   1  13          0.58         -0.02         2.17 o                         
   7   1  13         19.96         20.19         2.99 o                         
 -12   2  13         38.53         34.42         5.04 o                         
 -11   2  13         11.37         15.69         3.71 o                         
 -10   2  13         30.44         31.06         4.19 o                         
  -9   2  13         39.35         49.91         5.19 o                         
  -8   2  13         13.54         17.85         4.10 o                         
  -7   2  13         16.87         10.72         7.47 o                         
  -6   2  13          3.13          5.75         3.24 o                         
  -5   2  13         32.85         38.81         7.67 o                         
  -4   2  13         58.40         44.06         9.75 o                         
  -3   2  13        137.18        143.16        13.86 o                         
  -2   2  13         14.70         18.42         7.62 o                         
  -1   2  13         24.09         21.45         4.25 o                         
   0   2  13         87.33         82.78        18.83 o                         
   1   2  13         10.73          7.25         3.89 o                         
   2   2  13         66.42         57.63        43.14 o                         
   3   2  13         24.56         24.03         4.61 o                         
   4   2  13         29.09         25.10         4.49 o                         
   5   2  13          2.22          2.53         3.05 o                         
   6   2  13          2.20          3.56         3.56 o                         
 -11   3  13         50.77         39.62         5.19 o                         
 -10   3  13          4.40          7.41         4.00 o                         
  -9   3  13         35.04         30.44         5.21 o                         
  -8   3  13         16.98         15.84         4.25 o                         
  -7   3  13         51.66         56.00         7.36 o                         
  -6   3  13        191.61        180.53        22.09 o                         
  -5   3  13         83.87         81.28        11.61 o                         
  -4   3  13         47.44         33.37         8.19 o                         
  -3   3  13         34.17         33.39         5.03 o                         
  -2   3  13        146.35        122.71        38.08 o                         
  -1   3  13        236.59        258.96        22.11 o                         
   0   3  13         33.09         34.11        13.24 o                         
   1   3  13         68.05         68.41        26.04 o                         
   2   3  13         33.43         33.08         6.68 o                         
   3   3  13         36.08         40.35         7.27 o                         
   4   3  13         16.22          4.45         4.30 o                         
   5   3  13          2.60         -1.04         3.26 o                         
   6   3  13         19.15         20.02         4.30 o                         
 -10   4  13         24.90         19.14         3.86 o                         
  -9   4  13          1.72          2.19         2.56 o                         
  -8   4  13         11.23          8.86         4.82 o                         
  -7   4  13          7.12         10.17         3.63 o                         
  -6   4  13         16.03         11.42         4.15 o                         
  -5   4  13          5.63          5.74         5.04 o                         
  -4   4  13         37.21         43.53        10.54 o                         
  -3   4  13        264.11        275.19        27.21 o                         
  -2   4  13         18.41         25.72         9.14 o                         
  -1   4  13         31.13         33.06         5.15 o                         
   0   4  13         32.61         26.35         5.10 o                         
   1   4  13         33.37         41.10         9.94 o                         
   2   4  13         26.65         26.14         4.44 o                         
   3   4  13          9.17          6.97         4.15 o                         
   4   4  13          9.36          8.01         3.86 o                         
   5   4  13          2.14          1.48         2.52 o                         
  -8   5  13          7.49          6.09         2.60 o                         
  -7   5  13         36.07         21.22         9.42 o                         
  -6   5  13         48.75         42.41         4.74 o                         
  -5   5  13         35.41         32.52         4.86 o                         
  -4   5  13         39.62         45.54        12.46 o                         
  -3   5  13         10.15          5.01         3.32 o                         
  -2   5  13         36.93         38.55         6.75 o                         
  -1   5  13         54.86         49.28        12.32 o                         
   0   5  13         16.61         20.33         5.93 o                         
   1   5  13          8.59          5.50         3.19 o                         
   2   5  13         10.54          7.82         3.56 o                         
   3   5  13          6.50          4.75         2.67 o                         
  -4   6  13          7.53          7.27         6.08 o                         
  -3   6  13          4.53          4.60         6.08 o                         
  -2   6  13          2.32         -1.48         5.93 o                         
  -1   6  13          3.57          3.26         6.08 o                         
  -6  -5  14         11.47          3.82         4.82 o                         
  -5  -5  14         17.87         13.50         4.54 o                         
  -4  -5  14         41.44         33.75         4.94 o                         
  -3  -5  14          8.66          2.21         3.56 o                         
  -2  -5  14          0.32          1.64         3.48 o                         
  -1  -5  14         12.41          9.28         4.09 o                         
   0  -5  14         16.24         11.49         4.30 o                         
   1  -5  14          7.47          1.19         4.45 o                         
  -9  -4  14         15.66         18.77         4.15 o                         
  -8  -4  14          1.01          5.28         2.99 o                         
  -7  -4  14         12.21         15.89         7.34 o                         
  -6  -4  14         15.43         13.32         4.66 o                         
  -5  -4  14         26.32         23.69         4.99 o                         
  -4  -4  14          3.89          1.44         4.37 o                         
  -3  -4  14          3.32          7.51         3.95 o                         
  -2  -4  14         31.93         42.16         6.22 o                         
  -1  -4  14         17.45         15.67         4.74 o                         
   0  -4  14          2.77          7.33         4.82 o                         
   1  -4  14          1.64         -1.08         3.03 o                         
   2  -4  14          1.61          3.60         3.06 o                         
   3  -4  14          5.54          1.36         3.14 o                         
 -10  -3  14         14.39          8.06         3.78 o                         
  -9  -3  14          6.02          3.27         3.35 o                         
  -8  -3  14          1.93          1.04         3.71 o                         
  -7  -3  14         15.93         13.75         4.52 o                         
  -6  -3  14         14.75         16.36        12.53 o                         
  -5  -3  14         49.08         43.66         6.88 o                         
  -4  -3  14          8.37          8.72         4.60 o                         
  -3  -3  14         80.57         85.18        15.95 o                         
  -2  -3  14         20.51         16.03         6.16 o                         
  -1  -3  14         42.24         43.83         6.47 o                         
   0  -3  14         32.44         25.82         5.49 o                         
   1  -3  14          0.98          0.45         4.30 o                         
   2  -3  14          1.94          0.78         3.52 o                         
   3  -3  14         13.68         12.22         6.08 o                         
   4  -3  14          1.93          0.98         2.71 o                         
 -11  -2  14         36.44         31.72         4.90 o                         
 -10  -2  14         53.04         44.66         8.61 o                         
  -9  -2  14         87.71        109.39        18.03 o                         
  -8  -2  14          1.13         -2.82         3.41 o                         
  -7  -2  14         64.82         66.67         7.94 o                         
  -6  -2  14          0.88          0.80         3.62 o                         
  -5  -2  14          9.15          1.12         3.44 o                         
  -4  -2  14          5.41          5.55         3.84 o                         
  -3  -2  14         16.47         22.93         4.57 o                         
  -2  -2  14        122.39        137.92         8.95 o                         
  -1  -2  14         36.72         35.64         5.30 o                         
   0  -2  14         51.17         62.10         7.86 o                         
   1  -2  14          4.24          5.52         3.51 o                         
   2  -2  14          3.91          2.48         3.45 o                         
   3  -2  14         10.34         17.02         9.12 o                         
   4  -2  14         22.93         23.46         7.79 o                         
   5  -2  14          2.71          1.77         2.77 o                         
 -11  -1  14         35.46         28.18         3.81 o                         
 -10  -1  14         96.47         84.35         6.59 o                         
  -9  -1  14          6.06          7.65         4.11 o                         
  -8  -1  14         17.96         21.60         4.70 o                         
  -7  -1  14         52.56         57.16         7.22 o                         
  -6  -1  14         98.64        120.18         7.58 o                         
  -5  -1  14         97.55         75.25         5.90 o                         
  -4  -1  14         38.02         38.85         4.95 o                         
  -3  -1  14          6.83          0.72         3.01 o                         
  -2  -1  14         58.16         53.98         5.27 o                         
  -1  -1  14         64.02         60.05         7.44 o                         
   0  -1  14         32.32         25.68         4.41 o                         
   1  -1  14         49.28         53.61         6.95 o                         
   2  -1  14          9.97         12.83         4.06 o                         
   3  -1  14         34.02         38.37         8.10 o                         
   4  -1  14         41.63         35.99         9.08 o                         
   5  -1  14         15.22          8.07         3.06 o                         
   6  -1  14          8.65          7.42         3.56 o                         
 -12   0  14          6.60          4.79         2.36 o                         
 -11   0  14         41.22         37.95         4.67 o                         
 -10   0  14          0.39         -1.00         2.74 o                         
  -9   0  14         25.69         32.97         4.45 o                         
  -8   0  14         18.84         10.96         3.39 o                         
  -7   0  14          0.98          3.75         3.17 o                         
  -6   0  14          0.09         -0.07         3.08 o                         
  -5   0  14          6.94          4.01         3.15 o                         
  -4   0  14        241.45        265.19        16.21 o                         
  -3   0  14        113.94         88.62         9.90 o                         
  -2   0  14         26.32         21.17         4.86 o                         
  -1   0  14         24.20         12.78         3.85 o                         
   0   0  14         52.37         50.72         5.16 o                         
   1   0  14          0.13          0.59         2.84 o                         
   2   0  14         36.80         45.40         4.95 o                         
   3   0  14          2.95          3.88         3.00 o                         
   4   0  14          7.86          8.45         2.86 o                         
   5   0  14         18.09         20.82         4.00 o                         
   6   0  14          1.88          1.93         2.14 o                         
 -11   1  14         36.80         30.50         3.88 o                         
 -10   1  14         92.02        101.63         8.76 o                         
  -9   1  14          5.55          4.14         3.09 o                         
  -8   1  14         14.12         16.73         4.09 o                         
  -7   1  14         51.60         46.99         5.82 o                         
  -6   1  14         93.36        115.64         8.12 o                         
  -5   1  14         93.97         92.66         6.87 o                         
  -4   1  14         42.90         40.19         5.34 o                         
  -3   1  14          9.05          7.25         3.39 o                         
  -2   1  14         58.64         71.27         6.89 o                         
  -1   1  14         66.24         69.52         6.68 o                         
   0   1  14         31.30         39.08        10.72 o                         
   1   1  14         44.02         52.33         7.57 o                         
   2   1  14          7.93          4.65         3.41 o                         
   3   1  14         33.44         36.51         5.13 o                         
   4   1  14         41.91         45.84         5.40 o                         
   5   1  14         15.09          8.97         2.95 o                         
   6   1  14          8.16          5.30         2.49 o                         
 -11   2  14         36.53         38.87         5.93 o                         
 -10   2  14         49.02         52.60         5.86 o                         
  -9   2  14         91.72         94.00         6.34 o                         
  -8   2  14          1.20          1.34         2.57 o                         
  -7   2  14         64.79         51.71         4.95 o                         
  -6   2  14          0.78          2.91         2.88 o                         
  -5   2  14         10.84          7.34        22.52 o                         
  -4   2  14          7.56         11.95        11.19 o                         
  -3   2  14         15.33         14.35         4.54 o                         
  -2   2  14        122.75        134.71         7.81 o                         
  -1   2  14         37.36         39.89        15.48 o                         
   0   2  14         50.57         48.08         5.70 o                         
   1   2  14          4.42          6.12         3.41 o                         
   2   2  14          3.54          3.71         3.04 o                         
   3   2  14         10.33          8.25         3.30 o                         
   4   2  14         23.64         18.20         4.60 o                         
   5   2  14          3.14          0.44         2.82 o                         
 -10   3  14         13.34         13.50         3.56 o                         
  -9   3  14          6.97          7.93         3.05 o                         
  -8   3  14          2.73          4.20         5.56 o                         
  -7   3  14         15.85         21.08         6.90 o                         
  -6   3  14         13.83         20.08         5.78 o                         
  -5   3  14         45.92         49.03         6.04 o                         
  -4   3  14          8.38          5.67         3.65 o                         
  -3   3  14         86.07         70.02        12.72 o                         
  -2   3  14         20.97         14.30         4.38 o                         
  -1   3  14         47.35         49.11         6.78 o                         
   0   3  14         30.04         26.47         5.32 o                         
   1   3  14          1.41          3.41         4.15 o                         
   2   3  14          1.42          1.33         3.86 o                         
   3   3  14         14.04         10.68         4.30 o                         
   4   3  14          2.48          5.64         3.26 o                         
  -9   4  14         18.42         15.45         6.97 o                         
  -8   4  14          1.09          0.69         2.41 o                         
  -7   4  14         15.60         20.09         3.94 o                         
  -6   4  14         14.31         20.83         4.83 o                         
  -5   4  14         24.69         17.65         4.75 o                         
  -4   4  14          3.57          3.94         2.78 o                         
  -3   4  14          3.17          2.26         3.17 o                         
  -2   4  14         33.07         35.61         5.07 o                         
  -1   4  14         16.89         14.02         3.97 o                         
   0   4  14          4.15          4.77         3.49 o                         
   1   4  14          2.22          2.57         3.11 o                         
   2   4  14          2.23          1.33         2.82 o                         
   3   4  14          6.11          3.41         2.82 o                         
  -6   5  14         14.26         16.23         4.23 o                         
  -5   5  14         17.82         15.50         3.20 o                         
  -4   5  14         38.71         44.22         4.75 o                         
  -3   5  14          9.11          8.06         4.15 o                         
  -2   5  14          0.42         -1.89         2.08 o                         
  -1   5  14          9.60          8.42         3.63 o                         
   0   5  14         14.55         13.63         2.98 o                         
   1   5  14          6.51          5.04         3.56 o                         
  -7  -4  15         18.27         12.46         4.00 o                         
  -6  -4  15          8.61          5.50         3.32 o                         
  -5  -4  15         17.24         13.32         6.45 o                         
  -4  -4  15         55.58         44.29         7.05 o                         
  -3  -4  15          9.22          6.36         3.57 o                         
  -2  -4  15          0.38          0.78         2.83 o                         
  -1  -4  15         26.74         28.08         4.74 o                         
   0  -4  15          5.71          4.77         3.34 o                         
   1  -4  15         43.67         39.38         5.12 o                         
  -9  -3  15         16.06         13.17         6.08 o                         
  -8  -3  15          6.04          8.29         3.40 o                         
  -7  -3  15          5.64          5.29         4.15 o                         
  -6  -3  15          0.29          2.65         3.34 o                         
  -5  -3  15         11.21          6.43         4.17 o                         
  -4  -3  15          7.33          6.07         3.88 o                         
  -3  -3  15         10.23         15.17         4.49 o                         
  -2  -3  15          0.38         -1.40         3.46 o                         
  -1  -3  15          4.17          4.09         3.63 o                         
   0  -3  15          0.98          4.73         3.73 o                         
   1  -3  15          0.10         -2.16         2.63 o                         
   2  -3  15          5.74          4.35         2.92 o                         
   3  -3  15          2.44          3.90         2.55 o                         
 -10  -2  15         16.89         16.29         5.19 o                         
  -9  -2  15          5.60          0.33         2.71 o                         
  -8  -2  15         23.61         22.22         5.78 o                         
  -7  -2  15         11.27         15.28         5.78 o                         
  -6  -2  15          6.93          7.78         4.06 o                         
  -5  -2  15          0.97         -1.24         3.13 o                         
  -4  -2  15         30.37         31.57         5.91 o                         
  -3  -2  15          3.83          7.82         4.22 o                         
  -2  -2  15         10.94          7.01         4.30 o                         
  -1  -2  15         34.61         37.86        10.24 o                         
   0  -2  15          6.13          0.20         3.37 o                         
   1  -2  15         44.27         49.43        13.28 o                         
   2  -2  15          6.24          2.67         3.17 o                         
   3  -2  15          0.53         -0.53         2.47 o                         
   4  -2  15          4.12          0.84         2.41 o                         
 -10  -1  15         45.41         42.59         8.53 o                         
  -9  -1  15          1.48         -1.34         2.40 o                         
  -8  -1  15          6.77          4.38         2.96 o                         
  -7  -1  15         12.99         12.27         3.97 o                         
  -6  -1  15          3.19          3.81         3.24 o                         
  -5  -1  15        101.36         88.66        11.56 o                         
  -4  -1  15         34.30         33.50         4.68 o                         
  -3  -1  15          0.88          3.17         3.30 o                         
  -2  -1  15         21.12         22.99         4.72 o                         
  -1  -1  15         30.99         24.82         4.63 o                         
   0  -1  15         52.02         50.94         5.57 o                         
   1  -1  15         21.57         17.14         3.71 o                         
   2  -1  15          0.86          3.52         3.33 o                         
   3  -1  15          0.30          1.24         2.54 o                         
   4  -1  15         11.07          9.68         3.31 o                         
 -11   0  15          3.55          0.44         2.20 o                         
 -10   0  15          0.02         -2.00         2.00 o                         
  -9   0  15         40.26         40.20         7.57 o                         
  -8   0  15         10.73          6.16         3.05 o                         
  -7   0  15          2.22          3.53         3.12 o                         
  -6   0  15        129.87        140.57         8.29 o                         
  -5   0  15          2.30          6.82         3.69 o                         
  -4   0  15          5.04          0.04         2.75 o                         
  -3   0  15          7.99          9.62         3.40 o                         
  -2   0  15         23.28         13.24         3.92 o                         
  -1   0  15          0.32          0.88         2.70 o                         
   0   0  15          0.45          3.12         2.94 o                         
   1   0  15         20.57         21.35         4.03 o                         
   2   0  15          4.00          4.03         3.10 o                         
   3   0  15         14.89         12.63         3.42 o                         
   4   0  15         14.06         10.21         3.06 o                         
 -10   1  15         41.37         46.27         5.27 o                         
  -9   1  15          2.01          2.05         2.57 o                         
  -8   1  15          5.72          5.37         3.51 o                         
  -7   1  15         16.39         11.10         5.19 o                         
  -6   1  15          3.16          1.40         2.95 o                         
  -5   1  15        106.14         97.96        11.58 o                         
  -4   1  15         32.97         36.08         5.45 o                         
  -3   1  15          1.71         -0.11         3.10 o                         
  -2   1  15         25.52         35.47         5.26 o                         
  -1   1  15         30.27         26.84         4.82 o                         
   0   1  15         53.00         64.07         6.34 o                         
   1   1  15         22.38         16.83         4.25 o                         
   2   1  15          1.28          4.45         4.89 o                         
   3   1  15          0.56          2.22         2.45 o                         
   4   1  15         11.92         16.39         3.13 o                         
 -10   2  15         15.16         13.94         4.45 o                         
  -9   2  15          5.58          1.82         2.57 o                         
  -8   2  15         18.83         20.04         3.71 o                         
  -7   2  15         10.75         13.46         3.55 o                         
  -6   2  15          7.05         11.98         3.48 o                         
  -5   2  15          0.77          0.66         2.64 o                         
  -4   2  15         31.05         23.39         4.06 o                         
  -3   2  15          5.31          5.18         3.20 o                         
  -2   2  15          9.91          4.57         3.93 o                         
  -1   2  15         34.08         40.57         6.53 o                         
   0   2  15          6.00          6.24         3.86 o                         
   1   2  15         41.06         39.92         4.88 o                         
   2   2  15          6.16          7.28         4.15 o                         
   3   2  15          0.83         -2.97         2.97 o                         
   4   2  15          3.58          1.33         3.11 o                         
  -9   3  15         14.37          9.34         3.56 o                         
  -8   3  15          6.12          6.08         3.26 o                         
  -7   3  15          4.25          3.88         3.07 o                         
  -6   3  15          0.27          0.61         3.32 o                         
  -5   3  15         10.74         14.05         3.97 o                         
  -4   3  15          5.89          4.12         3.41 o                         
  -3   3  15          9.35         16.13         4.47 o                         
  -2   3  15          0.13          0.12         3.39 o                         
  -1   3  15          3.95          2.67         3.71 o                         
   1   3  15          0.07          6.23         3.56 o                         
   2   3  15          4.61          1.48         2.97 o                         
   3   3  15          2.01          0.74         2.52 o                         
  -7   4  15         18.00         18.86         3.32 o                         
  -6   4  15          9.70         12.57         4.89 o                         
  -5   4  15         18.87         19.44         3.82 o                         
  -4   4  15         55.44         52.24         5.24 o                         
  -3   4  15          7.43         -1.13         3.41 o                         
  -2   4  15          0.17         -1.71         2.40 o                         
  -1   4  15         28.58         24.90         4.35 o                         
   0   4  15          5.46          4.60         3.11 o                         
   1   4  15         44.98         36.95         4.90 o                         
  -7  -3  16          7.72          4.48         2.99 o                         
  -6  -3  16         28.84         32.85         6.45 o                         
  -5  -3  16          1.51         -1.12         2.71 o                         
  -4  -3  16         34.95         35.57         9.05 o                         
  -3  -3  16          6.55          4.62         3.38 o                         
  -2  -3  16         27.81         27.36         5.79 o                         
  -1  -3  16          0.11          0.63         2.58 o                         
   0  -3  16          0.27         -2.33         2.33 o                         
  -8  -2  16          9.34          6.59         3.14 o                         
  -7  -2  16         13.07          4.45         3.29 o                         
  -6  -2  16         10.41          6.53         3.78 o                         
  -5  -2  16         11.29          4.06         4.52 o                         
  -4  -2  16          5.84          6.04         3.86 o                         
  -3  -2  16         15.72         12.75         6.82 o                         
  -2  -2  16         16.29         20.28         4.42 o                         
  -1  -2  16          4.57          0.72         4.00 o                         
   0  -2  16          5.48          6.26         3.34 o                         
   1  -2  16         17.86         14.81         3.86 o                         
   2  -2  16         28.36         16.99         4.75 o                         
  -9  -1  16         20.93         24.33         4.75 o                         
  -8  -1  16         20.77         20.62         5.34 o                         
  -7  -1  16          4.23          5.49         4.75 o                         
  -6  -1  16         34.06         31.99         5.63 o                         
  -5  -1  16          0.99          2.28         2.95 o                         
  -4  -1  16          5.47          6.21         3.09 o                         
  -3  -1  16          5.17          5.18         3.25 o                         
  -2  -1  16          6.61          6.67         3.56 o                         
  -1  -1  16          2.28          0.88         3.00 o                         
   0  -1  16         18.30         11.48         4.12 o                         
   1  -1  16         10.90          9.18         3.45 o                         
   2  -1  16          0.13          2.37         3.06 o                         
  -9   0  16          4.05          2.68         2.60 o                         
  -8   0  16        144.43        137.68        10.99 o                         
  -7   0  16         35.79         41.63         5.22 o                         
  -6   0  16          0.07          1.22         2.96 o                         
  -5   0  16          1.45          0.49         2.91 o                         
  -4   0  16          0.86          2.85         4.30 o                         
  -3   0  16         44.45         49.88         5.68 o                         
  -2   0  16          2.43          1.21         3.63 o                         
  -1   0  16          0.74         -0.19         2.58 o                         
   0   0  16          0.36         -3.04         3.04 o                         
   1   0  16         14.06          7.95         3.28 o                         
   2   0  16         10.40         10.44         3.78 o                         
   3   0  16          3.08          1.22         2.19 o                         
  -9   1  16         18.63         15.28         4.30 o                         
  -8   1  16         17.67         12.76         4.89 o                         
  -7   1  16          5.71          5.30         2.99 o                         
  -6   1  16         29.64         35.40         4.60 o                         
  -5   1  16          1.12          1.47         2.72 o                         
  -4   1  16          6.32          4.47         3.21 o                         
  -3   1  16          4.45         11.57         4.60 o                         
  -2   1  16          5.20          5.81         3.30 o                         
  -1   1  16          3.18          2.06         3.48 o                         
   0   1  16         16.91         13.94         3.56 o                         
   1   1  16         11.14          7.65         2.99 o                         
   2   1  16          0.08          0.10         2.09 o                         
  -8   2  16         11.63         10.83         4.15 o                         
  -7   2  16         13.87         12.78         3.71 o                         
  -6   2  16         11.09          8.89         3.08 o                         
  -5   2  16         13.28         12.01         4.00 o                         
  -4   2  16          6.17          5.70         2.88 o                         
  -3   2  16         18.00         26.52         5.71 o                         
  -2   2  16         16.35         16.63         3.39 o                         
  -1   2  16          4.57          4.32         2.62 o                         
   0   2  16          6.07          4.44         2.85 o                         
   1   2  16         18.17         21.66         4.89 o                         
   2   2  16         25.07         20.62         4.30 o                         
  -7   3  16          6.93          3.86         3.11 o                         
  -6   3  16         29.17         26.26         4.75 o                         
  -5   3  16          1.32          1.48         3.11 o                         
  -4   3  16         38.54         41.39         5.64 o                         
  -3   3  16          5.67          3.56         3.11 o                         
  -2   3  16         26.98         24.33         5.19 o                         
  -1   3  16          0.22         -1.63         2.52 o                         
   0   3  16          0.11          1.04         2.67 o                         
  -6  -2  17          4.12          3.09         2.53 o                         
  -5  -2  17          3.07          6.38         3.71 o                         
  -4  -2  17         11.87          7.81         2.93 o                         
  -3  -2  17         20.27         10.79         3.31 o                         
  -2  -2  17         15.50         12.90         4.30 o                         
  -1  -2  17          2.95          4.63         2.67 o                         
  -7  -1  17         11.15          8.45         3.71 o                         
  -6  -1  17         14.61          8.45         4.00 o                         
  -5  -1  17          2.42          4.72         2.94 o                         
  -4  -1  17         14.80          5.49         4.15 o                         
  -3  -1  17          2.97          3.26         3.56 o                         
  -2  -1  17          4.60          3.26         3.26 o                         
  -1  -1  17          4.41          4.45         3.86 o                         
   0  -1  17          0.18         -1.93         2.52 o                         
  -7   0  17          0.18         -0.68         2.46 o                         
  -6   0  17         79.98         98.23        11.80 o                         
  -5   0  17         17.13         13.29         3.56 o                         
  -4   0  17         12.12         13.77         3.63 o                         
  -3   0  17          3.90         -0.92         2.66 o                         
  -2   0  17         19.97         14.27         3.62 o                         
  -1   0  17          9.48         13.87         3.42 o                         
   0   0  17          0.04         -0.26         2.27 o                         
  -7   1  17          9.62          7.90         3.04 o                         
  -6   1  17         15.97         16.62         3.04 o                         
  -5   1  17          1.65          4.74         2.64 o                         
  -4   1  17         14.92         10.46         2.99 o                         
  -3   1  17          3.36          5.51         2.57 o                         
  -2   1  17          4.61          2.75         2.49 o                         
  -1   1  17          4.53          3.32         3.78 o                         
   0   1  17          0.25          0.36         2.46 o                         
  -6   2  17          4.93          4.89         3.56 o                         
  -5   2  17          2.49          1.48         3.41 o                         
  -4   2  17         13.92          9.94         3.86 o                         
  -3   2  17         20.30         19.43         4.75 o                         
  -2   2  17         14.39          6.38         3.71 o                         
  -1   2  17          3.21          0.59         2.67 o                         
                                                                                
